# Supplementary material for: Widespread marine and freshwater distributions of active sulfoquinovose-degrading bacteria
Source: ISME J. 2026 Jun 17;20(1):wrag155. doi: 10.1093/ismejo/wrag155 (PMC13372026; doi:10.1093/ismejo/wrag155)
Supplement: Supplementary_material_wrag155 [file supplementary_material_wrag155.zip]

Archive with 2 entries (2 files):
- Supplementary_Figures_wrag155.pdf
- Supplementary_Tables_wrag155.xlsx
