# Supplementary material for: Widespread marine and freshwater distributions of active sulfoquinovose-degrading bacteria
Source: ISME J. 2026 Jun 17;20(1):wrag155. doi: 10.1093/ismejo/wrag155 (PMC13372026; doi:10.1093/ismejo/wrag155)
Supplement: Supplementary_material_wrag155 [file supplementary_material_wrag155.zip › Supplementary_Tables_wrag155.xlsx]

## Sheet: Table S1
Supplementary Table S1.Primers used for this study.
Primer name	Primer sequence (5'-3')	Application
343F	TACGGRAGGCAGCAG	16S rRNA gene amplicon sequencing
798R	AGGGT ATCTAATCCT	16S rRNA gene amplicon sequencing
pLP12-ACZ2GX_07095-upF	aatctagaccttgagtcgaattGCACCTATGGACCTTCTACGA	Construction of the V. splendidus ΔACZ2GX_07095 mutant
pLP12-ACZ2GX_07095-upR	GGCTATCGGCTGGAGGTAATAAGCGGTACAACGGTAATCAC	Construction of the V. splendidus ΔACZ2GX_07095 mutant
pLP12-ACZ2GX_07095-downF	TGATTACCGTTGTACCGCTTATTACCTCCAGCCGATAGCC	Construction of the V. splendidus ΔACZ2GX_07095 mutant
pLP12-ACZ2GX_07095-downR	cctcactaaagggaacagctaTGGTGACGATATGAAGACA	Construction of the V. splendidus ΔACZ2GX_07095 mutant
ACZ2GX_07095-L-F	ATCCGTGAGATTCAACCAGAGT	Construction of the V. splendidus ΔACZ2GX_07095 mutant
ACZ2GX_07095-S-R	AGCAGACAGCATCGCAGAA	Construction of the V. splendidus ΔACZ2GX_07095 mutant
ACZ2GX_07095-L-R	GCAAGTTGGCAGATAGCAAGT	Construction of the V. splendidus ΔACZ2GX_07095 mutant
ACZ2GX_07095-S-F	GCGGCAGTTGATGTAGAAGG	Construction of the V. splendidus ΔACZ2GX_07095 mutant
pLP12-check-F	atgcagttgggaatacgacac	Construction of the V. splendidus ΔACZ2GX_07095 mutant
pLP12-check-R	gaggatctgaagatcagcag	Construction of the V. splendidus ΔACZ2GX_07095 mutant
pLP12-AC0VPI_00125-Up-F	caggaatctagaccttgagtcgaattcTTCGACAAATACGTTTGG	Construction of the V. mediterranei ΔAC0VPI_00125 mutant
pLP12-AC0VPI_00125-Up-R	TATCCAATGATATTAGGAGGAGGGTGTTTCCTCGTTATTTTTTGT	Construction of the V. mediterranei ΔAC0VPI_00125 mutant
pLP12-AC0VPI_00125-down-F	AAACACCCTCCTCCTAATATCATTGGATATTAATTTTAAGTCTTTC	Construction of the V. mediterranei ΔAC0VPI_00125 mutant
pLP12-AC0VPI_00125-down-R	attaaccctcactaaagggaacagctagcCCAGAGCTTCTTCAACC	Construction of the V. mediterranei ΔAC0VPI_00125 mutant
AC0VPI_00125-L-F	CGGTTAAGCTCTTTACGTTG	Construction of the V. mediterranei ΔAC0VPI_00125 mutant
AC0VPI_00125-S-R	AGCGCCGATGGCATAGCCAC	Construction of the V. mediterranei ΔAC0VPI_00125 mutant
AC0VPI_00125-L-R	CCTGTGTTCATGACATCCGC	Construction of the V. mediterranei ΔAC0VPI_00125 mutant
AC0VPI_00125-S-F	TCGTGAAGGACTATGTTTGG	Construction of the V. mediterranei ΔAC0VPI_00125 mutant
pLP12-check-F	atgcagttgggaatacgacac	Construction of the V. mediterranei ΔAC0VPI_00125 mutant
pLP12-check-R	gaggatctgaagatcagcag	Construction of the V. mediterranei ΔAC0VPI_00125 mutant

## Sheet: Table S2
Supplementary Table S2. Habitat association data for microbial genomes from global aquatic environments were derived from proGenomes v3. '1' denotes presence in a given habitat, '0' indicates absence.
Genome accession	soil_habitat	aquatic_habitat	aquatic_sediment_mud_habitat	aquatic_freshwater_habitat	host_associated	host_plant_associated	food_associated	disease_associated
GCA_019449455.1	1	1	1	0	0	0	0	0
GCA_019634985.1	1	1	1	0	0	0	0	0
GCA_019634955.1	1	1	1	0	0	0	0	0
GCA_002774355.1	0	1	0	0	0	0	0	0
GCA_002780005.1	0	1	0	0	0	0	0	0
GCA_002779395.1	0	1	0	0	0	0	0	0
GCA_016875015.1	0	1	0	0	0	0	0	0
GCA_002785585.1	0	1	0	0	0	0	0	0
GCA_002778455.1	0	1	0	0	0	0	0	0
GCA_002778785.1	0	1	0	0	0	0	0	0
GCA_002787635.1	0	1	0	0	0	0	0	0
GCA_002796345.1	0	1	0	0	0	0	0	0
GCA_002788255.1	0	1	0	0	0	0	0	0
GCA_015698305.1	1	1	1	0	0	0	0	0
GCA_002787235.1	0	1	0	0	0	0	0	0
GCA_002787155.1	0	1	0	0	0	0	0	0
GCA_002781965.1	0	1	0	0	0	0	0	0
GCA_002796245.1	0	1	0	0	0	0	0	0
GCA_002787725.1	0	1	0	0	0	0	0	0
GCA_002796325.1	0	1	0	0	0	0	0	0
GCA_002787815.1	0	1	0	0	0	0	0	0
GCA_002786785.1	0	1	0	0	0	0	0	0
GCA_002783265.1	0	1	0	0	0	0	0	0
GCA_002257235.1	0	1	0	0	0	0	0	0
GCA_002282095.1	0	1	0	0	0	0	0	0
GCA_019695035.1	0	1	0	0	0	0	0	0
GCA_004376325.1	1	1	1	0	0	0	0	0
GCA_013202875.1	0	1	0	0	0	0	0	0
GCA_002779555.1	0	1	0	0	0	0	0	0
GCA_016201905.1	0	1	0	0	0	0	0	0
GCA_016180425.1	0	1	0	0	0	0	0	0
GCA_002793195.1	0	1	0	0	0	0	0	0
GCA_002785485.1	0	1	0	0	0	0	0	0
GCA_002790205.1	0	1	0	0	0	0	0	0
GCA_018968815.1	0	1	0	1	0	0	0	0
GCA_019694475.1	0	1	0	0	0	0	0	0
GCA_002773795.1	0	1	0	0	0	0	0	0
GCA_004297165.1	0	1	0	0	0	0	0	0
GCA_016193395.1	0	1	0	0	0	0	0	0
GCA_903899705.1	0	1	0	0	0	0	0	0
GCA_903859155.1	0	1	0	0	0	0	0	0
GCA_004298985.1	0	1	0	0	0	0	0	0
GCA_016208645.1	0	1	0	0	0	0	0	0
GCA_002255495.1	0	1	0	0	0	0	0	0
GCA_016209275.1	0	1	0	0	0	0	0	0
GCA_002787595.1	0	1	0	0	0	0	0	0
GCA_002786895.1	0	1	0	0	0	0	0	0
GCA_002786715.1	0	1	0	0	0	0	0	0
GCA_903911435.1	0	1	0	0	0	0	0	0
GCA_903884725.1	0	1	0	0	0	0	0	0
GCA_903887755.1	0	1	0	0	0	0	0	0
GCA_903919535.1	0	1	0	0	0	0	0	0
GCA_903883015.1	0	1	0	0	0	0	0	0
GCA_903850245.1	0	1	0	0	0	0	0	0
GCA_903912865.1	0	1	0	0	0	0	0	0
GCA_903843455.1	0	1	0	0	0	0	0	0
GCA_903867605.1	0	1	0	0	0	0	0	0
GCA_903917455.1	0	1	0	0	0	0	0	0
GCA_903870175.1	0	1	0	0	0	0	0	0
GCA_903891585.1	0	1	0	0	0	0	0	0
GCA_903882855.1	0	1	0	0	0	0	0	0
GCA_903847665.1	0	1	0	0	0	0	0	0
GCA_903895775.1	0	1	0	0	0	0	0	0
GCA_903926385.1	0	1	0	0	0	0	0	0
GCA_903847205.1	0	1	0	0	0	0	0	0
GCA_903881065.1	0	1	0	0	0	0	0	0
GCA_016209685.1	0	1	0	0	0	0	0	0
GCA_902826595.1	0	1	0	0	0	0	0	0
GCA_016180805.1	0	1	0	0	0	0	0	0
GCA_016193385.1	0	1	0	0	0	0	0	0
GCA_004298385.1	0	1	0	0	0	0	0	0
GCA_016872535.1	0	1	0	0	0	0	0	0
GCA_016192135.1	0	1	0	0	0	0	0	0
GCA_002255365.1	0	1	0	0	0	0	0	0
GCA_002281735.1	0	1	0	0	0	0	0	0
GCA_006212015.1	0	1	0	0	0	0	0	0
GCA_903891535.1	0	1	0	0	0	0	0	0
GCA_903832275.1	0	1	0	0	0	0	0	0
GCA_903902915.1	0	1	0	0	0	0	0	0
GCA_903885755.1	0	1	0	0	0	0	0	0
GCA_903847605.1	0	1	0	0	0	0	0	0
GCA_903833135.1	0	1	0	0	0	0	0	0
GCA_903928975.1	0	1	0	0	0	0	0	0
GCA_903825465.1	0	1	0	0	0	0	0	0
GCA_903889985.1	0	1	0	0	0	0	0	0
GCA_903851305.1	0	1	0	0	0	0	0	0
GCA_903891775.1	0	1	0	0	0	0	0	0
GCA_903861645.1	0	1	0	0	0	0	0	0
GCA_903888965.1	0	1	0	0	0	0	0	0
GCA_903931945.1	0	1	0	0	0	0	0	0
GCA_903906435.1	0	1	0	0	0	0	0	0
GCA_903829475.1	0	1	0	0	0	0	0	0
GCA_903842145.1	0	1	0	0	0	0	0	0
GCA_903913765.1	0	1	0	0	0	0	0	0
GCA_903873375.1	0	1	0	0	0	0	0	0
GCA_903851475.1	0	1	0	0	0	0	0	0
GCA_903927565.1	0	1	0	0	0	0	0	0
GCA_903881595.1	0	1	0	0	0	0	0	0
GCA_903822295.1	0	1	0	0	0	0	0	0
GCA_002441125.1	0	1	0	0	0	0	0	0
GCA_011056645.1	1	1	1	0	0	0	0	0
GCA_002257185.1	0	1	0	0	0	0	0	0
GCA_002281365.1	0	1	0	0	0	0	0	0
GCA_002278935.1	0	1	0	0	0	0	0	0
GCA_002163115.1	0	1	0	1	0	0	0	0
GCA_002163085.1	0	1	0	1	0	0	0	0
GCA_002163245.1	0	1	0	1	0	0	0	0
GCA_002162955.1	0	1	0	1	0	0	0	0
GCA_016744575.1	0	1	0	0	0	0	0	0
GCA_014764065.1	0	1	0	0	0	0	0	0
GCA_016938635.1	0	1	0	0	0	0	0	0
GCA_003245625.1	1	1	1	0	0	0	0	0
GCA_002084765.1	1	1	1	0	0	0	0	0
GCA_017848695.1	1	1	1	0	0	0	0	0
GCA_008017335.1	0	1	0	0	0	0	0	0
GCA_017998385.1	0	1	0	0	0	0	0	0
GCA_002452555.1	0	1	0	0	0	0	0	0
GCA_002436085.1	0	1	0	0	0	0	0	0
GCA_002746135.1	0	1	0	0	0	0	0	0
GCA_002162755.1	0	1	0	1	0	0	0	0
GCA_002162815.1	0	1	0	1	0	0	0	0
GCA_018435685.1	1	1	1	0	0	0	0	0
GCA_018434665.1	1	1	1	0	0	0	0	0
GCA_017994205.1	0	1	0	0	0	0	0	0
GCA_018056645.1	0	1	0	0	0	0	0	0
GCA_003205515.1	0	1	0	0	0	0	0	0
GCA_002162885.1	0	1	0	1	0	0	0	0
GCA_013823155.1	0	1	0	0	0	0	0	0
GCA_004299705.1	0	1	0	0	0	0	0	0
GCA_004299555.1	0	1	0	0	0	0	0	0
GCA_019694145.1	0	1	0	0	0	0	0	0
GCA_903891285.1	0	1	0	0	0	0	0	0
GCA_903951485.1	0	1	0	0	0	0	0	0
GCA_903958825.1	0	1	0	0	0	0	0	0
GCA_903939845.1	0	1	0	0	0	0	0	0
GCA_903932895.1	0	1	0	0	0	0	0	0
GCA_903933815.1	0	1	0	0	0	0	0	0
GCA_903954145.1	0	1	0	0	0	0	0	0
GCA_903959545.1	0	1	0	0	0	0	0	0
GCA_903961715.1	0	1	0	0	0	0	0	0
GCA_018883025.1	0	1	0	0	0	0	0	0
GCA_903864415.1	0	1	0	0	0	0	0	0
GCA_903858005.1	0	1	0	0	0	0	0	0
GCA_015657435.1	0	1	0	0	0	0	0	0
GCA_016875875.1	0	1	0	0	0	0	0	0
GCA_018646245.1	0	1	0	0	0	0	0	0
GCA_018665525.1	0	1	0	0	0	0	0	0
GCA_018660205.1	0	1	0	0	0	0	0	0
GCA_016777945.1	0	1	0	0	0	0	0	0
GCA_902558615.1	0	1	0	0	0	0	0	0
GCA_902619615.1	0	1	0	0	0	0	0	0
GCA_003278095.1	0	1	0	0	0	0	0	0
GCA_002127415.1	1	1	1	0	0	0	0	0
GCA_001295935.1	0	1	0	0	0	0	0	0
GCA_001295775.1	0	1	0	0	0	0	0	0
GCA_019695155.1	0	1	0	0	0	0	0	0
GCA_018222345.1	0	1	0	0	0	0	0	0
GCA_002732075.1	0	1	0	0	0	0	0	0
GCA_003151135.1	0	1	0	0	0	0	0	0
GCA_001559865.1	1	1	1	0	0	0	0	0
GCA_018056425.1	0	1	0	0	0	0	0	0
GCA_903920865.1	0	1	0	0	0	0	0	0
GCA_000018105.1	0	1	0	0	0	0	0	0
GCA_907163085.1	1	1	1	0	0	0	0	0
GCA_907163215.1	1	1	1	0	0	0	0	0
GCA_907163205.1	1	1	1	0	0	0	0	0
GCA_907163155.1	1	1	1	0	0	0	0	0
GCA_000389735.1	0	1	0	0	0	0	0	0
GCA_002006565.1	0	1	0	0	0	0	0	0
GCA_011516745.1	0	1	0	0	0	0	0	0
GCA_016213825.1	0	1	0	0	0	0	0	0
GCA_002452525.1	0	1	0	0	0	0	0	0
GCA_001263355.1	0	1	0	1	0	0	0	0
GCA_000266925.1	0	1	0	0	0	0	0	0
GCA_002192685.1	1	1	1	1	0	0	0	0
GCA_002902905.1	0	1	0	0	1	0	0	0
GCA_002192695.1	1	1	1	1	0	0	0	0
GCA_002192705.1	1	1	1	1	0	0	0	0
GCA_003267925.1	0	1	0	0	0	0	0	0
GCA_007655095.1	0	1	0	0	0	0	0	0
GCA_003184165.1	1	1	1	1	0	0	0	0
GCA_000632495.1	0	1	0	0	0	0	0	0
GCA_002027205.1	0	1	0	0	0	0	0	0
GCA_003352165.1	0	1	0	0	0	0	0	0
GCA_001753165.1	0	1	0	0	0	0	0	0
GCA_003431325.1	0	1	0	0	1	0	0	0
GCA_000687435.1	0	1	0	0	0	0	0	0
GCA_000023265.1	0	1	0	0	0	0	0	0
GCA_019351935.1	1	1	0	1	0	0	0	0
GCA_000016725.1	1	1	1	0	0	0	0	0
GCA_018969125.1	0	1	0	1	0	0	0	0
GCA_002255745.1	0	1	0	0	0	0	0	0
GCA_002282645.1	0	1	0	0	0	0	0	0
GCA_002282635.1	0	1	0	0	0	0	0	0
GCA_002279355.1	0	1	0	0	0	0	0	0
GCA_002279345.1	0	1	0	0	0	0	0	0
GCA_019352005.1	1	1	0	1	0	0	0	0
GCA_019351895.1	1	1	0	1	0	0	0	0
GCA_003966655.1	0	1	0	0	0	0	0	0
GCA_000559045.1	0	1	0	0	0	0	0	0
GCA_900174455.1	0	1	0	0	0	0	0	0
GCA_000750615.1	0	1	0	0	0	0	0	0
GCA_002847505.1	0	1	0	0	0	0	0	0
GCA_003233765.1	0	1	0	0	0	0	0	0
GCA_000949295.1	0	1	0	0	0	0	0	0
GCA_000306035.1	0	1	0	0	0	0	0	0
GCA_002255575.1	0	1	0	0	0	0	0	0
GCA_002255715.1	0	1	0	0	0	0	0	0
GCA_000015025.1	0	1	0	0	0	0	0	0
GCA_003669015.1	0	1	0	0	0	0	0	0
GCA_019459165.1	1	1	1	1	0	0	0	0
GCA_016783915.1	0	1	0	0	0	0	0	0
GCA_003345135.1	1	1	1	0	0	0	0	0
GCA_001464865.1	0	1	0	0	0	0	0	0
GCA_002281795.1	0	1	0	0	0	0	0	0
GCA_002257135.1	0	1	0	0	0	0	0	0
GCA_002278845.1	0	1	0	0	0	0	0	0
GCA_002281195.1	0	1	0	0	0	0	0	0
GCA_002282335.1	0	1	0	0	0	0	0	0
GCA_013376875.1	0	1	0	0	0	0	0	0
GCA_002245625.1	0	1	0	1	0	0	0	0
GCA_003061035.1	0	1	0	0	0	0	0	0
GCA_003060895.1	0	1	0	0	0	0	0	0
GCA_000316055.1	0	1	0	0	1	0	0	1
GCA_000025665.1	0	1	0	0	0	0	0	0
GCA_015523095.1	0	1	0	0	0	0	0	0
GCA_015520815.1	0	1	0	0	0	0	0	0
GCA_015520595.1	0	1	0	0	0	0	0	0
GCA_015523135.1	0	1	0	0	0	0	0	0
GCA_015520565.1	0	1	0	0	0	0	0	0
GCA_013530575.1	1	1	1	0	0	0	0	0
GCA_002454215.1	0	1	0	0	0	0	0	0
GCA_013530605.1	1	1	1	0	0	0	0	0
GCA_013530545.1	1	1	1	0	0	0	0	0
GCA_013530535.1	1	1	1	0	0	0	0	0
GCA_002918965.1	1	1	1	0	1	0	0	0
GCA_002919885.1	1	1	1	0	1	0	0	0
GCA_005298065.1	0	1	0	0	0	0	0	0
GCA_005298085.1	0	1	0	0	0	0	0	0
GCA_008802275.1	0	1	0	1	0	0	0	0
GCA_000368805.1	0	1	0	0	0	0	0	0
GCA_000430225.1	0	1	0	0	0	0	0	0
GCA_004921845.1	0	1	0	0	0	0	0	0
GCA_003069395.1	0	1	0	1	0	0	0	0
GCA_018403785.1	0	1	0	1	0	0	0	0
GCA_003105055.1	0	1	0	1	0	0	0	0
GCA_003144595.1	0	1	0	0	0	0	0	0
GCA_008017315.1	0	1	0	0	0	0	0	0
GCA_002862475.1	0	1	0	0	0	0	0	0
GCA_002863025.1	0	1	0	0	0	0	0	0
GCA_002694305.1	0	1	0	0	0	0	0	0
GCA_002729655.1	0	1	0	0	0	0	0	0
GCA_002711945.1	0	1	0	0	0	0	0	0
GCA_008867985.1	0	1	0	0	0	0	0	0
GCA_000308235.2	0	1	0	0	0	0	0	0
GCA_002434875.1	0	1	0	0	0	0	0	0
GCA_003484365.1	0	1	0	0	0	0	0	0
GCA_004123275.1	0	1	0	0	1	0	0	0
GCA_000069205.1	0	1	0	0	1	0	0	1
GCA_000018445.1	0	1	0	0	1	0	0	1
GCA_000069245.1	0	1	0	0	0	0	0	1
GCA_004354145.1	0	1	0	0	1	0	0	1
GCA_004354165.1	0	1	0	0	1	0	0	1
GCA_004354185.1	0	1	0	0	1	0	0	1
GCA_004354125.1	0	1	0	0	1	0	0	1
GCA_018831485.1	0	1	0	0	0	0	0	0
GCA_014159355.1	0	1	0	0	0	0	0	0
GCA_014169655.1	0	1	0	0	0	0	0	0
GCA_003945465.1	0	1	0	0	0	0	0	0
GCA_000368985.1	1	1	1	0	0	0	0	0
GCA_000373725.1	1	1	1	0	1	0	0	0
GCA_000399665.1	0	1	0	0	0	0	0	0
GCA_000430245.1	0	1	0	0	0	0	0	0
GCA_003952785.1	0	1	0	0	0	0	0	0
GCA_004337595.1	0	1	0	0	0	0	0	0
GCA_019334405.1	0	1	0	0	0	0	0	0
GCA_001941805.1	0	1	0	0	0	0	0	0
GCA_008086325.1	0	1	0	1	0	0	0	0
GCA_000369025.1	0	1	0	1	0	0	0	0
GCA_014168695.1	0	1	0	0	0	0	0	0
GCA_007833615.1	0	1	0	0	0	0	0	0
GCA_000368265.1	1	1	1	1	0	0	0	0
GCA_000369485.1	0	1	0	0	0	0	0	0
GCA_014169935.1	0	1	0	0	0	0	0	0
GCA_016599715.1	0	1	0	0	1	0	0	1
GCA_000705635.1	0	1	0	0	0	0	0	0
GCA_000632455.1	0	1	0	0	0	0	0	0
GCA_000374425.1	1	1	1	0	0	0	0	0
GCA_000271425.1	0	1	0	0	0	0	0	0
GCA_000818215.1	0	1	0	0	0	0	0	0
GCA_002328335.1	0	1	0	0	0	0	0	0
GCA_002902885.1	1	1	1	0	1	0	0	0
GCA_002934965.1	0	1	0	0	1	0	0	0
GCA_000813495.1	0	1	0	0	0	0	0	0
GCA_003053365.1	0	1	0	0	0	0	0	0
GCA_004331275.1	0	1	0	1	0	0	0	0
GCA_004331255.1	1	1	1	1	0	0	0	0
GCA_004331975.1	1	1	1	1	0	0	0	0
GCA_004331175.1	1	1	1	1	0	0	0	0
GCA_004331195.1	1	1	1	1	0	0	0	0
GCA_004331185.1	1	1	1	0	0	0	0	0
GCA_004331165.1	1	1	1	1	0	0	0	0
GCA_004331075.1	1	1	1	1	0	0	0	0
GCA_004331085.1	1	1	1	1	0	0	0	0
GCA_004331065.1	1	1	1	1	0	0	0	0
GCA_004331055.1	1	1	1	1	0	0	0	0
GCA_004336635.1	0	1	0	0	0	0	0	0
GCA_004331035.1	0	1	0	1	0	0	0	0
GCA_002803605.1	1	1	1	1	0	0	0	0
GCA_004331005.1	1	1	1	1	0	0	0	0
GCA_003987695.1	0	1	0	0	0	0	0	0
GCA_001626925.1	0	1	0	0	0	0	0	0
GCA_001627135.1	0	1	0	0	0	0	0	0
GCA_001627035.1	0	1	0	0	0	0	0	0
GCA_000816495.1	0	1	0	1	0	0	0	0
GCA_002135435.1	1	1	1	1	0	0	0	0
GCA_002135415.1	0	1	0	1	0	0	0	0
GCA_002135315.1	1	1	1	1	0	0	0	0
GCA_001605895.1	0	1	0	0	0	0	0	0
GCA_002135355.1	1	1	1	1	0	0	0	0
GCA_002135205.1	1	1	1	0	0	0	0	0
GCA_002135245.1	1	1	1	1	0	0	0	0
GCA_002135345.1	1	1	1	1	0	0	0	0
GCA_002135425.1	1	1	1	1	0	0	0	0
GCA_002135195.1	1	1	1	1	0	0	0	0
GCA_002135275.1	1	1	1	1	0	0	0	0
GCA_002135235.1	1	1	1	1	0	0	0	0
GCA_002135295.1	1	1	1	1	0	0	0	0
GCA_001581975.1	1	1	1	0	0	0	0	0
GCA_018476525.1	1	1	1	0	0	0	0	0
GCA_000647975.1	0	1	0	0	0	0	0	0
GCA_000671395.1	1	1	1	0	0	0	0	0
GCA_002285435.1	0	1	0	0	0	0	0	0
GCA_002285415.1	0	1	0	0	0	0	0	0
GCA_000756565.1	0	1	0	1	0	0	0	0
GCA_900184935.1	0	1	0	0	0	0	0	0
GCA_001305615.1	0	1	0	0	0	0	0	0
GCA_002711755.1	0	1	0	0	0	0	0	0
GCA_002706605.1	0	1	0	0	0	0	0	0
GCA_001941645.1	0	1	0	0	1	0	0	0
GCA_000564855.1	0	1	0	0	1	0	0	0
GCA_000482865.1	0	1	0	1	1	1	0	0
GCA_014069575.1	1	1	1	1	0	0	0	0
GCA_018332715.1	1	1	1	1	0	0	0	0
GCA_016862215.1	1	1	1	1	0	0	0	0
GCA_016862315.1	1	1	1	1	0	0	0	0
GCA_016862135.1	1	1	1	1	0	0	0	0
GCA_016862175.1	1	1	1	1	0	0	0	0
GCA_000767165.1	1	1	1	0	0	0	0	0
GCA_008364845.1	0	1	0	0	0	0	0	0
GCA_003258595.1	1	1	1	0	0	0	0	0
GCA_002088295.1	1	1	1	0	0	0	0	0
GCA_001273385.1	1	1	1	0	0	0	0	0
GCA_000473365.1	0	1	0	1	0	0	0	0
GCA_016936235.1	1	1	1	0	0	0	0	0
GCA_002030045.1	1	1	1	0	0	0	0	0
GCA_000429125.1	0	1	0	0	0	0	0	0
GCA_002364135.1	0	1	0	0	0	0	0	0
GCA_002375695.1	0	1	0	0	0	0	0	0
GCA_002364215.1	0	1	0	0	0	0	0	0
GCA_002352865.1	0	1	0	0	0	0	0	0
GCA_002414635.1	0	1	0	0	0	0	0	0
GCA_002384895.1	0	1	0	0	0	0	0	0
GCA_002414425.1	0	1	0	0	0	0	0	0
GCA_002384345.1	0	1	0	0	0	0	0	0
GCA_002415015.1	0	1	0	0	0	0	0	0
GCA_002414565.1	0	1	0	0	0	0	0	0
GCA_001573155.1	0	1	0	0	0	0	0	0
GCA_007997155.1	0	1	0	0	0	0	0	0
GCA_006346335.1	1	1	1	0	0	0	0	0
GCA_002426065.1	0	1	0	0	0	0	0	0
GCA_002683495.1	0	1	0	0	0	0	0	0
GCA_002683555.1	0	1	0	0	0	0	0	0
GCA_002697085.1	0	1	0	0	0	0	0	0
GCA_002733915.1	0	1	0	0	0	0	0	0
GCA_002715155.1	0	1	0	0	0	0	0	0
GCA_002715485.1	0	1	0	0	0	0	0	0
GCA_002243625.1	0	1	0	0	0	0	0	0
GCA_004210355.1	1	1	0	0	0	0	0	0
GCA_001629795.1	1	1	0	0	0	0	0	0
GCA_000471045.1	0	1	0	0	0	0	0	0
GCA_003443875.1	1	1	1	0	0	0	0	0
GCA_001626245.1	0	1	0	0	0	0	0	0
GCA_001628525.1	0	1	0	0	0	0	0	0
GCA_001628515.1	0	1	0	0	0	0	0	0
GCA_001626295.1	0	1	0	0	0	0	0	0
GCA_001455365.1	0	1	0	1	1	0	0	0
GCA_000388115.1	0	1	0	0	1	0	0	0
GCA_001748325.1	0	1	0	1	1	0	0	0
GCA_000196395.1	0	1	0	0	0	0	0	1
GCA_016861425.1	0	1	0	0	0	0	0	0
GCA_014168635.1	0	1	0	0	0	0	0	0
GCA_014158455.1	0	1	0	0	0	0	0	0
GCA_014169235.1	0	1	0	0	0	0	0	0
GCA_014162015.1	0	1	0	0	0	0	0	0
GCA_014169675.1	0	1	0	0	0	0	0	0
GCA_014169735.1	0	1	0	0	0	0	0	0
GCA_004296435.1	0	1	0	0	0	0	0	0
GCA_014679585.1	0	1	0	0	0	0	0	0
GCA_014161955.1	0	1	0	0	0	0	0	0
GCA_014169715.1	0	1	0	0	0	0	0	0
GCA_017750905.1	0	1	0	0	1	0	0	0
GCA_000287215.3	0	1	0	0	0	0	0	0
GCA_000754915.1	0	1	0	1	0	0	0	0
GCA_000754925.1	0	1	0	1	0	0	0	0
GCA_014161425.1	0	1	0	0	0	0	0	0
GCA_019334425.1	0	1	0	0	0	0	0	0
GCA_000764645.1	0	1	0	0	0	0	0	0
GCA_000764665.1	0	1	0	0	0	0	0	0
GCA_000764655.1	0	1	0	0	0	0	0	0
GCA_002587065.1	0	1	0	0	0	0	0	0
GCA_002586745.1	0	1	0	0	0	0	0	0
GCA_014168615.1	0	1	0	0	0	0	0	0
GCA_002214865.1	0	1	0	0	0	0	0	0
GCA_000754905.1	0	1	0	1	0	0	0	0
GCA_014168715.1	0	1	0	0	0	0	0	0
GCA_014168995.1	0	1	0	0	0	0	0	0
GCA_014169795.1	0	1	0	0	0	0	0	0
GCA_014169835.1	0	1	0	0	0	0	0	0
GCA_014169875.1	0	1	0	0	0	0	0	0
GCA_002735225.1	0	1	0	1	0	0	0	0
GCA_000708125.1	0	1	0	1	0	0	0	0
GCA_002934285.1	0	1	0	0	1	0	0	0
GCA_002934795.1	0	1	0	0	1	0	0	0
GCA_002903405.1	0	1	0	0	1	0	0	0
GCA_002934425.1	0	1	0	0	1	0	0	0
GCA_002902865.1	0	1	0	0	1	0	0	0
GCA_002903485.1	1	1	1	0	1	0	0	0
GCA_901212385.1	0	1	0	1	0	0	0	0
GCA_901212375.1	0	1	0	1	0	0	0	0
GCA_901212365.1	0	1	0	1	0	0	0	0
GCA_901212355.1	0	1	0	1	0	0	0	0
GCA_901212345.1	0	1	0	1	0	0	0	0
GCA_901212395.1	0	1	0	1	0	0	0	0
GCA_901212405.1	0	1	0	1	0	0	0	0
GCA_003947375.1	0	1	0	1	0	0	0	0
GCA_004024325.1	0	1	0	0	0	0	0	0
GCA_004024185.1	0	1	0	0	0	0	0	0
GCA_004024195.1	0	1	0	0	0	0	0	0
GCA_004024475.1	0	1	0	0	0	0	0	0
GCA_004024495.1	0	1	0	0	0	0	0	0
GCA_002918915.1	0	1	0	0	1	0	0	0
GCA_002919845.1	0	1	0	0	1	0	0	0
GCA_002919855.1	1	1	1	0	1	0	0	0
GCA_003265465.1	0	1	0	1	0	0	0	0
GCA_003265565.1	0	1	0	1	0	0	0	0
GCA_002795305.1	0	1	0	0	0	0	0	0
GCA_003849745.1	0	1	0	0	0	0	0	0
GCA_008802295.1	0	1	0	0	0	0	0	0
GCA_003265475.1	0	1	0	1	0	0	0	0
GCA_900491705.1	0	1	0	1	0	0	0	0
GCA_900491735.1	0	1	0	1	0	0	0	0
GCA_003265425.1	0	1	0	1	0	0	0	0
GCA_900491645.1	0	1	0	1	0	0	0	0
GCA_900491695.1	0	1	0	1	0	0	0	0
GCA_002812985.1	0	1	0	0	0	0	0	0
GCA_004524045.1	1	1	1	1	0	0	0	0
GCA_004524015.1	1	1	1	1	0	0	0	0
GCA_004524025.1	1	1	1	1	0	0	0	0
GCA_006246555.1	0	1	0	0	0	0	0	0
GCA_006246515.1	0	1	0	0	0	0	0	0
GCA_006243415.1	0	1	0	0	0	0	0	0
GCA_008802305.1	0	1	0	0	0	0	0	0
GCA_006243325.1	0	1	0	1	0	0	0	0
GCA_000813475.1	0	1	0	1	0	0	0	0
GCA_000813465.1	0	1	0	0	0	0	0	0
GCA_000783255.1	0	1	0	1	0	0	0	0
GCA_000786315.1	0	1	0	1	0	0	0	0
GCA_000803185.1	0	1	0	1	0	0	0	0
GCA_000813485.1	0	1	0	0	0	0	0	0
GCA_016653695.1	0	1	0	0	0	0	0	0
GCA_013085725.1	1	1	1	0	0	0	0	0
GCA_013085765.1	1	1	1	0	0	0	0	0
GCA_013085785.1	1	1	1	0	0	0	0	0
GCA_013085485.1	1	1	1	0	0	0	0	0
GCA_013085745.1	1	1	1	0	0	0	0	0
GCA_002259925.1	0	1	0	1	0	0	0	0
GCA_003061085.1	0	1	0	0	0	0	0	0
GCA_003061145.1	0	1	0	0	0	0	0	0
GCA_003061065.1	0	1	0	0	0	0	0	0
GCA_003061465.1	0	1	0	0	0	0	0	0
GCA_003060925.1	0	1	0	0	0	0	0	0
GCA_002897335.1	0	1	0	0	1	0	0	0
GCA_013298855.1	0	1	0	0	0	0	0	0
GCA_002925765.1	0	1	0	0	0	0	0	0
GCA_004323575.1	0	1	0	0	0	0	0	0
GCA_000591035.1	0	1	0	0	0	0	0	0
GCA_015523455.1	0	1	0	0	0	0	0	0
GCA_015521685.1	0	1	0	0	0	0	0	0
GCA_015523465.1	0	1	0	0	0	0	0	0
GCA_016185245.1	0	1	0	0	0	0	0	0
GCA_003234965.1	0	1	0	0	0	0	0	0
GCA_002689225.1	0	1	0	0	0	0	0	0
GCA_000308295.2	0	1	0	0	0	0	0	0
GCA_002172955.1	0	1	0	0	0	0	0	0
GCA_016201045.1	0	1	0	0	0	0	0	0
GCA_003116855.1	0	1	0	0	0	0	0	0
GCA_018657885.1	0	1	0	0	0	0	0	0
GCA_018649225.1	0	1	0	0	0	0	0	0
GCA_902515745.1	0	1	0	0	0	0	0	0
GCA_902560725.1	0	1	0	0	0	0	0	0
GCA_902570155.1	0	1	0	0	0	0	0	0
GCA_902571865.1	0	1	0	0	0	0	0	0
GCA_902573325.1	0	1	0	0	0	0	0	0
GCA_902595855.1	0	1	0	0	0	0	0	0
GCA_902614085.1	0	1	0	0	0	0	0	0
GCA_902615745.1	0	1	0	0	0	0	0	0
GCA_902620425.1	0	1	0	0	0	0	0	0
GCA_902621305.1	0	1	0	0	0	0	0	0
GCA_902585605.1	0	1	0	0	0	0	0	0
GCA_902602515.1	0	1	0	0	0	0	0	0
GCA_902628835.1	0	1	0	0	0	0	0	0
GCA_002938205.1	0	1	0	0	0	0	0	0
GCA_003280345.1	0	1	0	0	0	0	0	0
GCA_003280295.1	0	1	0	0	0	0	0	0
GCA_003280225.1	0	1	0	0	0	0	0	0
GCA_003280055.1	0	1	0	0	0	0	0	0
GCA_003215655.1	0	1	0	0	0	0	0	0
GCA_003215535.1	0	1	0	0	0	0	0	0
GCA_003215335.1	0	1	0	0	0	0	0	0
GCA_902525645.1	0	1	0	0	0	0	0	0
GCA_902577765.1	0	1	0	0	0	0	0	0
GCA_902588785.1	0	1	0	0	0	0	0	0
GCA_902613805.1	0	1	0	0	0	0	0	0
GCA_902619105.1	0	1	0	0	0	0	0	0
GCA_902517885.1	0	1	0	0	0	0	0	0
GCA_902523455.1	0	1	0	0	0	0	0	0
GCA_902526005.1	0	1	0	0	0	0	0	0
GCA_902544065.1	0	1	0	0	0	0	0	0
GCA_902597835.1	0	1	0	0	0	0	0	0
GCA_902610585.1	0	1	0	0	0	0	0	0
GCA_003282175.1	0	1	0	0	0	0	0	0
GCA_019649495.1	0	1	0	0	0	0	0	0
GCA_902586185.1	0	1	0	0	0	0	0	0
GCA_003212795.1	0	1	0	0	0	0	0	0
GCA_019670125.1	0	1	0	0	0	0	0	0
GCA_000414175.1	0	1	0	0	0	0	0	0
GCA_019670105.1	0	1	0	0	0	0	0	0
GCA_001420915.1	0	1	0	0	0	0	0	0
GCA_019649015.1	0	1	0	0	0	0	0	0
GCA_016000175.1	0	1	0	0	0	0	0	0
GCA_008801385.1	0	1	0	0	0	0	0	0
GCA_002453905.1	0	1	0	0	0	0	0	0
GCA_013911915.1	0	1	0	0	0	0	0	0
GCA_000400485.1	0	1	0	0	0	0	0	0
GCA_004022445.1	0	1	0	0	0	0	0	0
GCA_007923295.1	1	1	1	0	0	0	0	0
GCA_001620055.1	0	1	0	0	0	0	0	0
GCA_000374465.1	0	1	0	0	0	0	0	0
GCA_003399765.1	0	1	0	0	0	0	0	0
GCA_003399715.1	0	1	0	0	0	0	0	0
GCA_018053275.1	0	1	0	0	0	0	0	0
GCA_003449035.1	1	1	1	0	0	0	0	0
GCA_002841115.1	0	1	0	0	0	0	0	0
GCA_900302475.1	0	1	0	0	0	0	0	0
GCA_002280515.1	0	1	0	0	0	0	0	0
GCA_002697785.1	0	1	0	0	0	0	0	0
GCA_002729325.1	0	1	0	0	0	0	0	0
GCA_002242175.1	0	1	0	0	0	0	0	0
GCA_016807785.1	1	1	1	0	0	0	0	0
GCA_000429385.1	0	1	0	0	0	0	0	0
GCA_000313875.1	0	1	0	0	0	0	0	0
GCA_019343455.1	0	1	0	0	0	0	0	0
GCA_003671915.1	1	1	1	0	0	0	0	0
GCA_002443155.1	1	1	1	0	0	0	0	0
GCA_000756655.1	1	1	1	0	0	0	0	0
GCA_000524665.1	1	1	1	0	0	0	0	0
GCA_013128495.1	0	1	0	0	0	0	0	0
GCA_018398975.1	0	1	0	0	0	0	0	0
GCA_002297715.1	0	1	0	0	0	0	0	0
GCA_000009365.1	0	1	0	0	0	0	0	0
GCA_002313655.1	0	1	0	0	0	0	0	0
GCA_000155615.1	0	1	0	0	1	0	0	0
GCA_002321635.1	0	1	0	0	0	0	0	0
GCA_000300995.1	0	1	0	0	0	0	0	0
GCA_002360695.1	0	1	0	0	0	0	0	0
GCA_002375775.1	0	1	0	0	0	0	0	0
GCA_002337725.1	0	1	0	0	0	0	0	0
GCA_002384445.1	0	1	0	0	0	0	0	0
GCA_002380185.1	0	1	0	0	0	0	0	0
GCA_002337465.1	0	1	0	0	0	0	0	0
GCA_002387965.1	0	1	0	0	0	0	0	0
GCA_002364155.1	0	1	0	0	0	0	0	0
GCA_002337505.1	0	1	0	0	0	0	0	0
GCA_002363925.1	0	1	0	0	0	0	0	0
GCA_002384455.1	0	1	0	0	0	0	0	0
GCA_002336005.1	0	1	0	0	0	0	0	0
GCA_002380125.1	0	1	0	0	0	0	0	0
GCA_002715685.1	0	1	0	0	0	0	0	0
GCA_002706085.1	0	1	0	0	0	0	0	0
GCA_003862375.1	0	1	0	0	0	0	0	0
GCA_002864685.1	1	1	1	0	0	0	0	0
GCA_009846745.1	0	1	0	0	0	0	0	0
GCA_002837115.1	1	1	1	0	0	0	0	0
GCA_002888555.1	1	1	1	0	0	0	0	0
GCA_002685555.1	0	1	0	0	0	0	0	0
GCA_002696185.1	0	1	0	0	0	0	0	0
GCA_002703665.1	0	1	0	0	0	0	0	0
GCA_002733835.1	0	1	0	0	0	0	0	0
GCA_002730615.1	0	1	0	0	0	0	0	0
GCA_002726155.1	0	1	0	0	0	0	0	0
GCA_002726045.1	0	1	0	0	0	0	0	0
GCA_002719735.1	0	1	0	0	0	0	0	0
GCA_002354605.1	0	1	0	0	0	0	0	0
GCA_000756665.1	1	1	1	0	0	0	0	0
GCA_015665355.1	0	1	0	0	0	0	0	0
GCA_004360225.1	0	1	0	0	0	0	0	0
GCA_003597125.1	0	1	0	0	0	0	0	0
GCA_015665385.1	0	1	0	0	0	0	0	0
GCA_013911385.1	0	1	0	0	0	0	0	0
GCA_000299335.2	0	1	0	0	0	0	0	0
GCA_009846755.1	0	1	0	0	0	0	0	0
GCA_003259185.1	0	1	0	0	0	0	0	0
GCA_013823245.1	0	1	0	0	0	0	0	0
GCA_008033385.1	0	1	0	0	0	0	0	0
GCA_001310225.1	0	1	0	0	0	0	0	0
GCA_905480415.1	0	1	0	1	0	0	0	0
GCA_000374485.1	0	1	0	1	0	0	0	0
GCA_019670045.1	0	1	0	0	0	0	0	0
GCA_019670065.1	0	1	0	0	0	0	0	0
GCA_019670085.1	0	1	0	0	0	0	0	0
GCA_000224335.2	0	1	0	0	0	0	0	0
GCA_008086165.1	0	1	0	1	0	0	0	0
GCA_008086205.1	0	1	0	1	0	0	0	0
GCA_000429405.1	0	1	0	0	0	0	0	0
GCA_001593605.1	0	1	0	0	0	0	0	0
GCA_000429465.1	0	1	0	0	0	0	0	0
GCA_018336015.1	0	1	0	0	0	0	0	0
GCA_903952135.1	0	1	0	0	0	0	0	0
GCA_002376385.1	0	1	0	0	0	0	0	0
GCA_007997175.1	0	1	0	0	0	0	0	0
GCA_003259255.1	0	1	0	0	0	0	0	0
GCA_003583985.1	1	1	1	0	0	0	0	0
GCA_002694565.1	0	1	0	0	0	0	0	0
GCA_016866385.1	0	1	0	0	0	0	0	0
GCA_007655305.1	1	1	1	0	0	0	0	0
GCA_002150505.1	0	1	0	0	0	0	0	0
GCA_014838715.1	0	1	0	0	0	0	0	0
GCA_004358035.1	0	1	0	0	0	0	0	0
GCA_013823925.1	0	1	0	0	0	0	0	0
GCA_000429485.1	0	1	0	0	0	0	0	0
GCA_000429505.1	0	1	0	0	0	0	0	0
GCA_902500575.1	0	1	0	1	0	0	0	0
GCA_003316735.1	0	1	0	0	0	0	0	0
GCA_013177675.1	0	1	0	0	0	0	0	0
GCA_000522465.1	0	1	0	0	1	0	0	0
GCA_001572865.1	0	1	0	0	0	0	0	0
GCA_001572855.1	0	1	0	0	0	0	0	0
GCA_001573015.1	0	1	0	0	0	0	0	0
GCA_001572875.1	0	1	0	0	0	0	0	0
GCA_004214795.1	0	1	0	0	0	0	0	0
GCA_001572925.1	0	1	0	0	0	0	0	0
GCA_001572945.1	0	1	0	0	0	0	0	0
GCA_001572955.1	0	1	0	0	0	0	0	0
GCA_003063245.1	0	1	0	0	0	0	0	0
GCA_003063295.1	0	1	0	0	0	0	0	0
GCA_017995775.1	0	1	0	0	0	0	0	0
GCA_016592015.1	0	1	0	0	0	0	0	0
GCA_000179015.2	0	1	0	0	0	0	0	0
GCA_012530715.1	1	1	1	1	0	0	0	0
GCA_017996695.1	0	1	0	0	0	0	0	0
GCA_017996755.1	0	1	0	0	0	0	0	0
GCA_000294675.1	1	1	1	0	0	0	0	0
GCA_000024285.1	0	1	0	0	0	0	0	0
GCA_017298655.1	0	1	0	0	0	0	0	0
GCA_017298635.1	0	1	0	0	0	0	0	0
GCA_016804365.1	0	1	0	0	0	0	0	0
GCA_003987315.1	0	1	0	0	0	0	0	0
GCA_003987145.1	0	1	0	0	0	0	0	0
GCA_003987175.1	0	1	0	1	0	0	0	0
GCA_003987345.1	0	1	0	0	0	0	0	0
GCA_003987015.1	0	1	0	0	0	0	0	0
GCA_007096385.1	0	1	0	0	0	0	0	0
GCA_000497755.1	0	1	0	0	0	0	0	0
GCA_016743995.1	0	1	0	0	1	0	0	0
GCA_016744215.1	0	1	0	0	0	0	0	0
GCA_900302485.1	0	1	0	0	0	0	0	0
GCA_004360145.1	0	1	0	0	0	0	0	0
GCA_013283055.1	0	1	0	0	0	0	0	0
GCA_004803475.1	0	1	0	0	0	0	0	0
GCA_002179655.1	0	1	0	0	1	0	0	0
GCA_002179715.1	0	1	0	0	1	0	0	0
GCA_002179675.1	0	1	0	0	1	0	0	0
GCA_002179665.1	0	1	0	0	1	0	0	0
GCA_000196495.1	0	1	0	0	0	0	0	1
GCA_002954705.1	0	1	0	0	0	0	0	0
GCA_002954715.1	0	1	0	0	0	0	0	0
GCA_000985635.1	0	1	0	1	1	0	0	0
GCA_001691135.1	0	1	0	0	0	0	0	0
GCA_014237655.1	0	1	0	1	1	0	0	0
GCA_002428825.1	0	1	0	0	0	0	0	0
GCA_017994625.1	0	1	0	0	0	0	0	0
GCA_018053225.1	0	1	0	0	0	0	0	0
GCA_003003885.1	0	1	0	0	0	0	0	0
GCA_000952155.1	0	1	0	1	0	0	0	0
GCA_000585255.1	0	1	0	0	0	0	0	0
GCA_009935905.1	0	1	0	0	1	0	0	0
GCA_007692455.1	0	1	0	0	0	0	0	0
GCA_000429725.1	0	1	0	1	0	0	0	0
GCA_002993335.1	1	1	1	0	0	0	0	0
GCA_007692495.1	0	1	0	0	0	0	0	0
GCA_000517065.1	0	1	0	0	0	0	0	0
GCA_003350345.1	0	1	0	0	0	0	0	0
GCA_000014785.1	0	1	0	0	0	0	0	0
GCA_000016985.1	0	1	0	1	0	0	0	0
GCA_000018325.1	0	1	0	0	0	0	0	0
GCA_015978205.1	1	1	1	0	0	0	0	0
GCA_003557615.1	1	1	1	0	0	0	0	0
GCA_002916695.1	0	1	0	0	0	0	0	0
GCA_007130865.1	1	1	1	0	0	0	0	0
GCA_007695175.1	0	1	0	0	0	0	0	0
GCA_018409545.1	0	1	0	0	0	0	0	0
GCA_000025485.1	0	1	0	0	0	0	0	0
GCA_012222825.1	0	1	0	0	0	0	0	0
GCA_012222965.1	0	1	0	0	0	0	0	0
GCA_003143535.1	0	1	0	0	0	0	0	0
GCA_004307455.1	0	1	0	1	0	0	0	0
GCA_004118285.1	0	1	0	0	0	0	0	0
GCA_000300855.1	0	1	0	1	1	0	0	0
GCA_016806065.1	0	1	0	0	0	0	0	0
GCA_019459145.1	1	1	1	1	0	0	0	0
GCA_013791895.1	0	1	0	0	0	0	0	0
GCA_000518785.1	0	1	0	0	0	0	0	0
GCA_004137355.1	1	1	1	0	0	0	0	0
GCA_004912165.1	0	1	0	0	0	0	0	0
GCA_013911905.1	0	1	0	0	0	0	0	0
GCA_019635535.1	1	1	1	0	0	0	0	0
GCA_013122435.1	0	1	0	0	0	0	0	0
GCA_013122405.1	0	1	0	0	0	0	0	0
GCA_013122415.1	0	1	0	0	0	0	0	0
GCA_003246625.1	1	1	1	0	0	0	0	0
GCA_005503065.1	0	1	0	0	0	0	0	0
GCA_018260715.1	0	1	0	0	0	0	0	0
GCA_001873845.1	0	1	0	0	0	0	0	0
GCA_018260655.1	0	1	0	0	0	0	0	0
GCA_018260615.1	0	1	0	0	0	0	0	0
GCA_002785505.1	0	1	0	0	0	0	0	0
GCA_001077815.2	1	1	1	0	0	0	0	0
GCA_004965515.1	1	1	1	0	0	0	0	0
GCA_003605475.1	0	1	0	0	0	0	0	0
GCA_003584125.1	1	1	1	0	0	0	0	0
GCA_003584015.1	0	1	0	0	0	0	0	0
GCA_014983025.1	0	1	0	0	0	0	0	0
GCA_001663155.1	1	1	1	0	0	0	0	0
GCA_017641035.1	0	1	0	0	0	0	0	0
GCA_017644245.1	0	1	0	0	0	0	0	0
GCA_017642985.1	0	1	0	0	0	0	0	0
GCA_017640965.1	0	1	0	0	0	0	0	0
GCA_009922725.1	0	1	0	1	0	0	0	0
GCA_001281485.1	1	1	1	0	0	0	0	0
GCA_000013005.1	0	1	0	0	0	0	0	0
GCA_002886255.1	0	1	0	0	0	0	0	0
GCA_009765375.1	0	1	0	0	0	0	0	0
GCA_000429305.1	1	1	1	0	0	0	0	0
GCA_001304795.1	0	1	0	0	0	0	0	0
GCA_000186705.2	0	1	0	0	0	0	0	0
GCA_000176355.1	0	1	0	0	0	0	0	0
GCA_002377695.1	0	1	0	0	0	0	0	0
GCA_002729695.1	0	1	0	0	0	0	0	0
GCA_002706245.1	0	1	0	0	0	0	0	0
GCA_002783485.1	0	1	0	0	0	0	0	0
GCA_018223225.1	0	1	0	0	0	0	0	0
GCA_013216085.1	0	1	0	0	0	0	0	0
GCA_002338585.1	0	1	0	1	0	0	0	0
GCA_002341685.1	0	1	0	0	0	0	0	0
GCA_002339095.1	0	1	0	0	0	0	0	0
GCA_002336065.1	0	1	0	0	0	0	0	0
GCA_002341225.1	0	1	0	0	0	0	0	0
GCA_002393315.1	0	1	0	0	0	0	0	0
GCA_002380205.1	0	1	0	0	0	0	0	0
GCA_002360575.1	0	1	0	0	0	0	0	0
GCA_002358795.1	0	1	0	0	0	0	0	0
GCA_002501245.1	0	1	0	0	0	0	0	0
GCA_900069365.1	0	1	0	1	0	0	0	0
GCA_003989595.1	0	1	0	0	0	0	0	0
GCA_002693765.1	0	1	0	0	0	0	0	0
GCA_002691125.1	0	1	0	0	0	0	0	0
GCA_003626795.1	0	1	0	1	1	0	0	0
GCA_002849875.1	0	1	0	0	1	0	0	0
GCA_000730385.1	0	1	0	0	0	0	0	0
GCA_000439535.1	0	1	0	0	0	0	0	0
GCA_000439555.1	0	1	0	0	0	0	0	0
GCA_000439595.1	0	1	0	0	0	0	0	0
GCA_000439575.1	0	1	0	0	0	0	0	0
GCA_001886395.1	0	1	0	0	0	0	0	0
GCA_001886415.1	0	1	0	0	0	0	0	0
GCA_001886435.1	0	1	0	0	0	0	0	0
GCA_001562295.1	0	1	0	0	0	0	0	0
GCA_001562315.1	0	1	0	0	0	0	0	0
GCA_002831605.1	0	1	0	0	0	0	0	0
GCA_001562125.1	0	1	0	0	0	0	0	0
GCA_001562155.1	0	1	0	0	0	0	0	0
GCA_001886375.1	0	1	0	1	0	0	0	0
GCA_002173035.1	0	1	0	0	0	0	0	0
GCA_001562115.1	0	1	0	0	0	0	0	0
GCA_002314095.1	0	1	0	0	0	0	0	0
GCA_002313715.1	0	1	0	0	0	0	0	0
GCA_002323435.1	0	1	0	0	0	0	0	0
GCA_002291655.1	0	1	0	0	0	0	0	0
GCA_000213655.1	0	1	0	0	0	0	0	0
GCA_900654235.1	0	1	0	0	0	0	0	0
GCA_002320795.1	0	1	0	0	0	0	0	0
GCA_000020585.3	0	1	0	0	0	0	0	0
GCA_002993325.1	1	1	1	0	0	0	0	0
GCA_000808595.1	0	1	0	0	0	0	0	0
GCA_000808635.1	0	1	0	0	0	0	0	0
GCA_001578515.1	0	1	0	0	0	0	0	0
GCA_001626275.1	0	1	0	0	0	0	0	0
GCA_000808575.1	0	1	0	0	0	0	0	0
GCA_009759785.1	0	1	0	0	0	0	0	0
GCA_006517095.1	0	1	0	0	0	0	0	0
GCA_006517115.1	0	1	0	0	0	0	0	0
GCA_002271865.1	0	1	0	0	0	0	0	0
GCA_018222405.1	0	1	0	0	0	0	0	0
GCA_002173075.2	0	1	0	0	0	0	0	0
GCA_002308075.1	0	1	0	0	0	0	0	0
GCA_002294645.1	0	1	0	0	0	0	0	0
GCA_002469715.1	0	1	0	0	0	0	0	0
GCA_002339125.1	0	1	0	0	0	0	0	0
GCA_002335925.1	0	1	0	0	0	0	0	0
GCA_002993365.1	0	1	0	1	0	0	0	0
GCA_002729795.1	0	1	0	0	0	0	0	0
GCA_002807685.1	1	1	1	1	0	0	0	0
GCA_002807665.1	1	1	1	1	0	0	0	0
GCA_002696485.1	0	1	0	0	0	0	0	0
GCA_014295415.1	0	1	0	0	0	0	0	0
GCA_000746845.1	0	1	0	0	0	0	0	0
GCA_016933055.1	1	1	1	0	0	0	0	0
GCA_017995835.1	0	1	0	0	0	0	0	0
GCA_017993425.1	0	1	0	0	0	0	0	0
GCA_000422565.1	0	1	0	0	1	0	0	0
GCA_002382645.1	0	1	0	0	0	0	0	0
GCA_018436725.1	1	1	1	0	0	0	0	0
GCA_018436595.1	1	1	1	0	0	0	0	0
GCA_018434985.1	1	1	1	0	0	0	0	0
GCA_018433465.1	1	1	1	0	0	0	0	0
GCA_018433135.1	1	1	1	0	0	0	0	0
GCA_016756745.1	0	1	0	0	0	0	0	0
GCA_000372965.1	0	1	0	0	0	0	0	0
GCA_000025885.1	0	1	0	0	0	0	0	0
GCA_001896635.1	1	1	1	0	0	0	0	0
GCA_000165795.1	0	1	0	0	0	0	0	0
GCA_003368535.1	1	1	0	0	0	0	0	0
GCA_019352055.1	1	1	0	1	0	0	0	0
GCA_014353055.1	0	1	0	0	0	0	0	0
GCA_003852705.1	0	1	0	0	0	0	0	0
GCA_000306965.1	1	1	1	0	0	0	0	0
GCA_016125425.1	0	1	0	0	0	0	0	0
GCA_016744155.1	0	1	0	0	1	0	0	0
GCA_018223185.1	0	1	0	0	0	0	0	0
GCA_018223265.1	0	1	0	0	0	0	0	0
GCA_000381785.1	1	1	1	0	0	0	0	0
GCA_016592435.1	1	1	1	0	0	0	0	0
GCA_003858655.1	1	1	1	0	0	0	0	0
GCA_003312875.1	1	1	1	0	0	0	0	0
GCA_000504245.1	1	1	0	1	0	0	0	0
GCA_019090795.1	0	1	0	0	0	0	0	0
GCA_018607905.1	0	1	0	1	0	0	0	0
GCA_000153745.1	0	1	0	0	0	0	0	0
GCA_905181935.1	0	1	0	1	0	0	0	0
GCA_905182285.1	0	1	0	1	0	0	0	0
GCA_905479455.1	0	1	0	1	0	0	0	0
GCA_000317695.1	0	1	0	1	0	0	0	0
GCA_000316625.1	0	1	0	1	0	0	0	0
GCA_011082085.1	1	1	1	0	0	0	0	0
GCA_005144865.1	0	1	0	0	0	0	0	0
GCA_002007645.1	1	1	1	1	0	0	0	0
GCA_002270055.1	1	1	1	0	0	0	0	0
GCA_009929485.1	0	1	0	1	0	0	0	0
GCA_018053785.1	0	1	0	0	0	0	0	0
GCA_009929735.1	0	1	0	1	0	0	0	0
GCA_000426305.1	1	1	1	0	0	0	0	0
GCA_014041995.1	1	1	1	1	0	0	0	0
GCA_009223885.1	1	1	1	1	0	0	0	0
GCA_016744515.1	0	1	0	0	0	0	0	0
GCA_003863355.1	0	1	0	1	0	0	0	0
GCA_900149695.1	0	1	0	1	1	0	0	0
GCA_004116995.1	0	1	0	0	0	0	0	0
GCA_000353425.1	0	1	0	0	0	0	0	0
GCA_000367505.1	0	1	0	0	0	0	0	0
GCA_002243705.1	0	1	0	0	0	0	0	0
GCA_000753835.1	0	1	0	0	0	0	0	0
GCA_000346275.1	0	1	0	0	0	0	0	0
GCA_000443775.1	0	1	0	0	0	0	0	0
GCA_011006755.1	0	1	0	0	0	0	0	0
GCA_002117565.1	0	1	0	0	0	0	0	0
GCA_000787435.1	0	1	0	0	0	0	0	0
GCA_004799135.1	0	1	0	0	0	0	0	0
GCA_001560855.1	0	1	0	0	0	0	0	0
GCA_002237555.1	1	1	1	0	1	0	0	0
GCA_002729635.1	0	1	0	0	0	0	0	0
GCA_003007785.1	0	1	0	0	0	0	0	0
GCA_017312365.1	0	1	0	0	0	0	0	0
GCA_003864295.1	0	1	0	0	0	0	0	1
GCA_003864315.1	0	1	0	0	0	0	0	1
GCA_013911975.1	0	1	0	0	0	0	0	0
GCA_016219375.1	0	1	0	0	0	0	0	0
GCA_018779985.1	0	1	0	0	0	0	0	0
GCA_016234775.1	0	1	0	0	0	0	0	0
GCA_016195855.1	0	1	0	0	0	0	0	0
GCA_009909205.1	0	1	0	0	0	0	0	0
GCA_903894125.1	0	1	0	0	0	0	0	0
GCA_005502875.1	0	1	0	0	0	0	0	0
GCA_004310865.1	0	1	0	0	0	0	0	0
GCA_004297605.1	0	1	0	0	0	0	0	0
GCA_004322345.1	0	1	0	0	0	0	0	0
GCA_004297345.1	0	1	0	0	0	0	0	0
GCA_013822685.1	0	1	0	0	0	0	0	0
GCA_016000265.1	0	1	0	0	0	0	0	0
GCA_016213205.1	0	1	0	0	0	0	0	0
GCA_005403045.1	0	1	0	1	0	0	0	0
GCA_017992055.1	0	1	0	0	0	0	0	0
GCA_003569765.1	0	1	0	0	0	0	0	0
GCA_008180155.1	0	1	0	1	0	0	0	0
GCA_003577315.1	0	1	0	0	0	0	0	0
GCA_903926815.1	0	1	0	0	0	0	0	0
GCA_903903795.1	0	1	0	0	0	0	0	0
GCA_903953855.1	0	1	0	0	0	0	0	0
GCA_903887235.1	0	1	0	0	0	0	0	0
GCA_903865125.1	0	1	0	0	0	0	0	0
GCA_903957775.1	0	1	0	0	0	0	0	0
GCA_903916125.1	0	1	0	0	0	0	0	0
GCA_903820055.1	0	1	0	0	0	0	0	0
GCA_905479795.1	0	1	0	1	0	0	0	0
GCA_000420525.1	0	1	0	1	0	0	0	0
GCA_002426015.1	0	1	0	0	0	0	0	0
GCA_002426755.1	0	1	0	0	0	0	0	0
GCA_004322325.1	0	1	0	0	0	0	0	0
GCA_019634835.1	1	1	1	0	0	0	0	0
GCA_001602435.1	0	1	0	0	0	0	0	0
GCA_002256225.1	0	1	0	0	1	0	0	0
GCA_002105465.1	0	1	0	0	0	0	0	0
GCA_013154375.1	0	1	0	0	0	0	0	0
GCA_015487405.1	0	1	0	0	0	0	0	0
GCA_003316845.1	0	1	0	0	0	0	0	0
GCA_000257665.1	0	1	0	0	0	0	0	0
GCA_017854485.1	0	1	0	0	0	0	0	0
GCA_013283855.1	0	1	0	1	0	0	0	0
GCA_018673615.1	0	1	0	0	0	0	0	0
GCA_018662765.1	0	1	0	0	0	0	0	0
GCA_002333405.1	0	1	0	1	0	0	0	0
GCA_905182225.1	0	1	0	1	0	0	0	0
GCA_905478965.1	0	1	0	1	0	0	0	0
GCA_009923455.1	0	1	0	1	0	0	0	0
GCA_900089995.1	0	1	0	0	1	0	0	0
GCA_000520995.1	1	1	1	0	0	0	0	0
GCA_000626715.1	1	1	1	0	0	0	0	0
GCA_001632745.1	0	1	0	0	0	0	0	0
GCA_000430665.1	0	1	0	0	0	0	0	0
GCA_000430645.1	0	1	0	0	0	0	0	0
GCA_000520975.1	0	1	0	0	0	0	0	0
GCA_001401755.1	0	1	0	0	0	0	0	0
GCA_003626845.1	0	1	0	1	1	0	0	0
GCA_003626835.1	0	1	0	1	1	0	0	0
GCA_900299505.1	0	1	0	0	1	0	0	0
GCA_900299535.1	0	1	0	0	1	0	0	0
GCA_900299525.1	0	1	0	0	1	0	0	0
GCA_900624725.1	0	1	0	0	1	0	0	0
GCA_900299485.1	0	1	0	0	1	0	0	0
GCA_900299475.1	0	1	0	0	1	0	0	0
GCA_003626865.1	0	1	0	1	1	0	0	0
GCA_900172375.1	0	1	0	0	0	0	0	0
GCA_014946745.1	0	1	0	1	0	0	0	0
GCA_903907745.1	0	1	0	0	0	0	0	0
GCA_903933935.1	0	1	0	0	0	0	0	0
GCA_903898705.1	0	1	0	0	0	0	0	0
GCA_004307415.1	0	1	0	1	0	0	0	0
GCA_004307425.1	0	1	0	1	0	0	0	0
GCA_017984215.1	0	1	0	0	0	0	0	0
GCA_903890015.1	0	1	0	0	0	0	0	0
GCA_903918525.1	0	1	0	0	0	0	0	0
GCA_903892685.1	0	1	0	0	0	0	0	0
GCA_012044895.1	0	1	0	0	0	0	0	0
GCA_007120405.1	1	1	1	0	0	0	0	0
GCA_007120195.1	1	1	1	0	0	0	0	0
GCA_007126095.1	1	1	1	0	0	0	0	0
GCA_007134945.1	1	1	1	0	0	0	0	0
GCA_004328945.1	0	1	0	0	0	0	0	0
GCA_000964065.1	0	1	0	1	0	0	0	0
GCA_005155025.1	0	1	0	1	0	0	0	0
GCA_001515285.1	0	1	0	0	0	0	0	0
GCA_001998865.1	1	1	1	0	1	0	0	0
GCA_019316905.1	0	1	0	0	0	0	0	0
GCA_017815535.1	1	1	0	1	0	0	0	0
GCA_000565255.1	0	1	0	0	0	0	0	0
GCA_000734035.1	0	1	0	0	0	0	0	0
GCA_017656475.1	1	1	1	0	0	0	0	0
GCA_000008665.1	0	1	0	0	0	0	0	0
GCA_002010295.1	0	1	0	0	0	0	0	0
GCA_002010195.1	0	1	0	0	0	0	0	0
GCA_002011235.1	0	1	0	0	0	0	0	0
GCA_002011315.1	0	1	0	0	0	0	0	0
GCA_000194625.1	0	1	0	0	0	0	0	0
GCA_015521425.1	0	1	0	0	0	0	0	0
GCA_015521005.1	0	1	0	0	0	0	0	0
GCA_015520485.1	0	1	0	0	0	0	0	0
GCA_903861945.1	0	1	0	0	0	0	0	0
GCA_903905455.1	0	1	0	0	0	0	0	0
GCA_903915665.1	0	1	0	0	0	0	0	0
GCA_013298805.1	0	1	0	0	0	0	0	0
GCA_013298125.1	0	1	0	0	0	0	0	0
GCA_001655195.1	1	1	1	0	1	0	0	0
GCA_002291675.1	0	1	0	0	0	0	0	0
GCA_002323995.1	0	1	0	0	0	0	0	0
GCA_002862135.1	0	1	0	0	0	0	0	0
GCA_002683815.1	0	1	0	0	0	0	0	0
GCA_002726915.1	0	1	0	0	0	0	0	0
GCA_002396885.1	0	1	0	0	0	0	0	0
GCA_002422425.1	0	1	0	0	0	0	0	0
GCA_017989635.1	0	1	0	0	0	0	0	0
GCA_018058245.1	0	1	0	0	0	0	0	0
GCA_018699975.1	0	1	0	0	0	0	0	0
GCA_018665405.1	0	1	0	0	0	0	0	0
GCA_018263475.1	0	1	0	0	0	0	0	0
GCA_001627795.1	0	1	0	0	0	0	0	0
GCA_001627865.1	0	1	0	0	0	0	0	0
GCA_001627845.1	0	1	0	0	0	0	0	0
GCA_003258705.1	0	1	0	0	0	0	0	0
GCA_001293545.1	0	1	0	0	0	0	0	0
GCA_015487975.1	0	1	0	0	0	0	0	0
GCA_002234495.1	1	1	1	0	1	0	0	0
GCA_000424985.1	1	1	1	0	0	0	0	0
GCA_002364255.1	0	1	0	0	0	0	0	0
GCA_002363855.1	0	1	0	0	0	0	0	0
GCA_002909235.1	1	1	1	0	0	0	0	0
GCA_003426735.1	1	1	1	0	0	0	0	0
GCA_002150785.1	0	1	0	0	0	0	0	0
GCA_003957295.1	0	1	0	1	0	0	0	0
GCA_017854775.1	0	1	0	0	0	0	0	0
GCA_018607325.1	0	1	0	1	0	0	0	0
GCA_905478635.1	0	1	0	1	0	0	0	0
GCA_002470515.1	0	1	0	0	0	0	0	0
GCA_019459185.1	1	1	1	1	0	0	0	0
GCA_000420545.1	0	1	1	0	0	0	0	0
GCA_019459675.1	1	1	1	1	0	0	0	0
GCA_903952245.1	0	1	0	0	0	0	0	0
GCA_903942465.1	0	1	0	0	0	0	0	0
GCA_903934685.1	0	1	0	0	0	0	0	0
GCA_903932815.1	0	1	0	0	0	0	0	0
GCA_903941165.1	0	1	0	0	0	0	0	0
GCA_903904325.1	0	1	0	0	0	0	0	0
GCA_014836265.1	1	1	1	0	0	0	0	0
GCA_002878135.1	0	1	0	0	0	0	0	0
GCA_017894365.1	1	1	1	0	0	0	0	0
GCA_017894385.1	1	1	1	0	0	0	0	0
GCA_000426385.1	1	1	1	1	0	0	0	0
GCA_002381445.1	0	1	0	0	0	0	0	0
GCA_002381465.1	0	1	0	0	0	0	0	0
GCA_002364615.1	0	1	0	0	0	0	0	0
GCA_002364035.1	0	1	0	0	0	0	0	0
GCA_002683675.1	0	1	0	0	0	0	0	0
GCA_002415085.1	0	1	0	0	0	0	0	0
GCA_002929275.1	0	1	0	0	0	0	0	0
GCA_001445575.1	0	1	0	0	0	0	0	0
GCA_001281315.1	0	1	0	0	0	0	0	0
GCA_002929305.1	0	1	0	0	0	0	0	0
GCA_002929455.1	0	1	0	0	0	0	0	0
GCA_002929415.1	0	1	0	0	0	0	0	0
GCA_002929435.1	0	1	0	0	0	0	0	0
GCA_002929385.1	0	1	0	0	0	0	0	0
GCA_002929255.1	0	1	0	0	0	0	0	0
GCA_000294595.1	0	1	0	0	1	0	0	0
GCA_000816565.1	0	1	0	0	0	0	0	0
GCA_002929375.1	0	1	0	0	0	0	0	0
GCA_002929295.1	0	1	0	0	0	0	0	0
GCA_005047635.1	0	1	0	0	0	0	0	0
GCA_001750145.1	0	1	0	0	0	0	0	0
GCA_002929335.1	0	1	0	0	0	0	0	0
GCA_004348825.1	0	1	0	0	0	0	0	0
GCA_018608135.1	0	1	0	1	0	0	0	0
GCA_905182355.1	0	1	0	1	0	0	0	0
GCA_905182105.1	0	1	0	1	0	0	0	0
GCA_002478745.1	0	1	0	0	0	0	0	0
GCA_900302465.1	0	1	0	0	0	0	0	0
GCA_018607645.1	0	1	0	1	0	0	0	0
GCA_018647765.1	0	1	0	0	0	0	0	0
GCA_018675355.1	0	1	0	0	0	0	0	0
GCA_018656145.1	0	1	0	0	0	0	0	0
GCA_018652285.1	0	1	0	0	0	0	0	0
GCA_018698755.1	0	1	0	0	0	0	0	0
GCA_018664935.1	0	1	0	0	0	0	0	0
GCA_018659705.1	0	1	0	0	0	0	0	0
GCA_905182005.1	0	1	0	1	0	0	0	0
GCA_018699435.1	0	1	0	0	0	0	0	0
GCA_905478715.1	0	1	0	1	0	0	0	0
GCA_002336675.1	0	1	0	0	0	0	0	0
GCA_002358805.1	0	1	0	0	0	0	0	0
GCA_002453235.1	0	1	0	0	0	0	0	0
GCA_000495835.1	0	1	0	0	0	0	0	0
GCA_000495855.1	0	1	0	0	0	0	0	0
GCA_000204015.1	0	1	0	0	0	0	0	0
GCA_000175215.2	0	1	0	0	0	0	0	0
GCA_002342035.1	0	1	0	0	0	0	0	0
GCA_009936215.1	1	1	0	0	0	0	0	0
GCA_011056515.1	0	1	0	0	0	0	0	0
GCA_002878315.1	0	1	0	0	0	0	0	0
GCA_019186925.1	0	1	0	0	0	0	0	0
GCA_013112795.1	1	1	1	0	0	0	0	0
GCA_008363305.1	0	1	0	0	0	0	0	0
GCA_003577165.1	0	1	0	0	0	0	0	0
GCA_016743695.1	0	1	0	0	0	0	0	0
GCA_019186995.1	0	1	0	0	0	0	0	0
GCA_003577145.1	0	1	0	0	0	0	0	0
GCA_008363295.1	0	1	0	0	0	0	0	0
GCA_003577105.1	0	1	0	0	0	0	0	0
GCA_003626815.1	0	1	0	1	1	0	0	0
GCA_002368275.1	0	1	0	0	0	0	0	0
GCA_003008425.1	0	1	0	1	0	0	0	0
GCA_002355535.1	0	1	0	0	0	0	0	0
GCA_003325955.1	0	1	0	1	0	0	0	0
GCA_003194085.1	0	1	0	0	0	0	0	0
GCA_000153465.1	0	1	0	0	0	0	0	0
GCA_000421645.1	0	1	0	0	0	0	0	0
GCA_002352665.1	0	1	0	0	0	0	0	0
GCA_003813905.1	1	1	1	0	0	0	0	0
GCA_002943755.1	0	1	0	0	0	0	0	0
GCA_013285555.1	0	1	0	0	0	0	0	0
GCA_013285545.1	0	1	0	0	0	0	0	0
GCA_016200915.1	0	1	0	0	0	0	0	0
GCA_006496635.1	1	1	1	0	0	0	0	0
GCA_002842325.1	0	1	0	0	0	0	0	0
GCA_002872475.1	0	1	0	0	0	0	0	0
GCA_907163225.1	1	1	1	0	0	0	0	0
GCA_011250475.1	1	1	1	0	0	0	0	0
GCA_000429605.1	0	1	0	1	0	0	0	0
GCA_017848965.1	1	1	1	0	0	0	0	0
GCA_003441615.1	0	1	0	1	0	0	0	0
GCA_016864195.1	0	1	0	0	0	0	0	0
GCA_018780195.1	0	1	0	0	0	0	0	0
GCA_903933335.1	0	1	0	0	0	0	0	0
GCA_903940605.1	0	1	0	0	0	0	0	0
GCA_903937605.1	0	1	0	0	0	0	0	0
GCA_903951825.1	0	1	0	0	0	0	0	0
GCA_903952125.1	0	1	0	0	0	0	0	0
GCA_903961225.1	0	1	0	0	0	0	0	0
GCA_002396725.1	0	1	0	0	0	0	0	0
GCA_002396465.1	0	1	0	0	0	0	0	0
GCA_002842145.1	0	1	0	0	0	0	0	0
GCA_009469615.1	1	1	1	0	0	0	0	0
GCA_004379165.1	0	1	0	0	0	0	0	0
GCA_002840785.1	0	1	0	0	0	0	0	0
GCA_002840765.1	0	1	0	0	0	0	0	0
GCA_002396525.1	0	1	0	0	0	0	0	0
GCA_017983615.1	0	1	0	0	0	0	0	0
GCA_018054765.1	0	1	0	0	0	0	0	0
GCA_018882925.1	0	1	0	0	0	0	0	0
GCA_003583745.1	1	1	1	0	0	0	0	0
GCA_903857835.1	0	1	0	0	0	0	0	0
GCA_009177135.1	0	1	0	0	0	0	0	0
GCA_003112695.1	1	1	1	0	0	0	0	0
GCA_005774505.1	1	1	1	0	0	0	0	0
GCA_003590795.1	0	1	0	0	0	0	0	0
GCA_003130795.1	0	1	0	0	0	0	0	0
GCA_003966125.1	0	1	0	0	0	0	0	0
GCA_002340095.1	0	1	0	0	0	0	0	0
GCA_903899455.1	0	1	0	0	0	0	0	0
GCA_903912545.1	0	1	0	0	0	0	0	0
GCA_903927505.1	0	1	0	0	0	0	0	0
GCA_903834625.1	0	1	0	0	0	0	0	0
GCA_015523545.1	0	1	0	0	0	0	0	0
GCA_015523605.1	0	1	0	0	0	0	0	0
GCA_011043115.1	1	1	1	0	0	0	0	0
GCA_019309425.1	1	1	1	0	0	0	0	0
GCA_019308815.1	1	1	1	0	0	0	0	0
GCA_019306325.1	1	1	1	0	0	0	0	0
GCA_019307815.1	1	1	1	0	0	0	0	0
GCA_011046365.1	1	1	1	0	0	0	0	0
GCA_015486855.1	0	1	0	0	0	0	0	0
GCA_015493635.1	0	1	0	0	0	0	0	0
GCA_003641695.1	1	1	1	0	0	0	0	0
GCA_019038695.1	1	1	1	0	0	0	0	0
GCA_003641415.1	1	1	1	0	0	0	0	0
GCA_003650925.1	1	1	1	0	0	0	0	0
GCA_013792055.1	0	1	0	0	0	0	0	0
GCA_015486105.1	0	1	0	0	0	0	0	0
GCA_003661385.1	1	1	1	0	0	0	0	0
GCA_015486675.1	0	1	0	0	0	0	0	0
GCA_015486075.1	0	1	0	0	0	0	0	0
GCA_003649305.1	1	1	1	0	0	0	0	0
GCA_015489465.1	0	1	0	0	0	0	0	0
GCA_015493215.1	0	1	0	0	0	0	0	0
GCA_003650425.1	1	1	1	0	0	0	0	0
GCA_019310805.1	1	1	1	0	0	0	0	0
GCA_019308605.1	1	1	1	0	0	0	0	0
GCA_019308065.1	1	1	1	0	0	0	0	0
GCA_019307945.1	1	1	1	0	0	0	0	0
GCA_003645805.1	1	1	1	0	0	0	0	0
GCA_013202965.1	0	1	0	0	0	0	0	0
GCA_018644725.1	0	1	0	0	0	0	0	0
GCA_003551965.1	1	1	1	0	0	0	0	0
GCA_007134875.1	1	1	1	0	0	0	0	0
GCA_003552985.1	1	1	1	0	0	0	0	0
GCA_003552185.1	1	1	1	0	0	0	0	0
GCA_003552375.1	1	1	1	0	0	0	0	0
GCA_003556605.1	1	1	1	0	0	0	0	0
GCA_003562055.1	1	1	1	0	0	0	0	0
GCA_003554645.1	1	1	1	0	0	0	0	0
GCA_003566105.1	1	1	1	0	0	0	0	0
GCA_007122715.1	1	1	1	0	0	0	0	0
GCA_003560995.1	1	1	1	0	0	0	0	0
GCA_003557505.1	1	1	1	0	0	0	0	0
GCA_007125535.1	1	1	1	0	0	0	0	0
GCA_007135105.1	1	1	1	0	0	0	0	0
GCA_007128625.1	1	1	1	0	0	0	0	0
GCA_007130825.1	1	1	1	0	0	0	0	0
GCA_003550565.1	1	1	1	0	0	0	0	0
GCA_003553635.1	1	1	1	0	0	0	0	0
GCA_003650785.1	1	1	1	0	0	0	0	0
GCA_001593865.1	1	1	1	0	0	0	0	0
GCA_003662455.1	1	1	1	0	0	0	0	0
GCA_002490245.1	1	1	1	0	0	0	0	0
GCA_003643835.1	1	1	1	0	0	0	0	0
GCA_019309065.1	1	1	1	0	0	0	0	0
GCA_019306225.1	1	1	1	0	0	0	0	0
GCA_001593935.1	1	1	1	0	0	0	0	0
GCA_003647695.1	1	1	1	0	0	0	0	0
GCA_003645645.1	1	1	1	0	0	0	0	0
GCA_019310725.1	1	1	1	0	0	0	0	0
GCA_015222055.1	1	1	1	0	0	0	0	0
GCA_015486095.1	0	1	0	0	0	0	0	0
GCA_003649685.1	1	1	1	0	0	0	0	0
GCA_016840285.1	1	1	1	0	1	0	0	0
GCA_003144275.1	1	1	1	0	0	0	0	0
GCA_005223185.1	1	1	1	0	0	0	0	0
GCA_016934635.1	1	1	1	0	0	0	0	0
GCA_004375895.1	1	1	1	0	0	0	0	0
GCA_005223075.1	1	1	1	0	0	0	0	0
GCA_019309145.1	1	1	1	0	0	0	0	0
GCA_003648815.1	1	1	1	0	0	0	0	0
GCA_017656455.1	1	1	1	0	0	0	0	0
GCA_003662995.1	1	1	1	0	0	0	0	0
GCA_019309085.1	1	1	1	0	0	0	0	0
GCA_019308845.1	1	1	1	0	0	0	0	0
GCA_003647275.1	1	1	1	0	0	0	0	0
GCA_016845175.1	0	1	0	0	0	0	0	0
GCA_003650365.1	1	1	1	0	0	0	0	0
GCA_016876035.1	0	1	0	0	0	0	0	0
GCA_001399805.1	0	1	0	0	0	0	0	0
GCA_001399795.1	0	1	0	0	0	0	0	0
GCA_017357905.1	0	1	0	0	1	0	0	0
GCA_017948225.1	0	1	0	1	1	0	0	0
GCA_017338795.1	0	1	0	0	0	0	0	0
GCA_018324505.1	1	1	0	0	0	0	0	0
GCA_018324565.1	1	1	0	0	0	0	0	0
GCA_018324625.1	1	1	0	0	0	0	0	0
GCA_000444805.1	0	1	0	0	0	0	0	0
GCA_001938665.1	0	1	0	0	0	0	0	0
GCA_001938705.1	0	1	0	0	0	0	0	0
GCA_002269275.1	0	1	0	0	0	0	0	0
GCA_000409505.2	1	1	1	1	0	0	0	0
GCA_000715205.1	0	1	0	0	0	0	0	0
GCA_016919285.1	0	1	0	0	0	0	0	0
GCA_019107665.1	0	1	0	1	1	0	0	0
GCA_000409585.1	0	1	0	1	0	0	0	0
GCA_011456075.1	0	1	0	1	0	0	0	0
GCA_005234095.1	0	1	0	0	0	0	0	0
GCA_012534935.1	0	1	0	0	0	0	0	0
GCA_004328925.1	0	1	0	0	0	0	0	1
GCA_009664145.1	1	1	1	1	0	0	0	0
GCA_015732475.1	0	1	0	1	0	0	0	0
GCA_019163475.1	1	1	0	0	0	1	0	0
GCA_019464595.1	1	1	0	0	1	1	0	0
GCA_018128635.1	1	1	1	0	0	0	0	0
GCA_018128525.1	0	1	0	0	0	0	0	0
GCA_018128625.1	1	1	1	0	0	0	0	0
GCA_018128565.1	0	1	0	0	0	0	0	0
GCA_018128585.1	0	1	0	0	0	0	0	0
GCA_018128705.1	1	1	1	0	0	0	0	0
GCA_018128685.1	1	1	1	0	0	0	0	0
GCA_002797105.1	0	1	0	0	0	0	0	0
GCA_003003645.1	1	1	0	0	0	0	0	0
GCA_003003625.1	1	1	0	0	0	0	0	0
GCA_003946835.1	0	1	0	0	0	0	0	0
GCA_003946755.1	0	1	0	0	0	0	0	0
GCA_009932115.1	0	1	0	0	0	0	0	0
GCA_008369185.1	0	1	0	1	0	0	0	0
GCA_005502515.1	0	1	0	0	0	0	0	0
GCA_002998085.1	1	1	0	0	0	0	0	0
GCA_002998165.1	1	1	0	0	0	0	0	0
GCA_004923335.1	0	1	0	0	0	0	0	0
GCA_002747285.1	1	1	1	0	0	0	0	0
GCA_003382355.1	0	1	0	0	0	0	0	0
GCA_004378445.1	0	1	0	0	0	0	0	0
GCA_019311265.1	1	1	1	1	0	0	0	0
GCA_006007905.1	1	1	1	0	0	0	0	0
GCA_011067205.1	0	1	0	0	0	0	0	0
GCA_003312895.1	1	1	1	0	0	0	0	0
GCA_016757435.1	0	1	0	0	0	0	0	0
GCA_002287385.1	0	1	0	0	0	0	0	0
GCA_002026335.1	0	1	0	0	0	0	0	0
GCA_011068305.1	0	1	0	0	0	0	0	0
GCA_014489355.1	1	1	1	0	0	0	0	0
GCA_001895885.1	0	1	0	0	0	0	0	0
GCA_002850535.1	1	1	1	0	0	0	0	0
GCA_000819585.1	0	1	0	0	0	0	0	0
GCA_011008975.1	1	1	0	0	0	0	0	0
GCA_000815295.1	0	1	0	1	0	0	0	0
GCA_000815365.1	0	1	0	1	0	0	0	0
GCA_000815145.1	0	1	0	0	0	0	0	0
GCA_013393725.1	0	1	0	1	0	0	0	0
GCA_013186645.1	0	1	0	0	0	0	0	0
GCA_014298115.1	1	1	1	0	0	0	0	0
GCA_002993245.1	1	1	1	1	0	0	0	0
GCA_002943735.1	0	1	0	0	0	0	0	0
GCA_003583315.1	0	1	0	0	1	0	0	0
GCA_004634445.1	0	1	0	0	1	0	0	0
GCA_009982935.1	0	1	0	0	1	0	0	0
GCA_004337575.1	1	1	1	1	1	0	0	0
GCA_003265285.1	0	1	0	0	1	0	0	0
GCA_013112375.1	0	1	0	0	1	0	0	0
GCA_013394245.1	0	1	0	0	1	0	0	0
GCA_000399145.1	0	1	0	1	0	0	0	0
GCA_000290955.1	0	1	0	1	0	0	0	1
GCA_000399465.1	0	1	0	1	0	0	0	0
GCA_002290105.1	1	1	1	0	0	0	0	0
GCA_017909395.1	0	1	0	0	0	0	0	0
GCA_017909295.1	0	1	0	0	0	0	0	0
GCA_017909435.1	0	1	0	0	0	0	0	0
GCA_017909235.1	0	1	0	0	0	0	0	0
GCA_002833485.1	0	1	0	0	0	0	0	0
GCA_000319755.1	1	1	0	0	0	1	0	0
GCA_001317525.1	0	1	0	0	0	0	0	0
GCA_003545675.1	1	1	1	0	0	0	0	0
GCA_003946825.1	0	1	0	0	0	0	0	0
GCA_003946745.1	0	1	0	0	0	0	0	0
GCA_003946765.1	0	1	0	0	0	0	0	0
GCA_005503255.1	0	1	0	0	0	0	0	0
GCA_009183795.1	0	1	0	0	0	0	0	0
GCA_009183805.1	0	1	0	0	0	0	0	0
GCA_009183765.1	0	1	0	0	0	0	0	0
GCA_009183785.1	0	1	0	0	0	0	0	0
GCA_019656135.1	1	1	0	0	1	0	0	0
GCA_019656155.1	1	1	0	0	1	0	0	0
GCA_019656175.1	1	1	0	0	1	0	0	0
GCA_019656195.1	1	1	0	0	1	0	0	0
GCA_018332475.1	1	1	0	0	1	0	0	0
GCA_018332495.1	1	1	0	0	1	0	0	0
GCA_018332515.1	1	1	0	0	1	0	0	0
GCA_009429005.1	0	1	0	1	0	0	0	0
GCA_009429025.1	0	1	0	1	0	0	0	0
GCA_008041975.1	1	1	1	0	0	0	0	0
GCA_016605985.1	1	1	1	0	0	0	0	0
GCA_005048915.1	0	1	0	0	0	0	0	0
GCA_004634455.1	0	1	0	0	1	0	0	0
GCA_002952795.1	0	1	0	1	1	0	0	0
GCA_002952815.1	0	1	0	1	1	0	0	0
GCA_000473245.1	0	1	0	0	0	0	0	0
GCA_004146125.1	1	1	1	0	0	0	0	0
GCA_000429685.1	1	1	1	1	0	0	0	0
GCA_000429705.1	1	1	1	0	0	0	0	0
GCA_003226345.1	0	1	0	0	0	0	0	0
GCA_016841765.1	1	1	1	0	0	0	0	0
GCA_009466385.1	1	1	1	0	0	0	0	0
GCA_003856305.1	0	1	0	0	0	0	0	0
GCA_002237735.1	1	1	1	0	0	0	0	0
GCA_005671335.1	1	1	1	0	0	0	0	0
GCA_000709935.2	0	1	0	0	0	0	1	0
GCA_000708755.2	0	1	0	0	0	0	0	0
GCA_000171615.1	0	1	0	0	0	0	0	0
GCA_000724485.1	1	1	0	0	0	0	0	0
GCA_018691545.1	0	1	0	0	0	0	0	0
GCA_018651625.1	0	1	0	0	0	0	0	0
GCA_018698395.1	0	1	0	0	0	0	0	0
GCA_018607785.1	0	1	0	1	0	0	0	0
GCA_018607755.1	0	1	0	1	0	0	0	0
GCA_016779845.1	0	1	0	0	0	0	0	0
GCA_017858095.1	0	1	0	0	0	0	0	0
GCA_017856065.1	0	1	0	0	0	0	0	0
GCA_017854835.1	0	1	0	0	0	0	0	0
GCA_017854455.1	0	1	0	0	0	0	0	0
GCA_017854175.1	0	1	0	0	0	0	0	0
GCA_017854135.1	0	1	0	0	0	0	0	0
GCA_017852315.1	0	1	0	0	0	0	0	0
GCA_017852115.1	0	1	0	0	0	0	0	0
GCA_017851735.1	0	1	0	0	0	0	0	0
GCA_017859355.1	0	1	0	0	0	0	0	0
GCA_017859365.1	0	1	0	0	0	0	0	0
GCA_001044355.1	0	1	0	0	0	0	0	0
GCA_001044335.1	0	1	0	0	0	0	0	0
GCA_001044375.1	0	1	0	0	0	0	0	0
GCA_000156155.1	0	1	0	0	0	0	0	0
GCA_016778465.1	0	1	0	0	0	0	0	0
GCA_000168995.1	0	1	0	0	0	0	0	0
GCA_002384685.1	0	1	0	0	0	0	0	0
GCA_010023085.1	0	1	0	1	0	0	0	0
GCA_002325485.1	0	1	0	0	0	0	0	0
GCA_002384055.1	0	1	0	0	0	0	0	0
GCA_002453055.1	0	1	0	0	0	0	0	0
GCA_002694465.1	0	1	0	0	0	0	0	0
GCA_002707025.1	0	1	0	0	0	0	0	0
GCA_001438125.1	0	1	0	0	0	0	0	0
GCA_017854655.1	0	1	0	0	0	0	0	0
GCA_017854345.1	0	1	0	0	0	0	0	0
GCA_018607185.1	0	1	0	1	0	0	0	0
GCA_018607135.1	0	1	0	1	0	0	0	0
GCA_902726595.1	0	1	0	1	0	0	0	0
GCA_902728225.1	0	1	0	1	0	0	0	0
GCA_902726605.1	0	1	0	1	0	0	0	0
GCA_902728245.1	0	1	0	1	0	0	0	0
GCA_902726575.1	0	1	0	1	0	0	0	0
GCA_902728235.1	0	1	0	1	0	0	0	0
GCA_902726585.1	0	1	0	1	0	0	0	0
GCA_902728255.1	0	1	0	1	0	0	0	0
GCA_905478485.1	0	1	0	1	0	0	0	0
GCA_905479975.1	0	1	0	1	0	0	0	0
GCA_002430605.1	0	1	0	0	0	0	0	0
GCA_017855015.1	0	1	0	0	0	0	0	0
GCA_017853655.1	0	1	0	0	0	0	0	0
GCA_017853875.1	0	1	0	0	0	0	0	0
GCA_017853935.1	0	1	0	0	0	0	0	0
GCA_014190295.1	0	1	0	0	0	0	0	0
GCA_016870935.1	0	1	0	0	0	0	0	0
GCA_018434395.1	1	1	1	0	0	0	0	0
GCA_000473305.1	0	1	0	0	0	0	0	0
GCA_003542575.1	0	1	0	0	0	0	0	0
GCA_002428635.1	0	1	0	0	0	0	0	0
GCA_002842695.1	0	1	0	0	0	0	0	0
GCA_002842515.1	0	1	0	0	0	0	0	0
GCA_002842465.1	0	1	0	0	0	0	0	0
GCA_003249955.1	1	1	1	0	0	0	0	0
GCA_017984235.1	0	1	0	0	0	0	0	0
GCA_017984455.1	0	1	0	0	0	0	0	0
GCA_017992695.1	0	1	0	0	0	0	0	0
GCA_018060105.1	0	1	0	0	0	0	0	0
GCA_018059695.1	0	1	0	0	0	0	0	0
GCA_018053025.1	0	1	0	0	0	0	0	0
GCA_903855705.1	0	1	0	0	0	0	0	0
GCA_903906915.1	0	1	0	0	0	0	0	0
GCA_016463595.1	0	1	0	0	0	0	0	0
GCA_015488335.1	0	1	0	0	0	0	0	0
GCA_015490195.1	0	1	0	0	0	0	0	0
GCA_017643645.1	0	1	0	0	0	0	0	0
GCA_017643445.1	0	1	0	0	0	0	0	0
GCA_017641345.1	0	1	0	0	0	0	0	0
GCA_017641115.1	0	1	0	0	0	0	0	0
GCA_017640785.1	0	1	0	0	0	0	0	0
GCA_000375465.1	0	1	0	0	0	0	0	0
GCA_002325345.1	0	1	0	0	0	0	0	0
GCA_002325205.1	0	1	0	0	0	0	0	0
GCA_017643005.1	0	1	0	0	0	0	0	0
GCA_002364115.1	0	1	0	0	0	0	0	0
GCA_002364085.1	0	1	0	0	0	0	0	0
GCA_002341545.1	0	1	0	0	0	0	0	0
GCA_002414985.1	0	1	0	0	0	0	0	0
GCA_002388535.1	0	1	0	0	0	0	0	0
GCA_002388805.1	0	1	0	0	0	0	0	0
GCA_002385005.1	0	1	0	0	0	0	0	0
GCA_002415805.1	0	1	0	0	0	0	0	0
GCA_002388325.1	0	1	0	0	0	0	0	0
GCA_002363785.1	0	1	0	0	0	0	0	0
GCA_002354795.1	0	1	0	0	0	0	0	0
GCA_002363965.1	0	1	0	0	0	0	0	0
GCA_002364165.1	0	1	0	0	0	0	0	0
GCA_002354425.1	0	1	0	0	0	0	0	0
GCA_002359295.1	0	1	0	0	0	0	0	0
GCA_002375725.1	0	1	0	0	0	0	0	0
GCA_002419625.1	0	1	0	0	0	0	0	0
GCA_002359155.1	0	1	0	0	0	0	0	0
GCA_002684005.1	0	1	0	0	0	0	0	0
GCA_002696075.1	0	1	0	0	0	0	0	0
GCA_000421665.1	0	1	0	0	0	0	1	0
GCA_018608405.1	0	1	0	1	0	0	0	0
GCA_905182175.1	0	1	0	1	0	0	0	0
GCA_013112545.1	0	1	0	0	0	0	0	0
GCA_905479325.1	0	1	0	1	0	0	0	0
GCA_016743435.1	0	1	0	0	0	0	0	0
GCA_008501555.1	0	1	0	0	0	0	0	0
GCA_019187325.1	0	1	0	0	0	0	0	0
GCA_003569365.1	0	1	0	0	0	0	0	0
GCA_014191295.1	0	1	0	0	0	0	0	0
GCA_000317895.1	0	1	0	1	0	0	0	0
GCA_000691605.1	0	1	0	0	0	0	0	0
GCA_003019595.1	1	1	1	0	0	0	0	0
GCA_000265405.1	0	1	0	0	0	0	0	0
GCA_016191245.1	0	1	0	0	0	0	0	0
GCA_002683575.1	0	1	0	0	0	0	0	0
GCA_002784125.1	0	1	0	0	0	0	0	0
GCA_000961765.1	1	1	0	0	0	0	0	0
GCA_000426425.1	0	1	0	0	0	0	0	0
GCA_009371885.1	0	1	0	0	0	0	0	0
GCA_018063985.1	0	1	0	0	0	0	0	0
GCA_900197615.1	0	1	0	1	1	0	0	0
GCA_003615265.1	1	1	1	0	0	0	0	0
GCA_017999775.1	0	1	0	0	0	0	0	0
GCA_008086185.1	0	1	0	0	0	0	0	0
GCA_008086175.1	0	1	0	0	0	0	0	0
GCA_019636375.1	1	1	1	0	0	0	0	0
GCA_018402565.1	0	1	0	0	0	0	0	0
GCA_018057425.1	0	1	0	0	0	0	0	0
GCA_017858735.1	0	1	0	0	0	0	0	0
GCA_017858385.1	0	1	0	0	0	0	0	0
GCA_014190535.1	0	1	0	0	0	0	0	0
GCA_018970345.1	0	1	0	1	0	0	0	0
GCA_014190895.1	0	1	0	0	0	0	0	0
GCA_016106275.1	0	1	0	0	0	0	0	0
GCA_016106315.1	0	1	0	0	0	0	0	0
GCA_016106235.1	0	1	0	0	0	0	0	0
GCA_016106175.1	0	1	0	0	0	0	0	0
GCA_016106265.1	0	1	0	0	0	0	0	0
GCA_009693205.1	0	1	0	0	0	0	0	0
GCA_013520955.1	0	1	0	0	0	0	0	0
GCA_903828295.1	0	1	0	0	0	0	0	0
GCA_014191195.1	0	1	0	0	0	0	0	0
GCA_014192545.1	0	1	0	0	0	0	0	0
GCA_014192625.1	0	1	0	0	0	0	0	0
GCA_009691935.1	0	1	0	0	0	0	0	0
GCA_014193115.1	0	1	0	0	0	0	0	0
GCA_002837145.1	0	1	0	1	0	0	0	0
GCA_003966715.1	0	1	0	0	0	0	0	0
GCA_001402875.1	0	1	0	1	0	0	0	0
GCA_003075095.1	1	1	1	0	0	0	0	0
GCA_000786215.1	0	1	0	0	0	0	0	0
GCA_000331245.1	0	1	0	0	0	0	0	0
GCA_000503195.1	0	1	0	0	0	0	0	0
GCA_002687555.1	0	1	0	0	0	0	0	0
GCA_005503405.1	0	1	0	0	0	0	0	0
GCA_005502595.1	0	1	0	0	0	0	0	0
GCA_013911805.1	0	1	0	0	0	0	0	0
GCA_000153105.1	0	1	0	0	0	0	0	0
GCA_007859755.1	0	1	0	0	0	0	0	0
GCA_013619085.1	1	1	1	0	0	0	0	0
GCA_016937255.1	0	1	0	0	0	0	0	0
GCA_002748065.1	0	1	0	0	1	0	0	0
GCA_013151215.1	0	1	0	0	0	0	0	0
GCA_002898075.1	0	1	0	0	0	0	0	0
GCA_002898175.1	0	1	0	0	0	0	0	0
GCA_002898095.1	0	1	0	0	0	0	0	0
GCA_002898015.1	0	1	0	0	0	0	0	0
GCA_013151735.1	0	1	0	0	0	0	0	0
GCA_011040195.1	1	1	1	0	0	0	0	0
GCA_011050745.1	1	1	1	0	0	0	0	0
GCA_002897935.1	0	1	0	0	0	0	0	0
GCA_002897875.1	0	1	0	0	0	0	0	0
GCA_003696065.1	0	1	0	0	0	0	0	0
GCA_015485235.1	0	1	0	0	0	0	0	0
GCA_002897835.1	0	1	0	0	0	0	0	0
GCA_002897795.1	0	1	0	0	0	0	0	0
GCA_002897735.1	0	1	0	0	0	0	0	0
GCA_002897975.1	0	1	0	0	0	0	0	0
GCA_002897615.1	0	1	0	0	0	0	0	0
GCA_013151365.1	0	1	0	0	0	0	0	0
GCA_002897695.1	0	1	0	0	0	0	0	0
GCA_013151915.1	0	1	0	0	0	0	0	0
GCA_002897955.1	0	1	0	0	0	0	0	0
GCA_006538205.1	1	1	1	0	0	0	0	0
GCA_003229935.1	0	1	0	0	0	0	0	0
GCA_002897675.1	0	1	0	0	0	0	0	0
GCA_013152275.1	0	1	0	0	0	0	0	0
GCA_013151445.1	0	1	0	0	0	0	0	0
GCA_002897855.1	0	1	0	0	0	0	0	0
GCA_011043155.1	1	1	1	0	0	0	0	0
GCA_013152485.1	0	1	0	0	0	0	0	0
GCA_015491675.1	0	1	0	0	0	0	0	0
GCA_015492545.1	0	1	0	0	0	0	0	0
GCA_002897755.1	0	1	0	0	0	0	0	0
GCA_002897775.1	0	1	0	0	0	0	0	0
GCA_002897635.1	0	1	0	0	0	0	0	0
GCA_013150915.1	0	1	0	0	0	0	0	0
GCA_016937775.1	0	1	0	0	0	0	0	0
GCA_001493195.1	0	1	0	0	0	0	0	0
GCA_002424475.1	0	1	0	0	0	0	0	0
GCA_903882645.1	0	1	0	0	0	0	0	0
GCA_903825445.1	0	1	0	0	0	0	0	0
GCA_903923395.1	0	1	0	0	0	0	0	0
GCA_903857935.1	0	1	0	0	0	0	0	0
GCA_903920995.1	0	1	0	0	0	0	0	0
GCA_903907865.1	0	1	0	0	0	0	0	0
GCA_903929755.1	0	1	0	0	0	0	0	0
GCA_903893525.1	0	1	0	0	0	0	0	0
GCA_903927035.1	0	1	0	0	0	0	0	0
GCA_903834955.1	0	1	0	0	0	0	0	0
GCA_903862185.1	0	1	0	0	0	0	0	0
GCA_903843365.1	0	1	0	0	0	0	0	0
GCA_903845665.1	0	1	0	0	0	0	0	0
GCA_903900705.1	0	1	0	0	0	0	0	0
GCA_903847135.1	0	1	0	0	0	0	0	0
GCA_903914195.1	0	1	0	0	0	0	0	0
GCA_903846985.1	0	1	0	0	0	0	0	0
GCA_903923385.1	0	1	0	0	0	0	0	0
GCA_903856035.1	0	1	0	0	0	0	0	0
GCA_903828455.1	0	1	0	0	0	0	0	0
GCA_903851195.1	0	1	0	0	0	0	0	0
GCA_903923365.1	0	1	0	0	0	0	0	0
GCA_903925015.1	0	1	0	0	0	0	0	0
GCA_010084195.1	0	1	0	1	0	0	0	0
GCA_903910425.1	0	1	0	0	0	0	0	0
GCA_903839445.1	0	1	0	0	0	0	0	0
GCA_903875575.1	0	1	0	0	0	0	0	0
GCA_903890055.1	0	1	0	0	0	0	0	0
GCA_903845575.1	0	1	0	0	0	0	0	0
GCA_903906055.1	0	1	0	0	0	0	0	0
GCA_903819955.1	0	1	0	0	0	0	0	0
GCA_903873395.1	0	1	0	0	0	0	0	0
GCA_903910075.1	0	1	0	0	0	0	0	0
GCA_903921735.1	0	1	0	0	0	0	0	0
GCA_903894295.1	0	1	0	0	0	0	0	0
GCA_903853495.1	0	1	0	0	0	0	0	0
GCA_903928095.1	0	1	0	0	0	0	0	0
GCA_903901865.1	0	1	0	0	0	0	0	0
GCA_903923965.1	0	1	0	0	0	0	0	0
GCA_903877145.1	0	1	0	0	0	0	0	0
GCA_903848135.1	0	1	0	0	0	0	0	0
GCA_903892665.1	0	1	0	0	0	0	0	0
GCA_903857725.1	0	1	0	0	0	0	0	0
GCA_903839965.1	0	1	0	0	0	0	0	0
GCA_903918195.1	0	1	0	0	0	0	0	0
GCA_903830085.1	0	1	0	0	0	0	0	0
GCA_903937665.1	0	1	0	0	0	0	0	0
GCA_903937725.1	0	1	0	0	0	0	0	0
GCA_903907955.1	0	1	0	0	0	0	0	0
GCA_903900595.1	0	1	0	0	0	0	0	0
GCA_903891825.1	0	1	0	0	0	0	0	0
GCA_903902845.1	0	1	0	0	0	0	0	0
GCA_903916425.1	0	1	0	0	0	0	0	0
GCA_903846515.1	0	1	0	0	0	0	0	0
GCA_903824635.1	0	1	0	0	0	0	0	0
GCA_903874365.1	0	1	0	0	0	0	0	0
GCA_019075925.1	0	1	0	1	0	0	0	0
GCA_903927615.1	0	1	0	0	0	0	0	0
GCA_903946835.1	0	1	0	0	0	0	0	0
GCA_903883715.1	0	1	0	0	0	0	0	0
GCA_903903135.1	0	1	0	0	0	0	0	0
GCA_903920145.1	0	1	0	0	0	0	0	0
GCA_903929535.1	0	1	0	0	0	0	0	0
GCA_903873335.1	0	1	0	0	0	0	0	0
GCA_903889265.1	0	1	0	0	0	0	0	0
GCA_903919955.1	0	1	0	0	0	0	0	0
GCA_903861145.1	0	1	0	0	0	0	0	0
GCA_903904085.1	0	1	0	0	0	0	0	0
GCA_903903615.1	0	1	0	0	0	0	0	0
GCA_903908215.1	0	1	0	0	0	0	0	0
GCA_903864205.1	0	1	0	0	0	0	0	0
GCA_903919075.1	0	1	0	0	0	0	0	0
GCA_903866755.1	0	1	0	0	0	0	0	0
GCA_016966195.1	0	1	0	0	0	0	0	0
GCA_000518965.1	1	1	0	0	0	0	0	0
GCA_000067205.1	1	1	1	1	0	0	0	0
GCA_000518845.1	1	1	0	0	0	0	0	0
GCA_005502805.1	0	1	0	0	0	0	0	0
GCA_002279705.1	0	1	0	0	0	0	0	0
GCA_013823325.1	0	1	0	0	0	0	0	0
GCA_014075275.1	0	1	0	0	1	0	0	0
GCA_000374625.1	0	1	0	1	1	0	0	0
GCA_003258315.1	1	1	1	0	0	0	0	0
GCA_001464035.1	0	1	0	0	0	0	0	0
GCA_016213215.1	0	1	0	0	0	0	0	0
GCA_016219575.1	0	1	0	0	0	0	0	0
GCA_002256335.1	0	1	0	0	1	0	0	0
GCA_016462955.1	0	1	0	0	0	0	0	0
GCA_006968745.1	0	1	0	0	0	0	0	0
GCA_019428905.1	1	1	1	0	0	0	0	0
GCA_016841365.1	1	1	1	0	0	0	0	0
GCA_016841335.1	1	1	1	0	0	0	0	0
GCA_016841525.1	1	1	1	0	0	0	0	0
GCA_000353565.1	0	1	0	0	0	0	0	0
GCA_000454065.1	0	1	0	0	0	0	0	0
GCA_003710935.1	0	1	0	0	0	0	0	0
GCA_010748895.1	1	1	1	0	0	0	0	0
GCA_006170445.1	0	1	0	0	0	0	0	0
GCA_005280295.1	0	1	0	0	0	0	0	0
GCA_000583215.1	0	1	0	0	0	0	0	0
GCA_002573745.1	0	1	0	0	0	0	0	0
GCA_005502845.1	0	1	0	0	0	0	0	0
GCA_000807915.1	0	1	0	0	0	0	0	0
GCA_014164685.1	1	1	0	1	0	0	0	0
GCA_017569205.1	1	1	0	1	0	0	0	0
GCA_002210125.1	1	1	1	0	0	0	0	0
GCA_000335735.1	0	1	0	0	0	0	0	0
GCA_016183935.1	0	1	0	0	0	0	0	0
GCA_000428765.1	1	1	1	0	0	0	0	0
GCA_016183905.1	0	1	0	0	0	0	0	0
GCA_000698025.1	0	1	0	0	0	0	0	0
GCA_001636925.1	0	1	0	0	0	0	0	0
GCA_014764225.1	0	1	0	0	0	0	0	0
GCA_000155575.1	0	1	0	0	0	0	0	0
GCA_000144605.1	0	1	0	0	0	0	0	0
GCA_002325515.1	0	1	0	0	0	0	0	0
GCA_904423825.1	0	1	0	0	0	0	0	0
GCA_019636155.1	1	1	1	0	0	0	0	0
GCA_018608325.1	0	1	0	1	0	0	0	0
GCA_002341485.1	0	1	0	0	0	0	0	0
GCA_002341585.1	0	1	0	0	0	0	0	0
GCA_003730275.1	0	1	0	0	0	0	0	0
GCA_002770575.1	1	1	1	0	0	0	0	0
GCA_003934285.1	0	1	0	1	0	0	0	0
GCA_002483305.1	0	1	0	0	0	0	0	0
GCA_004296955.1	0	1	0	0	0	0	0	0
GCA_002692825.1	0	1	0	0	0	0	0	0
GCA_017487345.1	0	1	0	1	0	0	0	0
GCA_017487405.1	0	1	0	0	0	0	0	0
GCA_003627995.1	0	1	0	1	0	0	0	0
GCA_000813765.1	0	1	0	1	0	0	0	0
GCA_006547065.1	0	1	0	0	0	0	0	0
GCA_016463485.1	0	1	0	0	0	0	0	0
GCA_016463295.1	0	1	0	0	0	0	0	0
GCA_016462205.1	0	1	0	0	0	0	0	0
GCA_016463795.1	0	1	0	0	0	0	0	0
GCA_002280785.1	0	1	0	0	0	0	0	0
GCA_002280475.1	0	1	0	0	0	0	0	0
GCA_013823285.1	0	1	0	0	0	0	0	0
GCA_013824305.1	0	1	0	0	0	0	0	0
GCA_013912065.1	0	1	0	0	0	0	0	0
GCA_013912005.1	0	1	0	0	0	0	0	0
GCA_002279665.1	0	1	0	0	0	0	0	0
GCA_016937235.1	0	1	0	0	0	0	0	0
GCA_016933045.1	1	1	1	0	0	0	0	0
GCA_002702725.1	0	1	0	0	0	0	0	0
GCA_001516025.1	1	1	0	0	0	0	0	0
GCA_000961585.1	1	1	0	0	0	0	0	0
GCA_003514655.1	0	1	0	0	0	0	0	0
GCA_019429185.1	1	1	1	0	0	0	0	0
GCA_002415035.1	0	1	0	0	0	0	0	0
GCA_002359215.1	0	1	0	0	0	0	0	0
GCA_000961845.1	1	1	0	0	0	0	0	0
GCA_002726195.1	0	1	0	0	0	0	0	0
GCA_000961575.1	1	1	0	0	0	0	0	0
GCA_016841675.1	1	1	1	0	0	0	0	0
GCA_013112835.1	1	1	1	0	0	0	0	0
GCA_000949635.1	0	1	0	0	0	0	0	0
GCA_016860665.1	1	1	1	0	0	0	0	0
GCA_016743735.1	0	1	0	0	0	0	0	0
GCA_003577215.1	0	1	0	0	0	0	0	0
GCA_019186885.1	0	1	0	0	0	0	0	0
GCA_019455295.1	0	1	0	0	0	0	0	0
GCA_000987375.1	0	1	0	0	0	0	0	0
GCA_001567345.1	0	1	0	0	0	0	0	0
GCA_002050325.1	0	1	0	0	0	0	0	0
GCA_002050315.1	0	1	0	0	0	0	0	0
GCA_002009475.1	0	1	0	0	0	0	0	0
GCA_019455205.1	0	1	0	0	0	0	0	0
GCA_002331485.1	0	1	0	0	0	0	0	0
GCA_004152935.1	0	1	0	0	0	0	0	0
GCA_002734085.1	0	1	0	0	0	0	0	0
GCA_002844555.1	1	1	1	0	0	0	0	0
GCA_016870995.1	0	1	0	0	0	0	0	0
GCA_000447755.1	0	1	0	0	0	0	0	0
GCA_000427805.1	0	1	0	1	0	0	0	0
GCA_900706715.1	0	1	0	0	1	0	0	0
GCA_002591785.1	0	1	0	0	0	0	0	0
GCA_900079495.1	0	1	0	1	0	0	0	0
GCA_000500655.1	0	1	0	0	0	0	0	0
GCA_001275585.1	0	1	0	0	1	0	0	1
GCA_018228385.1	0	1	0	0	0	0	0	0
GCA_000959325.1	0	1	0	0	0	0	0	0
GCA_001513745.1	0	1	0	0	0	0	0	0
GCA_002099195.1	0	1	0	0	0	0	0	0
GCA_000170495.1	1	1	0	0	0	0	0	1
GCA_003020025.1	0	1	0	0	0	0	0	0
GCA_902830325.1	0	1	0	1	0	0	0	0
GCA_902499285.1	0	1	0	0	0	0	0	0
GCA_902499025.1	0	1	0	0	0	0	0	0
GCA_902499055.1	0	1	0	1	0	0	0	0
GCA_902499245.1	0	1	0	1	0	0	0	0
GCA_902499315.1	0	1	0	1	0	0	0	0
GCA_902499235.1	0	1	0	1	0	0	0	0
GCA_902859845.1	0	1	0	0	0	0	0	0
GCA_902499035.1	0	1	0	0	0	0	0	0
GCA_902833055.1	0	1	0	0	0	0	0	0
GCA_002917905.1	0	1	0	0	0	0	0	0
GCA_005503135.1	0	1	0	0	0	0	0	0
GCA_005502665.1	0	1	0	0	0	0	0	0
GCA_005503435.1	0	1	0	0	0	0	0	0
GCA_005502655.1	0	1	0	0	0	0	0	0
GCA_008802115.1	0	1	0	0	0	0	0	0
GCA_009586235.1	0	1	0	0	0	0	0	0
GCA_013822785.1	0	1	0	0	0	0	0	0
GCA_003854095.1	0	1	0	0	0	0	0	0
GCA_003854675.1	0	1	0	0	0	0	0	0
GCA_003854055.1	0	1	0	0	0	0	0	0
GCA_003858275.1	0	1	0	0	0	0	0	0
GCA_003858255.1	0	1	0	0	0	0	0	0
GCA_003854435.1	0	1	0	0	0	0	0	0
GCA_003853765.1	0	1	0	0	0	0	0	0
GCA_003853915.1	0	1	0	0	0	0	0	0
GCA_003854425.1	0	1	0	0	0	0	0	0
GCA_003858195.1	0	1	0	0	0	0	0	0
GCA_003858175.1	0	1	0	0	0	0	0	0
GCA_003858185.1	0	1	0	0	0	0	0	0
GCA_003858065.1	0	1	0	0	0	0	0	0
GCA_003857515.1	0	1	0	0	0	0	0	0
GCA_003853905.1	0	1	0	0	0	0	0	0
GCA_003853875.1	0	1	0	0	0	0	0	0
GCA_003858055.1	0	1	0	0	0	0	0	0
GCA_003854315.1	0	1	0	0	0	0	0	0
GCA_003854195.1	0	1	0	0	0	0	0	0
GCA_003854165.1	0	1	0	0	0	0	0	0
GCA_003853825.1	0	1	0	0	0	0	0	0
GCA_003853505.1	0	1	0	0	0	0	0	0
GCA_003857765.1	0	1	0	0	0	0	0	0
GCA_003858015.1	0	1	0	0	0	0	0	0
GCA_003857965.1	0	1	0	0	0	0	0	0
GCA_000737905.1	0	1	0	0	0	0	0	0
GCA_007860015.1	0	1	0	0	0	0	0	0
GCA_013152205.1	0	1	0	0	0	0	0	0
GCA_019309815.1	1	1	1	0	0	0	0	0
GCA_019454965.1	0	1	0	0	0	0	0	0
GCA_016860705.1	1	1	1	0	0	0	0	0
GCA_016218065.1	0	1	0	0	0	0	0	0
GCA_019637975.1	1	1	1	0	0	0	0	0
GCA_000698575.1	0	1	0	0	0	0	0	0
GCA_903958745.1	0	1	0	0	0	0	0	0
GCA_903951595.1	0	1	0	0	0	0	0	0
GCA_903944365.1	0	1	0	0	0	0	0	0
GCA_902384455.1	0	1	0	0	0	0	0	0
GCA_902384585.1	0	1	0	0	0	0	0	0
GCA_902384795.1	0	1	0	0	0	0	0	0
GCA_902386535.1	0	1	0	0	0	0	0	0
GCA_018675475.1	0	1	0	0	0	0	0	0
GCA_905182345.1	0	1	0	1	0	0	0	0
GCA_902544525.1	0	1	0	0	0	0	0	0
GCA_002742025.1	0	1	0	0	0	0	0	0
GCA_001698445.1	0	1	0	0	0	0	0	0
GCA_902624455.1	0	1	0	0	0	0	0	0
GCA_902826025.1	0	1	0	0	0	0	0	0
GCA_902826225.1	0	1	0	0	0	0	0	0
GCA_902826825.1	0	1	0	0	0	0	0	0
GCA_902826335.1	0	1	0	0	0	0	0	0
GCA_016124255.1	0	1	0	0	0	0	0	0
GCA_902825995.1	0	1	0	0	0	0	0	0
GCA_902826395.1	0	1	0	0	0	0	0	0
GCA_902826485.1	0	1	0	0	0	0	0	0
GCA_902826515.1	0	1	0	0	0	0	0	0
GCA_902826065.1	0	1	0	0	0	0	0	0
GCA_018000455.1	0	1	0	0	0	0	0	0
GCA_902826565.1	0	1	0	0	0	0	0	0
GCA_019187495.1	0	1	0	0	0	0	0	0
GCA_902826575.1	0	1	0	0	0	0	0	0
GCA_902826635.1	0	1	0	0	0	0	0	0
GCA_019187185.1	0	1	0	0	0	0	0	0
GCA_016213775.1	0	1	0	0	0	0	0	0
GCA_016201205.1	0	1	0	0	0	0	0	0
GCA_019187195.1	0	1	0	0	0	0	0	0
GCA_902826685.1	0	1	0	0	0	0	0	0
GCA_902826715.1	0	1	0	0	0	0	0	0
GCA_902826885.1	0	1	0	0	0	0	0	0
GCA_902826265.1	0	1	0	0	0	0	0	0
GCA_902827005.1	0	1	0	0	0	0	0	0
GCA_902826935.1	0	1	0	0	0	0	0	0
GCA_902826775.1	0	1	0	0	0	0	0	0
GCA_001625325.1	0	1	0	0	0	0	0	0
GCA_903231395.1	1	1	1	0	1	0	0	0
GCA_018054045.1	0	1	0	0	0	0	0	0
GCA_014239165.1	0	1	0	1	1	0	0	0
GCA_903820505.1	0	1	0	0	0	0	0	0
GCA_903841325.1	0	1	0	0	0	0	0	0
GCA_903821495.1	0	1	0	0	0	0	0	0
GCA_903894435.1	0	1	0	0	0	0	0	0
GCA_903861225.1	0	1	0	0	0	0	0	0
GCA_903821695.1	0	1	0	0	0	0	0	0
GCA_903866345.1	0	1	0	0	0	0	0	0
GCA_903918055.1	0	1	0	0	0	0	0	0
GCA_903862965.1	0	1	0	0	0	0	0	0
GCA_903933545.1	0	1	0	0	0	0	0	0
GCA_903821875.1	0	1	0	0	0	0	0	0
GCA_903898695.1	0	1	0	0	0	0	0	0
GCA_903821805.1	0	1	0	0	0	0	0	0
GCA_903847165.1	0	1	0	0	0	0	0	0
GCA_903822335.1	0	1	0	0	0	0	0	0
GCA_903822495.1	0	1	0	0	0	0	0	0
GCA_903883525.1	0	1	0	0	0	0	0	0
GCA_903925315.1	0	1	0	0	0	0	0	0
GCA_903822545.1	0	1	0	0	0	0	0	0
GCA_903822125.1	0	1	0	0	0	0	0	0
GCA_903827105.1	0	1	0	0	0	0	0	0
GCA_903882785.1	0	1	0	0	0	0	0	0
GCA_903824495.1	0	1	0	0	0	0	0	0
GCA_903824575.1	0	1	0	0	0	0	0	0
GCA_903824675.1	0	1	0	0	0	0	0	0
GCA_903837495.1	0	1	0	0	0	0	0	0
GCA_903905345.1	0	1	0	0	0	0	0	0
GCA_903903505.1	0	1	0	0	0	0	0	0
GCA_903825395.1	0	1	0	0	0	0	0	0
GCA_903836355.1	0	1	0	0	0	0	0	0
GCA_903833315.1	0	1	0	0	0	0	0	0
GCA_903892585.1	0	1	0	0	0	0	0	0
GCA_903871795.1	0	1	0	0	0	0	0	0
GCA_016866335.1	0	1	0	0	0	0	0	0
GCA_903825435.1	0	1	0	0	0	0	0	0
GCA_903913975.1	0	1	0	0	0	0	0	0
GCA_016871575.1	0	1	0	0	0	0	0	0
GCA_903903425.1	0	1	0	0	0	0	0	0
GCA_903831995.1	0	1	0	0	0	0	0	0
GCA_903916145.1	0	1	0	0	0	0	0	0
GCA_903901755.1	0	1	0	0	0	0	0	0
GCA_903825575.1	0	1	0	0	0	0	0	0
GCA_903825565.1	0	1	0	0	0	0	0	0
GCA_016865935.1	0	1	0	0	0	0	0	0
GCA_903912675.1	0	1	0	0	0	0	0	0
GCA_903870155.1	0	1	0	0	0	0	0	0
GCA_016874535.1	0	1	0	0	0	0	0	0
GCA_009692265.1	0	1	0	0	0	0	0	0
GCA_903825645.1	0	1	0	0	0	0	0	0
GCA_903828245.1	0	1	0	0	0	0	0	0
GCA_903820375.1	0	1	0	0	0	0	0	0
GCA_903894415.1	0	1	0	0	0	0	0	0
GCA_903867425.1	0	1	0	0	0	0	0	0
GCA_903921485.1	0	1	0	0	0	0	0	0
GCA_903838995.1	0	1	0	0	0	0	0	0
GCA_903952425.1	0	1	0	0	0	0	0	0
GCA_903951325.1	0	1	0	0	0	0	0	0
GCA_903822185.1	0	1	0	0	0	0	0	0
GCA_903886235.1	0	1	0	0	0	0	0	0
GCA_903828515.1	0	1	0	0	0	0	0	0
GCA_903822765.1	0	1	0	0	0	0	0	0
GCA_903827805.1	0	1	0	0	0	0	0	0
GCA_903909615.1	0	1	0	0	0	0	0	0
GCA_903928605.1	0	1	0	0	0	0	0	0
GCA_903890265.1	0	1	0	0	0	0	0	0
GCA_903828595.1	0	1	0	0	0	0	0	0
GCA_903834595.1	0	1	0	0	0	0	0	0
GCA_903839465.1	0	1	0	0	0	0	0	0
GCA_903821425.1	0	1	0	0	0	0	0	0
GCA_903828955.1	0	1	0	0	0	0	0	0
GCA_014727925.1	0	1	0	0	0	0	0	0
GCA_014727975.1	0	1	0	0	0	0	0	0
GCA_014727935.1	0	1	0	0	0	0	0	0
GCA_016932815.1	1	1	1	0	0	0	0	0
GCA_903834305.1	0	1	0	0	0	0	0	0
GCA_903858775.1	0	1	0	0	0	0	0	0
GCA_903887875.1	0	1	0	0	0	0	0	0
GCA_903903265.1	0	1	0	0	0	0	0	0
GCA_903819595.1	0	1	0	0	0	0	0	0
GCA_903894895.1	0	1	0	0	0	0	0	0
GCA_903898905.1	0	1	0	0	0	0	0	0
GCA_903828975.1	0	1	0	0	0	0	0	0
GCA_903837985.1	0	1	0	0	0	0	0	0
GCA_903829325.1	0	1	0	0	0	0	0	0
GCA_903843075.1	0	1	0	0	0	0	0	0
GCA_903838565.1	0	1	0	0	0	0	0	0
GCA_903834895.1	0	1	0	0	0	0	0	0
GCA_903938435.1	0	1	0	0	0	0	0	0
GCA_903938085.1	0	1	0	0	0	0	0	0
GCA_903915045.1	0	1	0	0	0	0	0	0
GCA_903869785.1	0	1	0	0	0	0	0	0
GCA_903830595.1	0	1	0	0	0	0	0	0
GCA_903889975.1	0	1	0	0	0	0	0	0
GCA_903890205.1	0	1	0	0	0	0	0	0
GCA_903909815.1	0	1	0	0	0	0	0	0
GCA_903830735.1	0	1	0	0	0	0	0	0
GCA_903900075.1	0	1	0	0	0	0	0	0
GCA_903832575.1	0	1	0	0	0	0	0	0
GCA_903863235.1	0	1	0	0	0	0	0	0
GCA_903873745.1	0	1	0	0	0	0	0	0
GCA_903878325.1	0	1	0	0	0	0	0	0
GCA_903832285.1	0	1	0	0	0	0	0	0
GCA_903853825.1	0	1	0	0	0	0	0	0
GCA_903916345.1	0	1	0	0	0	0	0	0
GCA_903838775.1	0	1	0	0	0	0	0	0
GCA_903863095.1	0	1	0	0	0	0	0	0
GCA_903861265.1	0	1	0	0	0	0	0	0
GCA_903911775.1	0	1	0	0	0	0	0	0
GCA_903924725.1	0	1	0	0	0	0	0	0
GCA_903830985.1	0	1	0	0	0	0	0	0
GCA_903831265.1	0	1	0	0	0	0	0	0
GCA_903870985.1	0	1	0	0	0	0	0	0
GCA_903924515.1	0	1	0	0	0	0	0	0
GCA_903831455.1	0	1	0	0	0	0	0	0
GCA_903873475.1	0	1	0	0	0	0	0	0
GCA_015657505.1	0	1	0	0	0	0	0	0
GCA_903831845.1	0	1	0	0	0	0	0	0
GCA_903832025.1	0	1	0	0	0	0	0	0
GCA_903908755.1	0	1	0	0	0	0	0	0
GCA_903881395.1	0	1	0	0	0	0	0	0
GCA_903832085.1	0	1	0	0	0	0	0	0
GCA_903822485.1	0	1	0	0	0	0	0	0
GCA_903904335.1	0	1	0	0	0	0	0	0
GCA_903958705.1	0	1	0	0	0	0	0	0
GCA_903910505.1	0	1	0	0	0	0	0	0
GCA_903841125.1	0	1	0	0	0	0	0	0
GCA_903884185.1	0	1	0	0	0	0	0	0
GCA_903830285.1	0	1	0	0	0	0	0	0
GCA_903930025.1	0	1	0	0	0	0	0	0
GCA_903870685.1	0	1	0	0	0	0	0	0
GCA_903851055.1	0	1	0	0	0	0	0	0
GCA_903923315.1	0	1	0	0	0	0	0	0
GCA_903881425.1	0	1	0	0	0	0	0	0
GCA_903922775.1	0	1	0	0	0	0	0	0
GCA_903922405.1	0	1	0	0	0	0	0	0
GCA_903862995.1	0	1	0	0	0	0	0	0
GCA_903834185.1	0	1	0	0	0	0	0	0
GCA_903837675.1	0	1	0	0	0	0	0	0
GCA_903834835.1	0	1	0	0	0	0	0	0
GCA_903834785.1	0	1	0	0	0	0	0	0
GCA_903835065.1	0	1	0	0	0	0	0	0
GCA_903919045.1	0	1	0	0	0	0	0	0
GCA_903929965.1	0	1	0	0	0	0	0	0
GCA_903829945.1	0	1	0	0	0	0	0	0
GCA_903832045.1	0	1	0	0	0	0	0	0
GCA_903835385.1	0	1	0	0	0	0	0	0
GCA_016212505.1	0	1	0	0	0	0	0	0
GCA_016212525.1	0	1	0	0	0	0	0	0
GCA_902386555.1	0	1	0	0	0	0	0	0
GCA_903923265.1	0	1	0	0	0	0	0	0
GCA_903845535.1	0	1	0	0	0	0	0	0
GCA_903835555.1	0	1	0	0	0	0	0	0
GCA_903883155.1	0	1	0	0	0	0	0	0
GCA_903828625.1	0	1	0	0	0	0	0	0
GCA_903916625.1	0	1	0	0	0	0	0	0
[truncated: 19,847 more rows]

## Sheet: Table S3
Supplementary Table S3. Taxonomic information for reference genomes of the genus Vibrio.
Genome accession	GTDB taxonomy
GCA_000153945.1	d__Bacteria;p__Pseudomonadota;c__Gammaproteobacteria;o__Enterobacterales;f__Vibrionaceae;g__Vibrio;s__Vibrio cholerae
GCA_000153965.1	d__Bacteria;p__Pseudomonadota;c__Gammaproteobacteria;o__Enterobacterales;f__Vibrionaceae;g__Vibrio;s__Vibrio cholerae
GCA_000154025.1	d__Bacteria;p__Pseudomonadota;c__Gammaproteobacteria;o__Enterobacterales;f__Vibrionaceae;g__Vibrio;s__Vibrio campbellii
GCA_000169995.1	d__Bacteria;p__Pseudomonadota;c__Gammaproteobacteria;o__Enterobacterales;f__Vibrionaceae;g__Vibrio;s__Vibrio sp000169995
GCA_000176055.1	d__Bacteria;p__Pseudomonadota;c__Gammaproteobacteria;o__Enterobacterales;f__Vibrionaceae;g__Vibrio;s__Vibrio alginolyticus
GCA_000176455.1	d__Bacteria;p__Pseudomonadota;c__Gammaproteobacteria;o__Enterobacterales;f__Vibrionaceae;g__Vibrio;s__Vibrio cholerae
GCA_000182365.1	d__Bacteria;p__Pseudomonadota;c__Gammaproteobacteria;o__Enterobacterales;f__Vibrionaceae;g__Vibrio;s__Vibrio parahaemolyticus
GCA_000182465.1	d__Bacteria;p__Pseudomonadota;c__Gammaproteobacteria;o__Enterobacterales;f__Vibrionaceae;g__Vibrio;s__Vibrio parahaemolyticus
GCA_000182685.1	d__Bacteria;p__Pseudomonadota;c__Gammaproteobacteria;o__Enterobacterales;f__Vibrionaceae;g__Vibrio;s__Vibrio owensii
GCA_000195065.1	d__Bacteria;p__Pseudomonadota;c__Gammaproteobacteria;o__Enterobacterales;f__Vibrionaceae;g__Vibrio;s__Vibrio cholerae
GCA_000237625.2	d__Bacteria;p__Pseudomonadota;c__Gammaproteobacteria;o__Enterobacterales;f__Vibrionaceae;g__Vibrio;s__Vibrio cholerae
GCA_000237745.2	d__Bacteria;p__Pseudomonadota;c__Gammaproteobacteria;o__Enterobacterales;f__Vibrionaceae;g__Vibrio;s__Vibrio cholerae
GCA_000252345.2	d__Bacteria;p__Pseudomonadota;c__Gammaproteobacteria;o__Enterobacterales;f__Vibrionaceae;g__Vibrio;s__Vibrio campbellii
GCA_000257185.1	d__Bacteria;p__Pseudomonadota;c__Gammaproteobacteria;o__Enterobacterales;f__Vibrionaceae;g__Vibrio;s__Vibrio anguillarum
GCA_000269765.1	d__Bacteria;p__Pseudomonadota;c__Gammaproteobacteria;o__Enterobacterales;f__Vibrionaceae;g__Vibrio;s__Vibrio vulnificus
GCA_000272225.2	d__Bacteria;p__Pseudomonadota;c__Gammaproteobacteria;o__Enterobacterales;f__Vibrionaceae;g__Vibrio;s__Vibrio echinoideorum
GCA_000316925.1	d__Bacteria;p__Pseudomonadota;c__Gammaproteobacteria;o__Enterobacterales;f__Vibrionaceae;g__Vibrio;s__Vibrio alginolyticus
GCA_000388025.1	d__Bacteria;p__Pseudomonadota;c__Gammaproteobacteria;o__Enterobacterales;f__Vibrionaceae;g__Vibrio;s__Vibrio parahaemolyticus
GCA_000454475.1	d__Bacteria;p__Pseudomonadota;c__Gammaproteobacteria;o__Enterobacterales;f__Vibrionaceae;g__Vibrio;s__Vibrio parahaemolyticus
GCA_000461895.1	d__Bacteria;p__Pseudomonadota;c__Gammaproteobacteria;o__Enterobacterales;f__Vibrionaceae;g__Vibrio;s__Vibrio coralliilyticus
GCA_000473785.1	d__Bacteria;p__Pseudomonadota;c__Gammaproteobacteria;o__Enterobacterales;f__Vibrionaceae;g__Vibrio;s__Vibrio mimicus
GCA_000500385.1	d__Bacteria;p__Pseudomonadota;c__Gammaproteobacteria;o__Enterobacterales;f__Vibrionaceae;g__Vibrio;s__Vibrio parahaemolyticus
GCA_000500445.1	d__Bacteria;p__Pseudomonadota;c__Gammaproteobacteria;o__Enterobacterales;f__Vibrionaceae;g__Vibrio;s__Vibrio parahaemolyticus
GCA_000500465.1	d__Bacteria;p__Pseudomonadota;c__Gammaproteobacteria;o__Enterobacterales;f__Vibrionaceae;g__Vibrio;s__Vibrio parahaemolyticus
GCA_000523375.1	d__Bacteria;p__Pseudomonadota;c__Gammaproteobacteria;o__Enterobacterales;f__Vibrionaceae;g__Vibrio;s__Vibrio parahaemolyticus
GCA_000576265.1	d__Bacteria;p__Pseudomonadota;c__Gammaproteobacteria;o__Enterobacterales;f__Vibrionaceae;g__Vibrio;s__Vibrio vulnificus
GCA_000591475.1	d__Bacteria;p__Pseudomonadota;c__Gammaproteobacteria;o__Enterobacterales;f__Vibrionaceae;g__Vibrio;s__Vibrio parahaemolyticus
GCA_000591535.1	d__Bacteria;p__Pseudomonadota;c__Gammaproteobacteria;o__Enterobacterales;f__Vibrionaceae;g__Vibrio;s__Vibrio alginolyticus
GCA_000600255.1	d__Bacteria;p__Pseudomonadota;c__Gammaproteobacteria;o__Enterobacterales;f__Vibrionaceae;g__Vibrio;s__Vibrio cholerae
GCA_000662375.1	d__Bacteria;p__Pseudomonadota;c__Gammaproteobacteria;o__Enterobacterales;f__Vibrionaceae;g__Vibrio;s__Vibrio parahaemolyticus
GCA_000695035.1	d__Bacteria;p__Pseudomonadota;c__Gammaproteobacteria;o__Enterobacterales;f__Vibrionaceae;g__Vibrio;s__Vibrio alginolyticus
GCA_000695055.1	d__Bacteria;p__Pseudomonadota;c__Gammaproteobacteria;o__Enterobacterales;f__Vibrionaceae;g__Vibrio;s__Vibrio diabolicus
GCA_000695725.1	d__Bacteria;p__Pseudomonadota;c__Gammaproteobacteria;o__Enterobacterales;f__Vibrionaceae;g__Vibrio;s__Vibrio mediterranei
GCA_000695745.1	d__Bacteria;p__Pseudomonadota;c__Gammaproteobacteria;o__Enterobacterales;f__Vibrionaceae;g__Vibrio;s__Vibrio madracius
GCA_000698165.1	d__Bacteria;p__Pseudomonadota;c__Gammaproteobacteria;o__Enterobacterales;f__Vibrionaceae;g__Vibrio;s__Vibrio alginolyticus
GCA_000699205.1	d__Bacteria;p__Pseudomonadota;c__Gammaproteobacteria;o__Enterobacterales;f__Vibrionaceae;g__Vibrio;s__Vibrio owensii
GCA_000705295.1	d__Bacteria;p__Pseudomonadota;c__Gammaproteobacteria;o__Enterobacterales;f__Vibrionaceae;g__Vibrio;s__Vibrio cholerae
GCA_000709105.1	d__Bacteria;p__Pseudomonadota;c__Gammaproteobacteria;o__Enterobacterales;f__Vibrionaceae;g__Vibrio;s__Vibrio cholerae
GCA_000732245.1	d__Bacteria;p__Pseudomonadota;c__Gammaproteobacteria;o__Enterobacterales;f__Vibrionaceae;g__Vibrio;s__Vibrio parahaemolyticus
GCA_000735705.2	d__Bacteria;p__Pseudomonadota;c__Gammaproteobacteria;o__Enterobacterales;f__Vibrionaceae;g__Vibrio;s__Vibrio cholerae
GCA_000737635.1	d__Bacteria;p__Pseudomonadota;c__Gammaproteobacteria;o__Enterobacterales;f__Vibrionaceae;g__Vibrio;s__Vibrio parahaemolyticus
GCA_000740515.2	d__Bacteria;p__Pseudomonadota;c__Gammaproteobacteria;o__Enterobacterales;f__Vibrionaceae;g__Vibrio;s__Vibrio cholerae
GCA_000753725.1	d__Bacteria;p__Pseudomonadota;c__Gammaproteobacteria;o__Enterobacterales;f__Vibrionaceae;g__Vibrio;s__Vibrio cholerae
GCA_000754155.1	d__Bacteria;p__Pseudomonadota;c__Gammaproteobacteria;o__Enterobacterales;f__Vibrionaceae;g__Vibrio;s__Vibrio rhodolitus
GCA_000755365.1	d__Bacteria;p__Pseudomonadota;c__Gammaproteobacteria;o__Enterobacterales;f__Vibrionaceae;g__Vibrio;s__Vibrio astriarenae
GCA_000755385.1	d__Bacteria;p__Pseudomonadota;c__Gammaproteobacteria;o__Enterobacterales;f__Vibrionaceae;g__Vibrio;s__Vibrio maritimus_B
GCA_000755405.1	d__Bacteria;p__Pseudomonadota;c__Gammaproteobacteria;o__Enterobacterales;f__Vibrionaceae;g__Vibrio;s__Vibrio maritimus_B
GCA_000755425.1	d__Bacteria;p__Pseudomonadota;c__Gammaproteobacteria;o__Enterobacterales;f__Vibrionaceae;g__Vibrio;s__Vibrio maritimus_A
GCA_000760625.1	d__Bacteria;p__Pseudomonadota;c__Gammaproteobacteria;o__Enterobacterales;f__Vibrionaceae;g__Vibrio;s__Vibrio fluvialis
GCA_000775715.1	d__Bacteria;p__Pseudomonadota;c__Gammaproteobacteria;o__Enterobacterales;f__Vibrionaceae;g__Vibrio;s__Vibrio tubiashii_A
GCA_000786335.1	d__Bacteria;p__Pseudomonadota;c__Gammaproteobacteria;o__Enterobacterales;f__Vibrionaceae;g__Vibrio;s__Vibrio cholerae
GCA_000786345.1	d__Bacteria;p__Pseudomonadota;c__Gammaproteobacteria;o__Enterobacterales;f__Vibrionaceae;g__Vibrio;s__Vibrio cholerae
GCA_000788315.1	d__Bacteria;p__Pseudomonadota;c__Gammaproteobacteria;o__Enterobacterales;f__Vibrionaceae;g__Vibrio;s__Vibrio vulnificus
GCA_000788325.1	d__Bacteria;p__Pseudomonadota;c__Gammaproteobacteria;o__Enterobacterales;f__Vibrionaceae;g__Vibrio;s__Vibrio vulnificus
GCA_000788335.1	d__Bacteria;p__Pseudomonadota;c__Gammaproteobacteria;o__Enterobacterales;f__Vibrionaceae;g__Vibrio;s__Vibrio vulnificus
GCA_000788345.1	d__Bacteria;p__Pseudomonadota;c__Gammaproteobacteria;o__Enterobacterales;f__Vibrionaceae;g__Vibrio;s__Vibrio vulnificus
GCA_000818865.1	d__Bacteria;p__Pseudomonadota;c__Gammaproteobacteria;o__Enterobacterales;f__Vibrionaceae;g__Vibrio;s__Vibrio cholerae
GCA_000830415.1	d__Bacteria;p__Pseudomonadota;c__Gammaproteobacteria;o__Enterobacterales;f__Vibrionaceae;g__Vibrio;s__Vibrio ishigakensis
GCA_000830435.1	d__Bacteria;p__Pseudomonadota;c__Gammaproteobacteria;o__Enterobacterales;f__Vibrionaceae;g__Vibrio;s__Vibrio sp000830455
GCA_000830455.1	d__Bacteria;p__Pseudomonadota;c__Gammaproteobacteria;o__Enterobacterales;f__Vibrionaceae;g__Vibrio;s__Vibrio sp000830455
GCA_000830475.1	d__Bacteria;p__Pseudomonadota;c__Gammaproteobacteria;o__Enterobacterales;f__Vibrionaceae;g__Vibrio;s__Vibrio ishigakensis_A
GCA_000834075.1	d__Bacteria;p__Pseudomonadota;c__Gammaproteobacteria;o__Enterobacterales;f__Vibrionaceae;g__Vibrio;s__Vibrio jasicida
GCA_000834095.1	d__Bacteria;p__Pseudomonadota;c__Gammaproteobacteria;o__Enterobacterales;f__Vibrionaceae;g__Vibrio;s__Vibrio jasicida
GCA_000877605.1	d__Bacteria;p__Pseudomonadota;c__Gammaproteobacteria;o__Enterobacterales;f__Vibrionaceae;g__Vibrio;s__Vibrio parahaemolyticus
GCA_000877615.2	d__Bacteria;p__Pseudomonadota;c__Gammaproteobacteria;o__Enterobacterales;f__Vibrionaceae;g__Vibrio;s__Vibrio parahaemolyticus
GCA_000877625.1	d__Bacteria;p__Pseudomonadota;c__Gammaproteobacteria;o__Enterobacterales;f__Vibrionaceae;g__Vibrio;s__Vibrio parahaemolyticus
GCA_000877675.1	d__Bacteria;p__Pseudomonadota;c__Gammaproteobacteria;o__Enterobacterales;f__Vibrionaceae;g__Vibrio;s__Vibrio parahaemolyticus
GCA_000877715.1	d__Bacteria;p__Pseudomonadota;c__Gammaproteobacteria;o__Enterobacterales;f__Vibrionaceae;g__Vibrio;s__Vibrio parahaemolyticus
GCA_000877725.1	d__Bacteria;p__Pseudomonadota;c__Gammaproteobacteria;o__Enterobacterales;f__Vibrionaceae;g__Vibrio;s__Vibrio parahaemolyticus
GCA_000877755.1	d__Bacteria;p__Pseudomonadota;c__Gammaproteobacteria;o__Enterobacterales;f__Vibrionaceae;g__Vibrio;s__Vibrio parahaemolyticus
GCA_000939665.1	d__Bacteria;p__Pseudomonadota;c__Gammaproteobacteria;o__Enterobacterales;f__Vibrionaceae;g__Vibrio;s__Vibrio cholerae
GCA_000946735.1	d__Bacteria;p__Pseudomonadota;c__Gammaproteobacteria;o__Enterobacterales;f__Vibrionaceae;g__Vibrio;s__Vibrio cholerae
GCA_000953755.1	d__Bacteria;p__Pseudomonadota;c__Gammaproteobacteria;o__Enterobacterales;f__Vibrionaceae;g__Vibrio;s__Vibrio cholerae
GCA_000953775.1	d__Bacteria;p__Pseudomonadota;c__Gammaproteobacteria;o__Enterobacterales;f__Vibrionaceae;g__Vibrio;s__Vibrio cholerae
GCA_000953785.1	d__Bacteria;p__Pseudomonadota;c__Gammaproteobacteria;o__Enterobacterales;f__Vibrionaceae;g__Vibrio;s__Vibrio cholerae
GCA_000960915.1	d__Bacteria;p__Pseudomonadota;c__Gammaproteobacteria;o__Enterobacterales;f__Vibrionaceae;g__Vibrio;s__Vibrio cholerae
GCA_000961975.1	d__Bacteria;p__Pseudomonadota;c__Gammaproteobacteria;o__Enterobacterales;f__Vibrionaceae;g__Vibrio;s__Vibrio cholerae
GCA_000965285.1	d__Bacteria;p__Pseudomonadota;c__Gammaproteobacteria;o__Enterobacterales;f__Vibrionaceae;g__Vibrio;s__Vibrio cholerae
GCA_000966375.1	d__Bacteria;p__Pseudomonadota;c__Gammaproteobacteria;o__Enterobacterales;f__Vibrionaceae;g__Vibrio;s__Vibrio cholerae
GCA_000966385.1	d__Bacteria;p__Pseudomonadota;c__Gammaproteobacteria;o__Enterobacterales;f__Vibrionaceae;g__Vibrio;s__Vibrio cholerae
GCA_000966395.1	d__Bacteria;p__Pseudomonadota;c__Gammaproteobacteria;o__Enterobacterales;f__Vibrionaceae;g__Vibrio;s__Vibrio cholerae
GCA_000967785.2	d__Bacteria;p__Pseudomonadota;c__Gammaproteobacteria;o__Enterobacterales;f__Vibrionaceae;g__Vibrio;s__Vibrio cholerae
GCA_001045415.1	d__Bacteria;p__Pseudomonadota;c__Gammaproteobacteria;o__Enterobacterales;f__Vibrionaceae;g__Vibrio;s__Vibrio cholerae
GCA_001048675.1	d__Bacteria;p__Pseudomonadota;c__Gammaproteobacteria;o__Enterobacterales;f__Vibrionaceae;g__Vibrio;s__Vibrio diabolicus
GCA_001192695.1	d__Bacteria;p__Pseudomonadota;c__Gammaproteobacteria;o__Enterobacterales;f__Vibrionaceae;g__Vibrio;s__Vibrio campbellii
GCA_001238475.1	d__Bacteria;p__Pseudomonadota;c__Gammaproteobacteria;o__Enterobacterales;f__Vibrionaceae;g__Vibrio;s__Vibrio cyclitrophicus
GCA_001267945.1	d__Bacteria;p__Pseudomonadota;c__Gammaproteobacteria;o__Enterobacterales;f__Vibrionaceae;g__Vibrio;s__Vibrio aestuarianus
GCA_001268045.1	d__Bacteria;p__Pseudomonadota;c__Gammaproteobacteria;o__Enterobacterales;f__Vibrionaceae;g__Vibrio;s__Vibrio parahaemolyticus
GCA_001270155.1	d__Bacteria;p__Pseudomonadota;c__Gammaproteobacteria;o__Enterobacterales;f__Vibrionaceae;g__Vibrio;s__Vibrio parahaemolyticus
GCA_001270805.1	d__Bacteria;p__Pseudomonadota;c__Gammaproteobacteria;o__Enterobacterales;f__Vibrionaceae;g__Vibrio;s__Vibrio parahaemolyticus
GCA_001270835.1	d__Bacteria;p__Pseudomonadota;c__Gammaproteobacteria;o__Enterobacterales;f__Vibrionaceae;g__Vibrio;s__Vibrio parahaemolyticus
GCA_001270945.1	d__Bacteria;p__Pseudomonadota;c__Gammaproteobacteria;o__Enterobacterales;f__Vibrionaceae;g__Vibrio;s__Vibrio parahaemolyticus
GCA_001280625.1	d__Bacteria;p__Pseudomonadota;c__Gammaproteobacteria;o__Enterobacterales;f__Vibrionaceae;g__Vibrio;s__Vibrio diabolicus
GCA_001280705.1	d__Bacteria;p__Pseudomonadota;c__Gammaproteobacteria;o__Enterobacterales;f__Vibrionaceae;g__Vibrio;s__Vibrio parahaemolyticus
GCA_001280725.1	d__Bacteria;p__Pseudomonadota;c__Gammaproteobacteria;o__Enterobacterales;f__Vibrionaceae;g__Vibrio;s__Vibrio parahaemolyticus
GCA_001281615.1	d__Bacteria;p__Pseudomonadota;c__Gammaproteobacteria;o__Enterobacterales;f__Vibrionaceae;g__Vibrio;s__Vibrio cholerae
GCA_001310695.1	d__Bacteria;p__Pseudomonadota;c__Gammaproteobacteria;o__Enterobacterales;f__Vibrionaceae;g__Vibrio;s__Vibrio alginolyticus
GCA_001310735.1	d__Bacteria;p__Pseudomonadota;c__Gammaproteobacteria;o__Enterobacterales;f__Vibrionaceae;g__Vibrio;s__Vibrio jasicida
GCA_001310755.1	d__Bacteria;p__Pseudomonadota;c__Gammaproteobacteria;o__Enterobacterales;f__Vibrionaceae;g__Vibrio;s__Vibrio alginolyticus
GCA_001315185.1	d__Bacteria;p__Pseudomonadota;c__Gammaproteobacteria;o__Enterobacterales;f__Vibrionaceae;g__Vibrio;s__Vibrio alginolyticus
GCA_001315205.1	d__Bacteria;p__Pseudomonadota;c__Gammaproteobacteria;o__Enterobacterales;f__Vibrionaceae;g__Vibrio;s__Vibrio diabolicus
GCA_001402175.1	d__Bacteria;p__Pseudomonadota;c__Gammaproteobacteria;o__Enterobacterales;f__Vibrionaceae;g__Vibrio;s__Vibrio metoecus
GCA_001402685.1	d__Bacteria;p__Pseudomonadota;c__Gammaproteobacteria;o__Enterobacterales;f__Vibrionaceae;g__Vibrio;s__Vibrio metoecus
GCA_001402745.1	d__Bacteria;p__Pseudomonadota;c__Gammaproteobacteria;o__Enterobacterales;f__Vibrionaceae;g__Vibrio;s__Vibrio cholerae
GCA_001515085.1	d__Bacteria;p__Pseudomonadota;c__Gammaproteobacteria;o__Enterobacterales;f__Vibrionaceae;g__Vibrio;s__Vibrio cholerae
GCA_001515095.1	d__Bacteria;p__Pseudomonadota;c__Gammaproteobacteria;o__Enterobacterales;f__Vibrionaceae;g__Vibrio;s__Vibrio cholerae
GCA_001515105.1	d__Bacteria;p__Pseudomonadota;c__Gammaproteobacteria;o__Enterobacterales;f__Vibrionaceae;g__Vibrio;s__Vibrio cholerae
GCA_001515115.1	d__Bacteria;p__Pseudomonadota;c__Gammaproteobacteria;o__Enterobacterales;f__Vibrionaceae;g__Vibrio;s__Vibrio cholerae
GCA_001515165.1	d__Bacteria;p__Pseudomonadota;c__Gammaproteobacteria;o__Enterobacterales;f__Vibrionaceae;g__Vibrio;s__Vibrio cholerae
GCA_001521835.1	d__Bacteria;p__Pseudomonadota;c__Gammaproteobacteria;o__Enterobacterales;f__Vibrionaceae;g__Vibrio;s__Vibrio cholerae
GCA_001543505.1	d__Bacteria;p__Pseudomonadota;c__Gammaproteobacteria;o__Enterobacterales;f__Vibrionaceae;g__Vibrio;s__Vibrio cholerae
GCA_001597655.1	d__Bacteria;p__Pseudomonadota;c__Gammaproteobacteria;o__Enterobacterales;f__Vibrionaceae;g__Vibrio;s__Vibrio cidicii
GCA_001597715.2	d__Bacteria;p__Pseudomonadota;c__Gammaproteobacteria;o__Enterobacterales;f__Vibrionaceae;g__Vibrio;s__Vibrio cholerae
GCA_001617665.1	d__Bacteria;p__Pseudomonadota;c__Gammaproteobacteria;o__Enterobacterales;f__Vibrionaceae;g__Vibrio;s__Vibrio cholerae
GCA_001637545.1	d__Bacteria;p__Pseudomonadota;c__Gammaproteobacteria;o__Enterobacterales;f__Vibrionaceae;g__Vibrio;s__Vibrio cholerae
GCA_001637555.1	d__Bacteria;p__Pseudomonadota;c__Gammaproteobacteria;o__Enterobacterales;f__Vibrionaceae;g__Vibrio;s__Vibrio cholerae
GCA_001639085.1	d__Bacteria;p__Pseudomonadota;c__Gammaproteobacteria;o__Enterobacterales;f__Vibrionaceae;g__Vibrio;s__Vibrio cholerae
GCA_001641745.1	d__Bacteria;p__Pseudomonadota;c__Gammaproteobacteria;o__Enterobacterales;f__Vibrionaceae;g__Vibrio;s__Vibrio cholerae
GCA_001641765.1	d__Bacteria;p__Pseudomonadota;c__Gammaproteobacteria;o__Enterobacterales;f__Vibrionaceae;g__Vibrio;s__Vibrio cholerae
GCA_001661905.2	d__Bacteria;p__Pseudomonadota;c__Gammaproteobacteria;o__Enterobacterales;f__Vibrionaceae;g__Vibrio;s__Vibrio cholerae
GCA_001675865.1	d__Bacteria;p__Pseudomonadota;c__Gammaproteobacteria;o__Enterobacterales;f__Vibrionaceae;g__Vibrio;s__Vibrio lentus
GCA_001675955.1	d__Bacteria;p__Pseudomonadota;c__Gammaproteobacteria;o__Enterobacterales;f__Vibrionaceae;g__Vibrio;s__Vibrio lentus
GCA_001874155.1	d__Bacteria;p__Pseudomonadota;c__Gammaproteobacteria;o__Enterobacterales;f__Vibrionaceae;g__Vibrio;s__Vibrio sp001874155
GCA_001890655.1	d__Bacteria;p__Pseudomonadota;c__Gammaproteobacteria;o__Enterobacterales;f__Vibrionaceae;g__Vibrio;s__Vibrio vulnificus_B
GCA_002002405.1	d__Bacteria;p__Pseudomonadota;c__Gammaproteobacteria;o__Enterobacterales;f__Vibrionaceae;g__Vibrio;s__Vibrio parahaemolyticus
GCA_002018535.1	d__Bacteria;p__Pseudomonadota;c__Gammaproteobacteria;o__Enterobacterales;f__Vibrionaceae;g__Vibrio;s__Vibrio parahaemolyticus
GCA_002018615.1	d__Bacteria;p__Pseudomonadota;c__Gammaproteobacteria;o__Enterobacterales;f__Vibrionaceae;g__Vibrio;s__Vibrio parahaemolyticus
GCA_002072915.1	d__Bacteria;p__Pseudomonadota;c__Gammaproteobacteria;o__Enterobacterales;f__Vibrionaceae;g__Vibrio;s__Vibrio parahaemolyticus
GCA_002073995.1	d__Bacteria;p__Pseudomonadota;c__Gammaproteobacteria;o__Enterobacterales;f__Vibrionaceae;g__Vibrio;s__Vibrio coralliilyticus
GCA_002074875.1	d__Bacteria;p__Pseudomonadota;c__Gammaproteobacteria;o__Enterobacterales;f__Vibrionaceae;g__Vibrio;s__Vibrio vulnificus
GCA_002078155.1	d__Bacteria;p__Pseudomonadota;c__Gammaproteobacteria;o__Enterobacterales;f__Vibrionaceae;g__Vibrio;s__Vibrio coralliirubri
GCA_002163795.1	d__Bacteria;p__Pseudomonadota;c__Gammaproteobacteria;o__Enterobacterales;f__Vibrionaceae;g__Vibrio;s__Vibrio anguillarum
GCA_002196275.1	d__Bacteria;p__Pseudomonadota;c__Gammaproteobacteria;o__Enterobacterales;f__Vibrionaceae;g__Vibrio;s__Vibrio cholerae
GCA_002196325.1	d__Bacteria;p__Pseudomonadota;c__Gammaproteobacteria;o__Enterobacterales;f__Vibrionaceae;g__Vibrio;s__Vibrio cholerae
GCA_002196335.1	d__Bacteria;p__Pseudomonadota;c__Gammaproteobacteria;o__Enterobacterales;f__Vibrionaceae;g__Vibrio;s__Vibrio cholerae
GCA_002196395.1	d__Bacteria;p__Pseudomonadota;c__Gammaproteobacteria;o__Enterobacterales;f__Vibrionaceae;g__Vibrio;s__Vibrio cholerae
GCA_002217575.1	d__Bacteria;p__Pseudomonadota;c__Gammaproteobacteria;o__Enterobacterales;f__Vibrionaceae;g__Vibrio;s__Vibrio cholerae
GCA_002241085.1	d__Bacteria;p__Pseudomonadota;c__Gammaproteobacteria;o__Enterobacterales;f__Vibrionaceae;g__Vibrio;s__Vibrio anguillarum
GCA_002251505.1	d__Bacteria;p__Pseudomonadota;c__Gammaproteobacteria;o__Enterobacterales;f__Vibrionaceae;g__Vibrio;s__Vibrio parahaemolyticus
GCA_002251555.1	d__Bacteria;p__Pseudomonadota;c__Gammaproteobacteria;o__Enterobacterales;f__Vibrionaceae;g__Vibrio;s__Vibrio parahaemolyticus
GCA_002342685.1	d__Bacteria;p__Pseudomonadota;c__Gammaproteobacteria;o__Enterobacterales;f__Vibrionaceae;g__Vibrio;s__Vibrio sp002342685
GCA_002342735.1	d__Bacteria;p__Pseudomonadota;c__Gammaproteobacteria;o__Enterobacterales;f__Vibrionaceae;g__Vibrio;s__Vibrio sp002342735
GCA_002700025.1	d__Bacteria;p__Pseudomonadota;c__Gammaproteobacteria;o__Enterobacterales;f__Vibrionaceae;g__Vibrio;s__Vibrio lentus
GCA_002868815.1	d__Bacteria;p__Pseudomonadota;c__Gammaproteobacteria;o__Enterobacterales;f__Vibrionaceae;g__Vibrio;s__Vibrio diabolicus
GCA_002892785.1	d__Bacteria;p__Pseudomonadota;c__Gammaproteobacteria;o__Enterobacterales;f__Vibrionaceae;g__Vibrio;s__Vibrio plantisponsor
GCA_002894965.1	d__Bacteria;p__Pseudomonadota;c__Gammaproteobacteria;o__Enterobacterales;f__Vibrionaceae;g__Vibrio;s__Vibrio sagamiensis
GCA_002903265.1	d__Bacteria;p__Pseudomonadota;c__Gammaproteobacteria;o__Enterobacterales;f__Vibrionaceae;g__Vibrio;s__Vibrio vulnificus
GCA_002903345.1	d__Bacteria;p__Pseudomonadota;c__Gammaproteobacteria;o__Enterobacterales;f__Vibrionaceae;g__Vibrio;s__Vibrio vulnificus
GCA_002903845.1	d__Bacteria;p__Pseudomonadota;c__Gammaproteobacteria;o__Enterobacterales;f__Vibrionaceae;g__Vibrio;s__Vibrio vulnificus
GCA_002954485.1	d__Bacteria;p__Pseudomonadota;c__Gammaproteobacteria;o__Enterobacterales;f__Vibrionaceae;g__Vibrio;s__Vibrio campbellii
GCA_003123995.1	d__Bacteria;p__Pseudomonadota;c__Gammaproteobacteria;o__Enterobacterales;f__Vibrionaceae;g__Vibrio;s__Vibrio parahaemolyticus
GCA_003130465.1	d__Bacteria;p__Pseudomonadota;c__Gammaproteobacteria;o__Enterobacterales;f__Vibrionaceae;g__Vibrio;s__Vibrio cholerae
GCA_003130475.1	d__Bacteria;p__Pseudomonadota;c__Gammaproteobacteria;o__Enterobacterales;f__Vibrionaceae;g__Vibrio;s__Vibrio cholerae
GCA_003130485.1	d__Bacteria;p__Pseudomonadota;c__Gammaproteobacteria;o__Enterobacterales;f__Vibrionaceae;g__Vibrio;s__Vibrio cholerae
GCA_003130495.1	d__Bacteria;p__Pseudomonadota;c__Gammaproteobacteria;o__Enterobacterales;f__Vibrionaceae;g__Vibrio;s__Vibrio cholerae
GCA_003263775.1	d__Bacteria;p__Pseudomonadota;c__Gammaproteobacteria;o__Enterobacterales;f__Vibrionaceae;g__Vibrio;s__Vibrio maritimus
GCA_003263805.1	d__Bacteria;p__Pseudomonadota;c__Gammaproteobacteria;o__Enterobacterales;f__Vibrionaceae;g__Vibrio;s__Vibrio marisflavi
GCA_003263845.1	d__Bacteria;p__Pseudomonadota;c__Gammaproteobacteria;o__Enterobacterales;f__Vibrionaceae;g__Vibrio;s__Vibrio aestivus
GCA_003318175.1	d__Bacteria;p__Pseudomonadota;c__Gammaproteobacteria;o__Enterobacterales;f__Vibrionaceae;g__Vibrio;s__Vibrio cortegadensis
GCA_003327445.1	d__Bacteria;p__Pseudomonadota;c__Gammaproteobacteria;o__Enterobacterales;f__Vibrionaceae;g__Vibrio;s__Vibrio cholerae
GCA_003349215.1	d__Bacteria;p__Pseudomonadota;c__Gammaproteobacteria;o__Enterobacterales;f__Vibrionaceae;g__Vibrio;s__Vibrio cholerae
GCA_003351885.1	d__Bacteria;p__Pseudomonadota;c__Gammaproteobacteria;o__Enterobacterales;f__Vibrionaceae;g__Vibrio;s__Vibrio parahaemolyticus
GCA_003408905.1	d__Bacteria;p__Pseudomonadota;c__Gammaproteobacteria;o__Enterobacterales;f__Vibrionaceae;g__Vibrio;s__Vibrio parahaemolyticus
GCA_003573805.1	d__Bacteria;p__Pseudomonadota;c__Gammaproteobacteria;o__Enterobacterales;f__Vibrionaceae;g__Vibrio;s__Vibrio splendidus
GCA_003585505.1	d__Bacteria;p__Pseudomonadota;c__Gammaproteobacteria;o__Enterobacterales;f__Vibrionaceae;g__Vibrio;s__Vibrio cholerae
GCA_003594945.1	d__Bacteria;p__Pseudomonadota;c__Gammaproteobacteria;o__Enterobacterales;f__Vibrionaceae;g__Vibrio;s__Vibrio cholerae
GCA_003716375.1	d__Bacteria;p__Pseudomonadota;c__Gammaproteobacteria;o__Enterobacterales;f__Vibrionaceae;g__Vibrio;s__Vibrio cholerae
GCA_003716405.1	d__Bacteria;p__Pseudomonadota;c__Gammaproteobacteria;o__Enterobacterales;f__Vibrionaceae;g__Vibrio;s__Vibrio cholerae
GCA_003732565.1	d__Bacteria;p__Pseudomonadota;c__Gammaproteobacteria;o__Enterobacterales;f__Vibrionaceae;g__Vibrio;s__Vibrio splendidus
GCA_004137845.1	d__Bacteria;p__Pseudomonadota;c__Gammaproteobacteria;o__Enterobacterales;f__Vibrionaceae;g__Vibrio;s__Vibrio parahaemolyticus
GCA_004324395.1	d__Bacteria;p__Pseudomonadota;c__Gammaproteobacteria;o__Enterobacterales;f__Vibrionaceae;g__Vibrio;s__Vibrio parahaemolyticus
GCA_004324405.1	d__Bacteria;p__Pseudomonadota;c__Gammaproteobacteria;o__Enterobacterales;f__Vibrionaceae;g__Vibrio;s__Vibrio parahaemolyticus
GCA_004324415.1	d__Bacteria;p__Pseudomonadota;c__Gammaproteobacteria;o__Enterobacterales;f__Vibrionaceae;g__Vibrio;s__Vibrio parahaemolyticus
GCA_004324425.1	d__Bacteria;p__Pseudomonadota;c__Gammaproteobacteria;o__Enterobacterales;f__Vibrionaceae;g__Vibrio;s__Vibrio parahaemolyticus
GCA_004324435.1	d__Bacteria;p__Pseudomonadota;c__Gammaproteobacteria;o__Enterobacterales;f__Vibrionaceae;g__Vibrio;s__Vibrio parahaemolyticus
GCA_004324505.1	d__Bacteria;p__Pseudomonadota;c__Gammaproteobacteria;o__Enterobacterales;f__Vibrionaceae;g__Vibrio;s__Vibrio parahaemolyticus
GCA_004324515.1	d__Bacteria;p__Pseudomonadota;c__Gammaproteobacteria;o__Enterobacterales;f__Vibrionaceae;g__Vibrio;s__Vibrio parahaemolyticus
GCA_004324525.1	d__Bacteria;p__Pseudomonadota;c__Gammaproteobacteria;o__Enterobacterales;f__Vibrionaceae;g__Vibrio;s__Vibrio parahaemolyticus
GCA_004324555.1	d__Bacteria;p__Pseudomonadota;c__Gammaproteobacteria;o__Enterobacterales;f__Vibrionaceae;g__Vibrio;s__Vibrio parahaemolyticus
GCA_004324575.1	d__Bacteria;p__Pseudomonadota;c__Gammaproteobacteria;o__Enterobacterales;f__Vibrionaceae;g__Vibrio;s__Vibrio parahaemolyticus
GCA_004324595.1	d__Bacteria;p__Pseudomonadota;c__Gammaproteobacteria;o__Enterobacterales;f__Vibrionaceae;g__Vibrio;s__Vibrio parahaemolyticus
GCA_004324625.1	d__Bacteria;p__Pseudomonadota;c__Gammaproteobacteria;o__Enterobacterales;f__Vibrionaceae;g__Vibrio;s__Vibrio parahaemolyticus
GCA_004324645.1	d__Bacteria;p__Pseudomonadota;c__Gammaproteobacteria;o__Enterobacterales;f__Vibrionaceae;g__Vibrio;s__Vibrio parahaemolyticus
GCA_004324675.1	d__Bacteria;p__Pseudomonadota;c__Gammaproteobacteria;o__Enterobacterales;f__Vibrionaceae;g__Vibrio;s__Vibrio parahaemolyticus
GCA_004324705.1	d__Bacteria;p__Pseudomonadota;c__Gammaproteobacteria;o__Enterobacterales;f__Vibrionaceae;g__Vibrio;s__Vibrio parahaemolyticus
GCA_004324735.1	d__Bacteria;p__Pseudomonadota;c__Gammaproteobacteria;o__Enterobacterales;f__Vibrionaceae;g__Vibrio;s__Vibrio parahaemolyticus
GCA_004324745.1	d__Bacteria;p__Pseudomonadota;c__Gammaproteobacteria;o__Enterobacterales;f__Vibrionaceae;g__Vibrio;s__Vibrio parahaemolyticus
GCA_004324805.1	d__Bacteria;p__Pseudomonadota;c__Gammaproteobacteria;o__Enterobacterales;f__Vibrionaceae;g__Vibrio;s__Vibrio parahaemolyticus
GCA_005239365.1	d__Bacteria;p__Pseudomonadota;c__Gammaproteobacteria;o__Enterobacterales;f__Vibrionaceae;g__Vibrio;s__Vibrio alginolyticus
GCA_006226665.1	d__Bacteria;p__Pseudomonadota;c__Gammaproteobacteria;o__Enterobacterales;f__Vibrionaceae;g__Vibrio;s__Vibrio fluvialis
GCA_007116955.1	d__Bacteria;p__Pseudomonadota;c__Gammaproteobacteria;o__Enterobacterales;f__Vibrionaceae;g__Vibrio;s__Vibrio sp007124475
GCA_007124475.1	d__Bacteria;p__Pseudomonadota;c__Gammaproteobacteria;o__Enterobacterales;f__Vibrionaceae;g__Vibrio;s__Vibrio sp007124475
GCA_007129305.1	d__Bacteria;p__Pseudomonadota;c__Gammaproteobacteria;o__Enterobacterales;f__Vibrionaceae;g__Vibrio;s__Vibrio metschnikovii
GCA_007624265.1	d__Bacteria;p__Pseudomonadota;c__Gammaproteobacteria;o__Enterobacterales;f__Vibrionaceae;g__Vibrio;s__Vibrio cholerae
GCA_007786255.1	d__Bacteria;p__Pseudomonadota;c__Gammaproteobacteria;o__Enterobacterales;f__Vibrionaceae;g__Vibrio;s__Vibrio echinoideorum
GCA_007786305.1	d__Bacteria;p__Pseudomonadota;c__Gammaproteobacteria;o__Enterobacterales;f__Vibrionaceae;g__Vibrio;s__Vibrio echinoideorum
GCA_008083855.1	d__Bacteria;p__Pseudomonadota;c__Gammaproteobacteria;o__Enterobacterales;f__Vibrionaceae;g__Vibrio;s__Vibrio cholerae
GCA_008369625.1	d__Bacteria;p__Pseudomonadota;c__Gammaproteobacteria;o__Enterobacterales;f__Vibrionaceae;g__Vibrio;s__Vibrio tarriae
GCA_008370595.1	d__Bacteria;p__Pseudomonadota;c__Gammaproteobacteria;o__Enterobacterales;f__Vibrionaceae;g__Vibrio;s__Vibrio cholerae
GCA_008464965.1	d__Bacteria;p__Pseudomonadota;c__Gammaproteobacteria;o__Enterobacterales;f__Vibrionaceae;g__Vibrio;s__Vibrio mimicus
GCA_009665235.1	d__Bacteria;p__Pseudomonadota;c__Gammaproteobacteria;o__Enterobacterales;f__Vibrionaceae;g__Vibrio;s__Vibrio metschnikovii
GCA_009665415.1	d__Bacteria;p__Pseudomonadota;c__Gammaproteobacteria;o__Enterobacterales;f__Vibrionaceae;g__Vibrio;s__Vibrio cidicii
GCA_009665515.2	d__Bacteria;p__Pseudomonadota;c__Gammaproteobacteria;o__Enterobacterales;f__Vibrionaceae;g__Vibrio;s__Vibrio cholerae
GCA_009728255.1	d__Bacteria;p__Pseudomonadota;c__Gammaproteobacteria;o__Enterobacterales;f__Vibrionaceae;g__Vibrio;s__Vibrio cholerae
GCA_009762875.1	d__Bacteria;p__Pseudomonadota;c__Gammaproteobacteria;o__Enterobacterales;f__Vibrionaceae;g__Vibrio;s__Vibrio alginolyticus
GCA_009763005.1	d__Bacteria;p__Pseudomonadota;c__Gammaproteobacteria;o__Enterobacterales;f__Vibrionaceae;g__Vibrio;s__Vibrio fluvialis
GCA_009763305.1	d__Bacteria;p__Pseudomonadota;c__Gammaproteobacteria;o__Enterobacterales;f__Vibrionaceae;g__Vibrio;s__Vibrio vulnificus
GCA_009763685.1	d__Bacteria;p__Pseudomonadota;c__Gammaproteobacteria;o__Enterobacterales;f__Vibrionaceae;g__Vibrio;s__Vibrio fluvialis
GCA_009763985.1	d__Bacteria;p__Pseudomonadota;c__Gammaproteobacteria;o__Enterobacterales;f__Vibrionaceae;g__Vibrio;s__Vibrio cholerae
GCA_009764135.1	d__Bacteria;p__Pseudomonadota;c__Gammaproteobacteria;o__Enterobacterales;f__Vibrionaceae;g__Vibrio;s__Vibrio cholerae
GCA_009904715.1	d__Bacteria;p__Pseudomonadota;c__Gammaproteobacteria;o__Enterobacterales;f__Vibrionaceae;g__Vibrio;s__Vibrio alginolyticus
GCA_011801415.1	d__Bacteria;p__Pseudomonadota;c__Gammaproteobacteria;o__Enterobacterales;f__Vibrionaceae;g__Vibrio;s__Vibrio alginolyticus
GCA_012276655.1	d__Bacteria;p__Pseudomonadota;c__Gammaproteobacteria;o__Enterobacterales;f__Vibrionaceae;g__Vibrio;s__Vibrio parahaemolyticus
GCA_012933485.1	d__Bacteria;p__Pseudomonadota;c__Gammaproteobacteria;o__Enterobacterales;f__Vibrionaceae;g__Vibrio;s__Vibrio breoganii
GCA_012952195.1	d__Bacteria;p__Pseudomonadota;c__Gammaproteobacteria;o__Enterobacterales;f__Vibrionaceae;g__Vibrio;s__Vibrio breoganii
GCA_012956085.1	d__Bacteria;p__Pseudomonadota;c__Gammaproteobacteria;o__Enterobacterales;f__Vibrionaceae;g__Vibrio;s__Vibrio parahaemolyticus
GCA_013155105.1	d__Bacteria;p__Pseudomonadota;c__Gammaproteobacteria;o__Enterobacterales;f__Vibrionaceae;g__Vibrio;s__Vibrio cholerae
GCA_013373165.1	d__Bacteria;p__Pseudomonadota;c__Gammaproteobacteria;o__Enterobacterales;f__Vibrionaceae;g__Vibrio;s__Vibrio campbellii
GCA_013373305.1	d__Bacteria;p__Pseudomonadota;c__Gammaproteobacteria;o__Enterobacterales;f__Vibrionaceae;g__Vibrio;s__Vibrio hepatarius_A
GCA_013390705.1	d__Bacteria;p__Pseudomonadota;c__Gammaproteobacteria;o__Enterobacterales;f__Vibrionaceae;g__Vibrio;s__Vibrio parahaemolyticus
GCA_013391065.1	d__Bacteria;p__Pseudomonadota;c__Gammaproteobacteria;o__Enterobacterales;f__Vibrionaceae;g__Vibrio;s__Vibrio parahaemolyticus
GCA_013414375.1	d__Bacteria;p__Pseudomonadota;c__Gammaproteobacteria;o__Enterobacterales;f__Vibrionaceae;g__Vibrio;s__Vibrio cholerae
GCA_013459835.1	d__Bacteria;p__Pseudomonadota;c__Gammaproteobacteria;o__Enterobacterales;f__Vibrionaceae;g__Vibrio;s__Vibrio owensii
GCA_014489145.1	d__Bacteria;p__Pseudomonadota;c__Gammaproteobacteria;o__Enterobacterales;f__Vibrionaceae;g__Vibrio;s__Vibrio cholerae
GCA_014654545.1	d__Bacteria;p__Pseudomonadota;c__Gammaproteobacteria;o__Enterobacterales;f__Vibrionaceae;g__Vibrio;s__Vibrio cholerae
GCA_014654625.1	d__Bacteria;p__Pseudomonadota;c__Gammaproteobacteria;o__Enterobacterales;f__Vibrionaceae;g__Vibrio;s__Vibrio cholerae
GCA_014654645.1	d__Bacteria;p__Pseudomonadota;c__Gammaproteobacteria;o__Enterobacterales;f__Vibrionaceae;g__Vibrio;s__Vibrio cholerae
GCA_014654695.1	d__Bacteria;p__Pseudomonadota;c__Gammaproteobacteria;o__Enterobacterales;f__Vibrionaceae;g__Vibrio;s__Vibrio cholerae
GCA_014788305.1	d__Bacteria;p__Pseudomonadota;c__Gammaproteobacteria;o__Enterobacterales;f__Vibrionaceae;g__Vibrio;s__Vibrio navarrensis
GCA_014833025.1	d__Bacteria;p__Pseudomonadota;c__Gammaproteobacteria;o__Enterobacterales;f__Vibrionaceae;g__Vibrio;s__Vibrio parahaemolyticus
GCA_014836295.1	d__Bacteria;p__Pseudomonadota;c__Gammaproteobacteria;o__Enterobacterales;f__Vibrionaceae;g__Vibrio;s__Vibrio parahaemolyticus
GCA_014836315.1	d__Bacteria;p__Pseudomonadota;c__Gammaproteobacteria;o__Enterobacterales;f__Vibrionaceae;g__Vibrio;s__Vibrio parahaemolyticus
GCA_015172915.1	d__Bacteria;p__Pseudomonadota;c__Gammaproteobacteria;o__Enterobacterales;f__Vibrionaceae;g__Vibrio;s__Vibrio parahaemolyticus
GCA_015767675.1	d__Bacteria;p__Pseudomonadota;c__Gammaproteobacteria;o__Enterobacterales;f__Vibrionaceae;g__Vibrio;s__Vibrio sp000960595
GCA_015830005.1	d__Bacteria;p__Pseudomonadota;c__Gammaproteobacteria;o__Enterobacterales;f__Vibrionaceae;g__Vibrio;s__Vibrio cholerae
GCA_015830025.1	d__Bacteria;p__Pseudomonadota;c__Gammaproteobacteria;o__Enterobacterales;f__Vibrionaceae;g__Vibrio;s__Vibrio cholerae
GCA_015830035.1	d__Bacteria;p__Pseudomonadota;c__Gammaproteobacteria;o__Enterobacterales;f__Vibrionaceae;g__Vibrio;s__Vibrio cholerae
GCA_016456855.1	d__Bacteria;p__Pseudomonadota;c__Gammaproteobacteria;o__Enterobacterales;f__Vibrionaceae;g__Vibrio;s__Vibrio cholerae
GCA_017291295.1	d__Bacteria;p__Pseudomonadota;c__Gammaproteobacteria;o__Enterobacterales;f__Vibrionaceae;g__Vibrio;s__Vibrio vulnificus_B
GCA_017604085.1	d__Bacteria;p__Pseudomonadota;c__Gammaproteobacteria;o__Enterobacterales;f__Vibrionaceae;g__Vibrio;s__Vibrio furnissii
GCA_017604225.1	d__Bacteria;p__Pseudomonadota;c__Gammaproteobacteria;o__Enterobacterales;f__Vibrionaceae;g__Vibrio;s__Vibrio furnissii
GCA_018222805.1	d__Bacteria;p__Pseudomonadota;c__Gammaproteobacteria;o__Enterobacterales;f__Vibrionaceae;g__Vibrio;s__Vibrio sp018222805
GCA_018223135.1	d__Bacteria;p__Pseudomonadota;c__Gammaproteobacteria;o__Enterobacterales;f__Vibrionaceae;g__Vibrio;s__Vibrio sp018223135
GCA_018398175.1	d__Bacteria;p__Pseudomonadota;c__Gammaproteobacteria;o__Enterobacterales;f__Vibrionaceae;g__Vibrio;s__Vibrio cholerae
GCA_018929575.1	d__Bacteria;p__Pseudomonadota;c__Gammaproteobacteria;o__Enterobacterales;f__Vibrionaceae;g__Vibrio;s__Vibrio cholerae
GCA_019092705.1	d__Bacteria;p__Pseudomonadota;c__Gammaproteobacteria;o__Enterobacterales;f__Vibrionaceae;g__Vibrio;s__Vibrio cholerae
GCA_019092765.1	d__Bacteria;p__Pseudomonadota;c__Gammaproteobacteria;o__Enterobacterales;f__Vibrionaceae;g__Vibrio;s__Vibrio cholerae
GCA_019092805.1	d__Bacteria;p__Pseudomonadota;c__Gammaproteobacteria;o__Enterobacterales;f__Vibrionaceae;g__Vibrio;s__Vibrio cholerae
GCA_019092825.1	d__Bacteria;p__Pseudomonadota;c__Gammaproteobacteria;o__Enterobacterales;f__Vibrionaceae;g__Vibrio;s__Vibrio cholerae
GCA_019092835.1	d__Bacteria;p__Pseudomonadota;c__Gammaproteobacteria;o__Enterobacterales;f__Vibrionaceae;g__Vibrio;s__Vibrio cholerae
GCA_019092945.1	d__Bacteria;p__Pseudomonadota;c__Gammaproteobacteria;o__Enterobacterales;f__Vibrionaceae;g__Vibrio;s__Vibrio cholerae
GCA_019092965.1	d__Bacteria;p__Pseudomonadota;c__Gammaproteobacteria;o__Enterobacterales;f__Vibrionaceae;g__Vibrio;s__Vibrio cholerae
GCA_019092975.1	d__Bacteria;p__Pseudomonadota;c__Gammaproteobacteria;o__Enterobacterales;f__Vibrionaceae;g__Vibrio;s__Vibrio cholerae
GCA_019093025.1	d__Bacteria;p__Pseudomonadota;c__Gammaproteobacteria;o__Enterobacterales;f__Vibrionaceae;g__Vibrio;s__Vibrio cholerae
GCA_019093035.1	d__Bacteria;p__Pseudomonadota;c__Gammaproteobacteria;o__Enterobacterales;f__Vibrionaceae;g__Vibrio;s__Vibrio cholerae
GCA_019093085.1	d__Bacteria;p__Pseudomonadota;c__Gammaproteobacteria;o__Enterobacterales;f__Vibrionaceae;g__Vibrio;s__Vibrio cholerae
GCA_019093095.1	d__Bacteria;p__Pseudomonadota;c__Gammaproteobacteria;o__Enterobacterales;f__Vibrionaceae;g__Vibrio;s__Vibrio cholerae
GCA_019093125.1	d__Bacteria;p__Pseudomonadota;c__Gammaproteobacteria;o__Enterobacterales;f__Vibrionaceae;g__Vibrio;s__Vibrio cholerae
GCA_019093145.1	d__Bacteria;p__Pseudomonadota;c__Gammaproteobacteria;o__Enterobacterales;f__Vibrionaceae;g__Vibrio;s__Vibrio cholerae
GCA_019093165.1	d__Bacteria;p__Pseudomonadota;c__Gammaproteobacteria;o__Enterobacterales;f__Vibrionaceae;g__Vibrio;s__Vibrio cholerae
GCA_019093175.1	d__Bacteria;p__Pseudomonadota;c__Gammaproteobacteria;o__Enterobacterales;f__Vibrionaceae;g__Vibrio;s__Vibrio cholerae
GCA_019093205.1	d__Bacteria;p__Pseudomonadota;c__Gammaproteobacteria;o__Enterobacterales;f__Vibrionaceae;g__Vibrio;s__Vibrio cholerae
GCA_019273175.1	d__Bacteria;p__Pseudomonadota;c__Gammaproteobacteria;o__Enterobacterales;f__Vibrionaceae;g__Vibrio;s__Vibrio metschnikovii
GCA_019273275.1	d__Bacteria;p__Pseudomonadota;c__Gammaproteobacteria;o__Enterobacterales;f__Vibrionaceae;g__Vibrio;s__Vibrio metschnikovii
GCA_019273295.1	d__Bacteria;p__Pseudomonadota;c__Gammaproteobacteria;o__Enterobacterales;f__Vibrionaceae;g__Vibrio;s__Vibrio metschnikovii
GCA_019273355.1	d__Bacteria;p__Pseudomonadota;c__Gammaproteobacteria;o__Enterobacterales;f__Vibrionaceae;g__Vibrio;s__Vibrio metschnikovii
GCA_019448075.1	d__Bacteria;p__Pseudomonadota;c__Gammaproteobacteria;o__Enterobacterales;f__Vibrionaceae;g__Vibrio;s__Vibrio cholerae
GCA_019504425.1	d__Bacteria;p__Pseudomonadota;c__Gammaproteobacteria;o__Enterobacterales;f__Vibrionaceae;g__Vibrio;s__Vibrio cholerae
GCA_019780445.1	d__Bacteria;p__Pseudomonadota;c__Gammaproteobacteria;o__Enterobacterales;f__Vibrionaceae;g__Vibrio;s__Vibrio cholerae
GCA_019845595.1	d__Bacteria;p__Pseudomonadota;c__Gammaproteobacteria;o__Enterobacterales;f__Vibrionaceae;g__Vibrio;s__Vibrio cyclitrophicus
GCA_019846895.1	d__Bacteria;p__Pseudomonadota;c__Gammaproteobacteria;o__Enterobacterales;f__Vibrionaceae;g__Vibrio;s__Vibrio bathopelagicus
GCA_020103235.1	d__Bacteria;p__Pseudomonadota;c__Gammaproteobacteria;o__Enterobacterales;f__Vibrionaceae;g__Vibrio;s__Vibrio cholerae
GCA_020171485.1	d__Bacteria;p__Pseudomonadota;c__Gammaproteobacteria;o__Enterobacterales;f__Vibrionaceae;g__Vibrio;s__Vibrio sp903986855
GCA_020223675.1	d__Bacteria;p__Pseudomonadota;c__Gammaproteobacteria;o__Enterobacterales;f__Vibrionaceae;g__Vibrio;s__Vibrio alginolyticus
GCA_020741185.1	d__Bacteria;p__Pseudomonadota;c__Gammaproteobacteria;o__Enterobacterales;f__Vibrionaceae;g__Vibrio;s__Vibrio parahaemolyticus
GCA_021630565.1	d__Bacteria;p__Pseudomonadota;c__Gammaproteobacteria;o__Enterobacterales;f__Vibrionaceae;g__Vibrio;s__Vibrio cholerae
GCA_021730045.1	d__Bacteria;p__Pseudomonadota;c__Gammaproteobacteria;o__Enterobacterales;f__Vibrionaceae;g__Vibrio;s__Vibrio parahaemolyticus
GCA_022289035.1	d__Bacteria;p__Pseudomonadota;c__Gammaproteobacteria;o__Enterobacterales;f__Vibrionaceae;g__Vibrio;s__Vibrio furnissii
GCA_022289765.1	d__Bacteria;p__Pseudomonadota;c__Gammaproteobacteria;o__Enterobacterales;f__Vibrionaceae;g__Vibrio;s__Vibrio alginolyticus
GCA_022290595.1	d__Bacteria;p__Pseudomonadota;c__Gammaproteobacteria;o__Enterobacterales;f__Vibrionaceae;g__Vibrio;s__Vibrio parahaemolyticus
GCA_022291025.1	d__Bacteria;p__Pseudomonadota;c__Gammaproteobacteria;o__Enterobacterales;f__Vibrionaceae;g__Vibrio;s__Vibrio parahaemolyticus
GCA_022397735.1	d__Bacteria;p__Pseudomonadota;c__Gammaproteobacteria;o__Enterobacterales;f__Vibrionaceae;g__Vibrio;s__Vibrio barjaei
GCA_022670655.1	d__Bacteria;p__Pseudomonadota;c__Gammaproteobacteria;o__Enterobacterales;f__Vibrionaceae;g__Vibrio;s__Vibrio cholerae
GCA_022760885.1	d__Bacteria;p__Pseudomonadota;c__Gammaproteobacteria;o__Enterobacterales;f__Vibrionaceae;g__Vibrio;s__Vibrio cincinnatiensis
GCA_022762985.1	d__Bacteria;p__Pseudomonadota;c__Gammaproteobacteria;o__Enterobacterales;f__Vibrionaceae;g__Vibrio;s__Vibrio parahaemolyticus
GCA_023163185.1	d__Bacteria;p__Pseudomonadota;c__Gammaproteobacteria;o__Enterobacterales;f__Vibrionaceae;g__Vibrio;s__Vibrio cholerae
GCA_023338305.1	d__Bacteria;p__Pseudomonadota;c__Gammaproteobacteria;o__Enterobacterales;f__Vibrionaceae;g__Vibrio;s__Vibrio parahaemolyticus
GCA_023476095.1	d__Bacteria;p__Pseudomonadota;c__Gammaproteobacteria;o__Enterobacterales;f__Vibrionaceae;g__Vibrio;s__Vibrio harveyi
GCA_023612615.1	d__Bacteria;p__Pseudomonadota;c__Gammaproteobacteria;o__Enterobacterales;f__Vibrionaceae;g__Vibrio;s__Vibrio splendidus
GCA_023612635.1	d__Bacteria;p__Pseudomonadota;c__Gammaproteobacteria;o__Enterobacterales;f__Vibrionaceae;g__Vibrio;s__Vibrio anguillarum
GCA_023955485.1	d__Bacteria;p__Pseudomonadota;c__Gammaproteobacteria;o__Enterobacterales;f__Vibrionaceae;g__Vibrio;s__Vibrio cholerae
GCA_024346835.1	d__Bacteria;p__Pseudomonadota;c__Gammaproteobacteria;o__Enterobacterales;f__Vibrionaceae;g__Vibrio;s__Vibrio comitans
GCA_024346935.1	d__Bacteria;p__Pseudomonadota;c__Gammaproteobacteria;o__Enterobacterales;f__Vibrionaceae;g__Vibrio;s__Vibrio inusitatus
GCA_024347015.1	d__Bacteria;p__Pseudomonadota;c__Gammaproteobacteria;o__Enterobacterales;f__Vibrionaceae;g__Vibrio;s__Vibrio pectenicida
GCA_024495385.1	d__Bacteria;p__Pseudomonadota;c__Gammaproteobacteria;o__Enterobacterales;f__Vibrionaceae;g__Vibrio;s__Vibrio parahaemolyticus
GCA_024495535.1	d__Bacteria;p__Pseudomonadota;c__Gammaproteobacteria;o__Enterobacterales;f__Vibrionaceae;g__Vibrio;s__Vibrio parahaemolyticus
GCA_024505225.1	d__Bacteria;p__Pseudomonadota;c__Gammaproteobacteria;o__Enterobacterales;f__Vibrionaceae;g__Vibrio;s__Vibrio parahaemolyticus
GCA_024505265.1	d__Bacteria;p__Pseudomonadota;c__Gammaproteobacteria;o__Enterobacterales;f__Vibrionaceae;g__Vibrio;s__Vibrio parahaemolyticus
GCA_024505325.1	d__Bacteria;p__Pseudomonadota;c__Gammaproteobacteria;o__Enterobacterales;f__Vibrionaceae;g__Vibrio;s__Vibrio parahaemolyticus
GCA_024748175.1	d__Bacteria;p__Pseudomonadota;c__Gammaproteobacteria;o__Enterobacterales;f__Vibrionaceae;g__Vibrio;s__Vibrio diabolicus
GCA_024748215.1	d__Bacteria;p__Pseudomonadota;c__Gammaproteobacteria;o__Enterobacterales;f__Vibrionaceae;g__Vibrio;s__Vibrio diabolicus
GCA_025754035.1	d__Bacteria;p__Pseudomonadota;c__Gammaproteobacteria;o__Enterobacterales;f__Vibrionaceae;g__Vibrio;s__Vibrio harveyi
GCA_025994675.1	d__Bacteria;p__Pseudomonadota;c__Gammaproteobacteria;o__Enterobacterales;f__Vibrionaceae;g__Vibrio;s__Vibrio parahaemolyticus
GCA_027533545.1	d__Bacteria;p__Pseudomonadota;c__Gammaproteobacteria;o__Enterobacterales;f__Vibrionaceae;g__Vibrio;s__Vibrio lentus
GCA_028131545.1	d__Bacteria;p__Pseudomonadota;c__Gammaproteobacteria;o__Enterobacterales;f__Vibrionaceae;g__Vibrio;s__Vibrio sp028131545
GCA_028357275.1	d__Bacteria;p__Pseudomonadota;c__Gammaproteobacteria;o__Enterobacterales;f__Vibrionaceae;g__Vibrio;s__Vibrio viridaestus
GCA_028858395.1	d__Bacteria;p__Pseudomonadota;c__Gammaproteobacteria;o__Enterobacterales;f__Vibrionaceae;g__Vibrio;s__Vibrio aestuarianus
GCA_028858405.1	d__Bacteria;p__Pseudomonadota;c__Gammaproteobacteria;o__Enterobacterales;f__Vibrionaceae;g__Vibrio;s__Vibrio aestuarianus
GCA_028858415.1	d__Bacteria;p__Pseudomonadota;c__Gammaproteobacteria;o__Enterobacterales;f__Vibrionaceae;g__Vibrio;s__Vibrio aestuarianus
GCA_028885565.1	d__Bacteria;p__Pseudomonadota;c__Gammaproteobacteria;o__Enterobacterales;f__Vibrionaceae;g__Vibrio;s__Vibrio harveyi
GCA_028898765.1	d__Bacteria;p__Pseudomonadota;c__Gammaproteobacteria;o__Enterobacterales;f__Vibrionaceae;g__Vibrio;s__Vibrio harveyi
GCA_028898785.1	d__Bacteria;p__Pseudomonadota;c__Gammaproteobacteria;o__Enterobacterales;f__Vibrionaceae;g__Vibrio;s__Vibrio harveyi
GCA_028898805.1	d__Bacteria;p__Pseudomonadota;c__Gammaproteobacteria;o__Enterobacterales;f__Vibrionaceae;g__Vibrio;s__Vibrio harveyi
GCA_028993535.1	d__Bacteria;p__Pseudomonadota;c__Gammaproteobacteria;o__Enterobacterales;f__Vibrionaceae;g__Vibrio;s__Vibrio harveyi
GCA_029080165.1	d__Bacteria;p__Pseudomonadota;c__Gammaproteobacteria;o__Enterobacterales;f__Vibrionaceae;g__Vibrio;s__Vibrio chagasii_B
GCA_029761875.1	d__Bacteria;p__Pseudomonadota;c__Gammaproteobacteria;o__Enterobacterales;f__Vibrionaceae;g__Vibrio;s__Vibrio cholerae
GCA_030263235.1	d__Bacteria;p__Pseudomonadota;c__Gammaproteobacteria;o__Enterobacterales;f__Vibrionaceae;g__Vibrio;s__Vibrio parahaemolyticus
GCA_030295265.1	d__Bacteria;p__Pseudomonadota;c__Gammaproteobacteria;o__Enterobacterales;f__Vibrionaceae;g__Vibrio;s__Vibrio cholerae
GCA_030345035.1	d__Bacteria;p__Pseudomonadota;c__Gammaproteobacteria;o__Enterobacterales;f__Vibrionaceae;g__Vibrio;s__Vibrio parahaemolyticus
GCA_030409975.1	d__Bacteria;p__Pseudomonadota;c__Gammaproteobacteria;o__Enterobacterales;f__Vibrionaceae;g__Vibrio;s__Vibrio sinaloensis
GCA_030434055.1	d__Bacteria;p__Pseudomonadota;c__Gammaproteobacteria;o__Enterobacterales;f__Vibrionaceae;g__Vibrio;s__Vibrio parahaemolyticus
GCA_030434135.1	d__Bacteria;p__Pseudomonadota;c__Gammaproteobacteria;o__Enterobacterales;f__Vibrionaceae;g__Vibrio;s__Vibrio parahaemolyticus
GCA_030434155.1	d__Bacteria;p__Pseudomonadota;c__Gammaproteobacteria;o__Enterobacterales;f__Vibrionaceae;g__Vibrio;s__Vibrio parahaemolyticus
GCA_030434175.1	d__Bacteria;p__Pseudomonadota;c__Gammaproteobacteria;o__Enterobacterales;f__Vibrionaceae;g__Vibrio;s__Vibrio parahaemolyticus
GCA_030434195.1	d__Bacteria;p__Pseudomonadota;c__Gammaproteobacteria;o__Enterobacterales;f__Vibrionaceae;g__Vibrio;s__Vibrio parahaemolyticus
GCA_030434215.1	d__Bacteria;p__Pseudomonadota;c__Gammaproteobacteria;o__Enterobacterales;f__Vibrionaceae;g__Vibrio;s__Vibrio parahaemolyticus
GCA_030434235.1	d__Bacteria;p__Pseudomonadota;c__Gammaproteobacteria;o__Enterobacterales;f__Vibrionaceae;g__Vibrio;s__Vibrio parahaemolyticus
GCA_030434255.1	d__Bacteria;p__Pseudomonadota;c__Gammaproteobacteria;o__Enterobacterales;f__Vibrionaceae;g__Vibrio;s__Vibrio parahaemolyticus
GCA_030434315.1	d__Bacteria;p__Pseudomonadota;c__Gammaproteobacteria;o__Enterobacterales;f__Vibrionaceae;g__Vibrio;s__Vibrio parahaemolyticus
GCA_030594265.1	d__Bacteria;p__Pseudomonadota;c__Gammaproteobacteria;o__Enterobacterales;f__Vibrionaceae;g__Vibrio;s__Vibrio diabolicus
GCA_030994205.1	d__Bacteria;p__Pseudomonadota;c__Gammaproteobacteria;o__Enterobacterales;f__Vibrionaceae;g__Vibrio;s__Vibrio parahaemolyticus
GCA_030994245.1	d__Bacteria;p__Pseudomonadota;c__Gammaproteobacteria;o__Enterobacterales;f__Vibrionaceae;g__Vibrio;s__Vibrio natriegens
GCA_030994705.1	d__Bacteria;p__Pseudomonadota;c__Gammaproteobacteria;o__Enterobacterales;f__Vibrionaceae;g__Vibrio;s__Vibrio parahaemolyticus
GCA_030994885.1	d__Bacteria;p__Pseudomonadota;c__Gammaproteobacteria;o__Enterobacterales;f__Vibrionaceae;g__Vibrio;s__Vibrio parahaemolyticus
GCA_030995065.1	d__Bacteria;p__Pseudomonadota;c__Gammaproteobacteria;o__Enterobacterales;f__Vibrionaceae;g__Vibrio;s__Vibrio parahaemolyticus
GCA_030995145.1	d__Bacteria;p__Pseudomonadota;c__Gammaproteobacteria;o__Enterobacterales;f__Vibrionaceae;g__Vibrio;s__Vibrio parahaemolyticus
GCA_900682685.1	d__Bacteria;p__Pseudomonadota;c__Gammaproteobacteria;o__Enterobacterales;f__Vibrionaceae;g__Vibrio;s__Vibrio parahaemolyticus
GCA_905331565.1	d__Bacteria;p__Pseudomonadota;c__Gammaproteobacteria;o__Enterobacterales;f__Vibrionaceae;g__Vibrio;s__Vibrio campbellii
GCA_905479955.1	d__Bacteria;p__Pseudomonadota;c__Gammaproteobacteria;o__Enterobacterales;f__Vibrionaceae;g__Vibrio;s__Vibrio cyclitrophicus
GCA_913020605.1	d__Bacteria;p__Pseudomonadota;c__Gammaproteobacteria;o__Enterobacterales;f__Vibrionaceae;g__Vibrio;s__Vibrio caribbeanicus
GCA_913031415.1	d__Bacteria;p__Pseudomonadota;c__Gammaproteobacteria;o__Enterobacterales;f__Vibrionaceae;g__Vibrio;s__Vibrio sp001635455
GCA_913054195.1	d__Bacteria;p__Pseudomonadota;c__Gammaproteobacteria;o__Enterobacterales;f__Vibrionaceae;g__Vibrio;s__Vibrio gallaecicus
GCA_913062945.1	d__Bacteria;p__Pseudomonadota;c__Gammaproteobacteria;o__Enterobacterales;f__Vibrionaceae;g__Vibrio;s__Vibrio diabolicus
GCA_921292965.1	d__Bacteria;p__Pseudomonadota;c__Gammaproteobacteria;o__Enterobacterales;f__Vibrionaceae;g__Vibrio;s__Vibrio natriegens
GCA_937928365.1	d__Bacteria;p__Pseudomonadota;c__Gammaproteobacteria;o__Enterobacterales;f__Vibrionaceae;g__Vibrio;s__Vibrio diabolicus
GCA_944738745.1	d__Bacteria;p__Pseudomonadota;c__Gammaproteobacteria;o__Enterobacterales;f__Vibrionaceae;g__Vibrio;s__Vibrio aestuarianus
GCA_944738855.1	d__Bacteria;p__Pseudomonadota;c__Gammaproteobacteria;o__Enterobacterales;f__Vibrionaceae;g__Vibrio;s__Vibrio aestuarianus
GCA_947504195.1	d__Bacteria;p__Pseudomonadota;c__Gammaproteobacteria;o__Enterobacterales;f__Vibrionaceae;g__Vibrio;s__Vibrio sp947504195
GCA_948193445.1	d__Bacteria;p__Pseudomonadota;c__Gammaproteobacteria;o__Enterobacterales;f__Vibrionaceae;g__Vibrio;s__Vibrio parahaemolyticus
GCA_948331105.1	d__Bacteria;p__Pseudomonadota;c__Gammaproteobacteria;o__Enterobacterales;f__Vibrionaceae;g__Vibrio;s__Vibrio campbellii
GCF_000006745.1	d__Bacteria;p__Pseudomonadota;c__Gammaproteobacteria;o__Enterobacterales;f__Vibrionaceae;g__Vibrio;s__Vibrio cholerae
GCF_000009745.1	d__Bacteria;p__Pseudomonadota;c__Gammaproteobacteria;o__Enterobacterales;f__Vibrionaceae;g__Vibrio;s__Vibrio vulnificus_B
GCF_000016245.1	d__Bacteria;p__Pseudomonadota;c__Gammaproteobacteria;o__Enterobacterales;f__Vibrionaceae;g__Vibrio;s__Vibrio cholerae
GCF_000017705.1	d__Bacteria;p__Pseudomonadota;c__Gammaproteobacteria;o__Enterobacterales;f__Vibrionaceae;g__Vibrio;s__Vibrio campbellii
GCF_000021605.1	d__Bacteria;p__Pseudomonadota;c__Gammaproteobacteria;o__Enterobacterales;f__Vibrionaceae;g__Vibrio;s__Vibrio cholerae
GCF_000021625.1	d__Bacteria;p__Pseudomonadota;c__Gammaproteobacteria;o__Enterobacterales;f__Vibrionaceae;g__Vibrio;s__Vibrio cholerae
GCF_000022585.1	d__Bacteria;p__Pseudomonadota;c__Gammaproteobacteria;o__Enterobacterales;f__Vibrionaceae;g__Vibrio;s__Vibrio cholerae
GCF_000024825.1	d__Bacteria;p__Pseudomonadota;c__Gammaproteobacteria;o__Enterobacterales;f__Vibrionaceae;g__Vibrio;s__Vibrio diabolicus
GCF_000039765.1	d__Bacteria;p__Pseudomonadota;c__Gammaproteobacteria;o__Enterobacterales;f__Vibrionaceae;g__Vibrio;s__Vibrio vulnificus_B
GCF_000091465.1	d__Bacteria;p__Pseudomonadota;c__Gammaproteobacteria;o__Enterobacterales;f__Vibrionaceae;g__Vibrio;s__Vibrio tasmaniensis_A
GCF_000152425.1	d__Bacteria;p__Pseudomonadota;c__Gammaproteobacteria;o__Enterobacterales;f__Vibrionaceae;g__Vibrio;s__Vibrio cholerae
GCF_000152445.1	d__Bacteria;p__Pseudomonadota;c__Gammaproteobacteria;o__Enterobacterales;f__Vibrionaceae;g__Vibrio;s__Vibrio cholerae
GCF_000152465.2	d__Bacteria;p__Pseudomonadota;c__Gammaproteobacteria;o__Enterobacterales;f__Vibrionaceae;g__Vibrio;s__Vibrio cholerae
GCF_000152485.1	d__Bacteria;p__Pseudomonadota;c__Gammaproteobacteria;o__Enterobacterales;f__Vibrionaceae;g__Vibrio;s__Vibrio diabolicus
GCF_000152765.1	d__Bacteria;p__Pseudomonadota;c__Gammaproteobacteria;o__Enterobacterales;f__Vibrionaceae;g__Vibrio;s__Vibrio splendidus
GCF_000153005.1	d__Bacteria;p__Pseudomonadota;c__Gammaproteobacteria;o__Enterobacterales;f__Vibrionaceae;g__Vibrio;s__Vibrio tasmaniensis_A
GCF_000153505.1	d__Bacteria;p__Pseudomonadota;c__Gammaproteobacteria;o__Enterobacterales;f__Vibrionaceae;g__Vibrio;s__Vibrio alginolyticus
GCF_000153785.2	d__Bacteria;p__Pseudomonadota;c__Gammaproteobacteria;o__Enterobacterales;f__Vibrionaceae;g__Vibrio;s__Vibrio cholerae
GCF_000153865.1	d__Bacteria;p__Pseudomonadota;c__Gammaproteobacteria;o__Enterobacterales;f__Vibrionaceae;g__Vibrio;s__Vibrio cholerae
GCF_000153985.2	d__Bacteria;p__Pseudomonadota;c__Gammaproteobacteria;o__Enterobacterales;f__Vibrionaceae;g__Vibrio;s__Vibrio cholerae
GCF_000154005.2	d__Bacteria;p__Pseudomonadota;c__Gammaproteobacteria;o__Enterobacterales;f__Vibrionaceae;g__Vibrio;s__Vibrio cholerae
GCF_000158115.1	d__Bacteria;p__Pseudomonadota;c__Gammaproteobacteria;o__Enterobacterales;f__Vibrionaceae;g__Vibrio;s__Vibrio sinaloensis_D
GCF_000165125.1	d__Bacteria;p__Pseudomonadota;c__Gammaproteobacteria;o__Enterobacterales;f__Vibrionaceae;g__Vibrio;s__Vibrio caribbeanicus
GCF_000166455.1	d__Bacteria;p__Pseudomonadota;c__Gammaproteobacteria;o__Enterobacterales;f__Vibrionaceae;g__Vibrio;s__Vibrio cholerae
GCF_000166475.1	d__Bacteria;p__Pseudomonadota;c__Gammaproteobacteria;o__Enterobacterales;f__Vibrionaceae;g__Vibrio;s__Vibrio cholerae
GCF_000166495.1	d__Bacteria;p__Pseudomonadota;c__Gammaproteobacteria;o__Enterobacterales;f__Vibrionaceae;g__Vibrio;s__Vibrio cholerae
GCF_000167935.2	d__Bacteria;p__Pseudomonadota;c__Gammaproteobacteria;o__Enterobacterales;f__Vibrionaceae;g__Vibrio;s__Vibrio cholerae
GCF_000168895.2	d__Bacteria;p__Pseudomonadota;c__Gammaproteobacteria;o__Enterobacterales;f__Vibrionaceae;g__Vibrio;s__Vibrio cholerae
GCF_000168915.2	d__Bacteria;p__Pseudomonadota;c__Gammaproteobacteria;o__Enterobacterales;f__Vibrionaceae;g__Vibrio;s__Vibrio cholerae
GCF_000168935.2	d__Bacteria;p__Pseudomonadota;c__Gammaproteobacteria;o__Enterobacterales;f__Vibrionaceae;g__Vibrio;s__Vibrio cholerae
GCF_000171815.1	d__Bacteria;p__Pseudomonadota;c__Gammaproteobacteria;o__Enterobacterales;f__Vibrionaceae;g__Vibrio;s__Vibrio sp000171815
GCF_000174115.1	d__Bacteria;p__Pseudomonadota;c__Gammaproteobacteria;o__Enterobacterales;f__Vibrionaceae;g__Vibrio;s__Vibrio cholerae
GCF_000174235.1	d__Bacteria;p__Pseudomonadota;c__Gammaproteobacteria;o__Enterobacterales;f__Vibrionaceae;g__Vibrio;s__Vibrio cholerae
GCF_000174255.1	d__Bacteria;p__Pseudomonadota;c__Gammaproteobacteria;o__Enterobacterales;f__Vibrionaceae;g__Vibrio;s__Vibrio cholerae
GCF_000174275.1	d__Bacteria;p__Pseudomonadota;c__Gammaproteobacteria;o__Enterobacterales;f__Vibrionaceae;g__Vibrio;s__Vibrio cholerae
GCF_000174295.1	d__Bacteria;p__Pseudomonadota;c__Gammaproteobacteria;o__Enterobacterales;f__Vibrionaceae;g__Vibrio;s__Vibrio cholerae
GCF_000174315.1	d__Bacteria;p__Pseudomonadota;c__Gammaproteobacteria;o__Enterobacterales;f__Vibrionaceae;g__Vibrio;s__Vibrio cholerae
GCF_000174335.1	d__Bacteria;p__Pseudomonadota;c__Gammaproteobacteria;o__Enterobacterales;f__Vibrionaceae;g__Vibrio;s__Vibrio cholerae
GCF_000175695.1	d__Bacteria;p__Pseudomonadota;c__Gammaproteobacteria;o__Enterobacterales;f__Vibrionaceae;g__Vibrio;s__Vibrio cholerae
GCF_000175975.1	d__Bacteria;p__Pseudomonadota;c__Gammaproteobacteria;o__Enterobacterales;f__Vibrionaceae;g__Vibrio;s__Vibrio mimicus
GCF_000175995.1	d__Bacteria;p__Pseudomonadota;c__Gammaproteobacteria;o__Enterobacterales;f__Vibrionaceae;g__Vibrio;s__Vibrio mimicus
GCF_000176135.1	d__Bacteria;p__Pseudomonadota;c__Gammaproteobacteria;o__Enterobacterales;f__Vibrionaceae;g__Vibrio;s__Vibrio coralliilyticus
GCF_000176155.1	d__Bacteria;p__Pseudomonadota;c__Gammaproteobacteria;o__Enterobacterales;f__Vibrionaceae;g__Vibrio;s__Vibrio metschnikovii
GCF_000176175.1	d__Bacteria;p__Pseudomonadota;c__Gammaproteobacteria;o__Enterobacterales;f__Vibrionaceae;g__Vibrio;s__Vibrio furnissii
GCF_000176215.1	d__Bacteria;p__Pseudomonadota;c__Gammaproteobacteria;o__Enterobacterales;f__Vibrionaceae;g__Vibrio;s__Vibrio metoecus
GCF_000176235.1	d__Bacteria;p__Pseudomonadota;c__Gammaproteobacteria;o__Enterobacterales;f__Vibrionaceae;g__Vibrio;s__Vibrio orientalis
GCF_000176375.1	d__Bacteria;p__Pseudomonadota;c__Gammaproteobacteria;o__Enterobacterales;f__Vibrionaceae;g__Vibrio;s__Vibrio mimicus
GCF_000176395.1	d__Bacteria;p__Pseudomonadota;c__Gammaproteobacteria;o__Enterobacterales;f__Vibrionaceae;g__Vibrio;s__Vibrio cholerae
GCF_000176415.1	d__Bacteria;p__Pseudomonadota;c__Gammaproteobacteria;o__Enterobacterales;f__Vibrionaceae;g__Vibrio;s__Vibrio mimicus
GCF_000176435.1	d__Bacteria;p__Pseudomonadota;c__Gammaproteobacteria;o__Enterobacterales;f__Vibrionaceae;g__Vibrio;s__Vibrio cholerae
GCF_000176715.1	d__Bacteria;p__Pseudomonadota;c__Gammaproteobacteria;o__Enterobacterales;f__Vibrionaceae;g__Vibrio;s__Vibrio sp000176715
GCF_000181535.1	d__Bacteria;p__Pseudomonadota;c__Gammaproteobacteria;o__Enterobacterales;f__Vibrionaceae;g__Vibrio;s__Vibrio mediterranei
GCF_000182345.1	d__Bacteria;p__Pseudomonadota;c__Gammaproteobacteria;o__Enterobacterales;f__Vibrionaceae;g__Vibrio;s__Vibrio parahaemolyticus
GCF_000182385.1	d__Bacteria;p__Pseudomonadota;c__Gammaproteobacteria;o__Enterobacterales;f__Vibrionaceae;g__Vibrio;s__Vibrio parahaemolyticus
GCF_000184325.1	d__Bacteria;p__Pseudomonadota;c__Gammaproteobacteria;o__Enterobacterales;f__Vibrionaceae;g__Vibrio;s__Vibrio furnissii
GCF_000186585.1	d__Bacteria;p__Pseudomonadota;c__Gammaproteobacteria;o__Enterobacterales;f__Vibrionaceae;g__Vibrio;s__Vibrio vulnificus_B
GCF_000189255.1	d__Bacteria;p__Pseudomonadota;c__Gammaproteobacteria;o__Enterobacterales;f__Vibrionaceae;g__Vibrio;s__Vibrio brasiliensis
GCF_000189275.1	d__Bacteria;p__Pseudomonadota;c__Gammaproteobacteria;o__Enterobacterales;f__Vibrionaceae;g__Vibrio;s__Vibrio sinaloensis
GCF_000195225.1	d__Bacteria;p__Pseudomonadota;c__Gammaproteobacteria;o__Enterobacterales;f__Vibrionaceae;g__Vibrio;s__Vibrio rotiferianus
GCF_000195415.1	d__Bacteria;p__Pseudomonadota;c__Gammaproteobacteria;o__Enterobacterales;f__Vibrionaceae;g__Vibrio;s__Vibrio parahaemolyticus
GCF_000195475.1	d__Bacteria;p__Pseudomonadota;c__Gammaproteobacteria;o__Enterobacterales;f__Vibrionaceae;g__Vibrio;s__Vibrio coralliilyticus
GCF_000196095.1	d__Bacteria;p__Pseudomonadota;c__Gammaproteobacteria;o__Enterobacterales;f__Vibrionaceae;g__Vibrio;s__Vibrio parahaemolyticus
GCF_000217675.1	d__Bacteria;p__Pseudomonadota;c__Gammaproteobacteria;o__Enterobacterales;f__Vibrionaceae;g__Vibrio;s__Vibrio anguillarum
GCF_000220725.1	d__Bacteria;p__Pseudomonadota;c__Gammaproteobacteria;o__Enterobacterales;f__Vibrionaceae;g__Vibrio;s__Vibrio cholerae
GCF_000220745.2	d__Bacteria;p__Pseudomonadota;c__Gammaproteobacteria;o__Enterobacterales;f__Vibrionaceae;g__Vibrio;s__Vibrio cholerae
GCF_000220765.2	d__Bacteria;p__Pseudomonadota;c__Gammaproteobacteria;o__Enterobacterales;f__Vibrionaceae;g__Vibrio;s__Vibrio cholerae
GCF_000220785.1	d__Bacteria;p__Pseudomonadota;c__Gammaproteobacteria;o__Enterobacterales;f__Vibrionaceae;g__Vibrio;s__Vibrio cholerae
GCF_000221345.1	d__Bacteria;p__Pseudomonadota;c__Gammaproteobacteria;o__Enterobacterales;f__Vibrionaceae;g__Vibrio;s__Vibrio cholerae
GCF_000221365.1	d__Bacteria;p__Pseudomonadota;c__Gammaproteobacteria;o__Enterobacterales;f__Vibrionaceae;g__Vibrio;s__Vibrio cholerae
GCF_000221385.1	d__Bacteria;p__Pseudomonadota;c__Gammaproteobacteria;o__Enterobacterales;f__Vibrionaceae;g__Vibrio;s__Vibrio cholerae
GCF_000221405.1	d__Bacteria;p__Pseudomonadota;c__Gammaproteobacteria;o__Enterobacterales;f__Vibrionaceae;g__Vibrio;s__Vibrio cholerae
GCF_000221425.1	d__Bacteria;p__Pseudomonadota;c__Gammaproteobacteria;o__Enterobacterales;f__Vibrionaceae;g__Vibrio;s__Vibrio cholerae
GCF_000221445.1	d__Bacteria;p__Pseudomonadota;c__Gammaproteobacteria;o__Enterobacterales;f__Vibrionaceae;g__Vibrio;s__Vibrio cholerae
GCF_000221465.1	d__Bacteria;p__Pseudomonadota;c__Gammaproteobacteria;o__Enterobacterales;f__Vibrionaceae;g__Vibrio;s__Vibrio cholerae
GCF_000221485.1	d__Bacteria;p__Pseudomonadota;c__Gammaproteobacteria;o__Enterobacterales;f__Vibrionaceae;g__Vibrio;s__Vibrio cholerae
GCF_000222145.1	d__Bacteria;p__Pseudomonadota;c__Gammaproteobacteria;o__Enterobacterales;f__Vibrionaceae;g__Vibrio;s__Vibrio mimicus
GCF_000222565.1	d__Bacteria;p__Pseudomonadota;c__Gammaproteobacteria;o__Enterobacterales;f__Vibrionaceae;g__Vibrio;s__Vibrio scophthalmi
GCF_000222585.1	d__Bacteria;p__Pseudomonadota;c__Gammaproteobacteria;o__Enterobacterales;f__Vibrionaceae;g__Vibrio;s__Vibrio scophthalmi
GCF_000222605.1	d__Bacteria;p__Pseudomonadota;c__Gammaproteobacteria;o__Enterobacterales;f__Vibrionaceae;g__Vibrio;s__Vibrio ichthyoenteri
GCF_000222625.1	d__Bacteria;p__Pseudomonadota;c__Gammaproteobacteria;o__Enterobacterales;f__Vibrionaceae;g__Vibrio;s__Vibrio chagasii_A
GCF_000222645.1	d__Bacteria;p__Pseudomonadota;c__Gammaproteobacteria;o__Enterobacterales;f__Vibrionaceae;g__Vibrio;s__Vibrio orientalis
GCF_000222665.1	d__Bacteria;p__Pseudomonadota;c__Gammaproteobacteria;o__Enterobacterales;f__Vibrionaceae;g__Vibrio;s__Vibrio tubiashii
GCF_000222685.1	d__Bacteria;p__Pseudomonadota;c__Gammaproteobacteria;o__Enterobacterales;f__Vibrionaceae;g__Vibrio;s__Vibrio nigripulchritudo
GCF_000223095.1	d__Bacteria;p__Pseudomonadota;c__Gammaproteobacteria;o__Enterobacterales;f__Vibrionaceae;g__Vibrio;s__Vibrio cholerae
GCF_000234375.1	d__Bacteria;p__Pseudomonadota;c__Gammaproteobacteria;o__Enterobacterales;f__Vibrionaceae;g__Vibrio;s__Vibrio cholerae
GCF_000234395.1	d__Bacteria;p__Pseudomonadota;c__Gammaproteobacteria;o__Enterobacterales;f__Vibrionaceae;g__Vibrio;s__Vibrio cholerae
GCF_000234415.1	d__Bacteria;p__Pseudomonadota;c__Gammaproteobacteria;o__Enterobacterales;f__Vibrionaceae;g__Vibrio;s__Vibrio cholerae
GCF_000234435.1	d__Bacteria;p__Pseudomonadota;c__Gammaproteobacteria;o__Enterobacterales;f__Vibrionaceae;g__Vibrio;s__Vibrio cholerae
GCF_000234455.2	d__Bacteria;p__Pseudomonadota;c__Gammaproteobacteria;o__Enterobacterales;f__Vibrionaceae;g__Vibrio;s__Vibrio cholerae
GCF_000234865.1	d__Bacteria;p__Pseudomonadota;c__Gammaproteobacteria;o__Enterobacterales;f__Vibrionaceae;g__Vibrio;s__Vibrio cholerae
GCF_000234885.1	d__Bacteria;p__Pseudomonadota;c__Gammaproteobacteria;o__Enterobacterales;f__Vibrionaceae;g__Vibrio;s__Vibrio cholerae
GCF_000234905.1	d__Bacteria;p__Pseudomonadota;c__Gammaproteobacteria;o__Enterobacterales;f__Vibrionaceae;g__Vibrio;s__Vibrio cholerae
GCF_000234925.1	d__Bacteria;p__Pseudomonadota;c__Gammaproteobacteria;o__Enterobacterales;f__Vibrionaceae;g__Vibrio;s__Vibrio cholerae
GCF_000234945.1	d__Bacteria;p__Pseudomonadota;c__Gammaproteobacteria;o__Enterobacterales;f__Vibrionaceae;g__Vibrio;s__Vibrio cholerae
GCF_000234965.1	d__Bacteria;p__Pseudomonadota;c__Gammaproteobacteria;o__Enterobacterales;f__Vibrionaceae;g__Vibrio;s__Vibrio cholerae
GCF_000237405.1	d__Bacteria;p__Pseudomonadota;c__Gammaproteobacteria;o__Enterobacterales;f__Vibrionaceae;g__Vibrio;s__Vibrio cholerae
GCF_000237425.1	d__Bacteria;p__Pseudomonadota;c__Gammaproteobacteria;o__Enterobacterales;f__Vibrionaceae;g__Vibrio;s__Vibrio cholerae
GCF_000237445.1	d__Bacteria;p__Pseudomonadota;c__Gammaproteobacteria;o__Enterobacterales;f__Vibrionaceae;g__Vibrio;s__Vibrio cholerae
GCF_000237465.1	d__Bacteria;p__Pseudomonadota;c__Gammaproteobacteria;o__Enterobacterales;f__Vibrionaceae;g__Vibrio;s__Vibrio cholerae
GCF_000237485.1	d__Bacteria;p__Pseudomonadota;c__Gammaproteobacteria;o__Enterobacterales;f__Vibrionaceae;g__Vibrio;s__Vibrio cholerae
GCF_000237505.1	d__Bacteria;p__Pseudomonadota;c__Gammaproteobacteria;o__Enterobacterales;f__Vibrionaceae;g__Vibrio;s__Vibrio cholerae
GCF_000237525.1	d__Bacteria;p__Pseudomonadota;c__Gammaproteobacteria;o__Enterobacterales;f__Vibrionaceae;g__Vibrio;s__Vibrio cholerae
GCF_000237545.1	d__Bacteria;p__Pseudomonadota;c__Gammaproteobacteria;o__Enterobacterales;f__Vibrionaceae;g__Vibrio;s__Vibrio cholerae
GCF_000237565.1	d__Bacteria;p__Pseudomonadota;c__Gammaproteobacteria;o__Enterobacterales;f__Vibrionaceae;g__Vibrio;s__Vibrio cholerae
GCF_000237585.1	d__Bacteria;p__Pseudomonadota;c__Gammaproteobacteria;o__Enterobacterales;f__Vibrionaceae;g__Vibrio;s__Vibrio cholerae
GCF_000237605.1	d__Bacteria;p__Pseudomonadota;c__Gammaproteobacteria;o__Enterobacterales;f__Vibrionaceae;g__Vibrio;s__Vibrio cholerae
GCF_000237645.1	d__Bacteria;p__Pseudomonadota;c__Gammaproteobacteria;o__Enterobacterales;f__Vibrionaceae;g__Vibrio;s__Vibrio cholerae
GCF_000237665.1	d__Bacteria;p__Pseudomonadota;c__Gammaproteobacteria;o__Enterobacterales;f__Vibrionaceae;g__Vibrio;s__Vibrio cholerae
GCF_000237685.1	d__Bacteria;p__Pseudomonadota;c__Gammaproteobacteria;o__Enterobacterales;f__Vibrionaceae;g__Vibrio;s__Vibrio cholerae
GCF_000237705.1	d__Bacteria;p__Pseudomonadota;c__Gammaproteobacteria;o__Enterobacterales;f__Vibrionaceae;g__Vibrio;s__Vibrio cholerae
GCF_000237725.1	d__Bacteria;p__Pseudomonadota;c__Gammaproteobacteria;o__Enterobacterales;f__Vibrionaceae;g__Vibrio;s__Vibrio cholerae
GCF_000237765.1	d__Bacteria;p__Pseudomonadota;c__Gammaproteobacteria;o__Enterobacterales;f__Vibrionaceae;g__Vibrio;s__Vibrio cholerae
GCF_000237785.1	d__Bacteria;p__Pseudomonadota;c__Gammaproteobacteria;o__Enterobacterales;f__Vibrionaceae;g__Vibrio;s__Vibrio cholerae
GCF_000241385.1	d__Bacteria;p__Pseudomonadota;c__Gammaproteobacteria;o__Enterobacterales;f__Vibrionaceae;g__Vibrio;s__Vibrio natriegens
GCF_000247005.2	d__Bacteria;p__Pseudomonadota;c__Gammaproteobacteria;o__Enterobacterales;f__Vibrionaceae;g__Vibrio;s__Vibrio cyclitrophicus
GCF_000250855.1	d__Bacteria;p__Pseudomonadota;c__Gammaproteobacteria;o__Enterobacterales;f__Vibrionaceae;g__Vibrio;s__Vibrio cholerae
GCF_000256095.2	d__Bacteria;p__Pseudomonadota;c__Gammaproteobacteria;o__Enterobacterales;f__Vibrionaceae;g__Vibrio;s__Vibrio cyclitrophicus
GCF_000256115.2	d__Bacteria;p__Pseudomonadota;c__Gammaproteobacteria;o__Enterobacterales;f__Vibrionaceae;g__Vibrio;s__Vibrio cyclitrophicus
GCF_000256135.2	d__Bacteria;p__Pseudomonadota;c__Gammaproteobacteria;o__Enterobacterales;f__Vibrionaceae;g__Vibrio;s__Vibrio cyclitrophicus
GCF_000256165.2	d__Bacteria;p__Pseudomonadota;c__Gammaproteobacteria;o__Enterobacterales;f__Vibrionaceae;g__Vibrio;s__Vibrio cyclitrophicus
GCF_000256185.2	d__Bacteria;p__Pseudomonadota;c__Gammaproteobacteria;o__Enterobacterales;f__Vibrionaceae;g__Vibrio;s__Vibrio cyclitrophicus
GCF_000256205.2	d__Bacteria;p__Pseudomonadota;c__Gammaproteobacteria;o__Enterobacterales;f__Vibrionaceae;g__Vibrio;s__Vibrio cyclitrophicus
GCF_000256245.1	d__Bacteria;p__Pseudomonadota;c__Gammaproteobacteria;o__Enterobacterales;f__Vibrionaceae;g__Vibrio;s__Vibrio cyclitrophicus
GCF_000256265.2	d__Bacteria;p__Pseudomonadota;c__Gammaproteobacteria;o__Enterobacterales;f__Vibrionaceae;g__Vibrio;s__Vibrio cyclitrophicus
GCF_000256285.2	d__Bacteria;p__Pseudomonadota;c__Gammaproteobacteria;o__Enterobacterales;f__Vibrionaceae;g__Vibrio;s__Vibrio cyclitrophicus
GCF_000256305.2	d__Bacteria;p__Pseudomonadota;c__Gammaproteobacteria;o__Enterobacterales;f__Vibrionaceae;g__Vibrio;s__Vibrio cyclitrophicus
GCF_000256325.2	d__Bacteria;p__Pseudomonadota;c__Gammaproteobacteria;o__Enterobacterales;f__Vibrionaceae;g__Vibrio;s__Vibrio cyclitrophicus
GCF_000256345.2	d__Bacteria;p__Pseudomonadota;c__Gammaproteobacteria;o__Enterobacterales;f__Vibrionaceae;g__Vibrio;s__Vibrio cyclitrophicus
GCF_000256365.2	d__Bacteria;p__Pseudomonadota;c__Gammaproteobacteria;o__Enterobacterales;f__Vibrionaceae;g__Vibrio;s__Vibrio cyclitrophicus
GCF_000256385.2	d__Bacteria;p__Pseudomonadota;c__Gammaproteobacteria;o__Enterobacterales;f__Vibrionaceae;g__Vibrio;s__Vibrio cyclitrophicus
GCF_000256405.2	d__Bacteria;p__Pseudomonadota;c__Gammaproteobacteria;o__Enterobacterales;f__Vibrionaceae;g__Vibrio;s__Vibrio cyclitrophicus
GCF_000256425.1	d__Bacteria;p__Pseudomonadota;c__Gammaproteobacteria;o__Enterobacterales;f__Vibrionaceae;g__Vibrio;s__Vibrio cyclitrophicus
GCF_000256445.2	d__Bacteria;p__Pseudomonadota;c__Gammaproteobacteria;o__Enterobacterales;f__Vibrionaceae;g__Vibrio;s__Vibrio cyclitrophicus
GCF_000256465.2	d__Bacteria;p__Pseudomonadota;c__Gammaproteobacteria;o__Enterobacterales;f__Vibrionaceae;g__Vibrio;s__Vibrio cyclitrophicus
GCF_000256485.1	d__Bacteria;p__Pseudomonadota;c__Gammaproteobacteria;o__Enterobacterales;f__Vibrionaceae;g__Vibrio;s__Vibrio splendidus
GCF_000256605.2	d__Bacteria;p__Pseudomonadota;c__Gammaproteobacteria;o__Enterobacterales;f__Vibrionaceae;g__Vibrio;s__Vibrio cyclitrophicus
GCF_000257165.1	d__Bacteria;p__Pseudomonadota;c__Gammaproteobacteria;o__Enterobacterales;f__Vibrionaceae;g__Vibrio;s__Vibrio anguillarum
GCF_000257205.1	d__Bacteria;p__Pseudomonadota;c__Gammaproteobacteria;o__Enterobacterales;f__Vibrionaceae;g__Vibrio;s__Vibrio ordalii
GCF_000257415.2	d__Bacteria;p__Pseudomonadota;c__Gammaproteobacteria;o__Enterobacterales;f__Vibrionaceae;g__Vibrio;s__Vibrio cholerae
GCF_000259295.1	d__Bacteria;p__Pseudomonadota;c__Gammaproteobacteria;o__Enterobacterales;f__Vibrionaceae;g__Vibrio;s__Vibrio tubiashii
GCF_000259875.1	d__Bacteria;p__Pseudomonadota;c__Gammaproteobacteria;o__Enterobacterales;f__Vibrionaceae;g__Vibrio;s__Vibrio campbellii
GCF_000259935.1	d__Bacteria;p__Pseudomonadota;c__Gammaproteobacteria;o__Enterobacterales;f__Vibrionaceae;g__Vibrio;s__Vibrio harveyi
GCF_000269725.1	d__Bacteria;p__Pseudomonadota;c__Gammaproteobacteria;o__Enterobacterales;f__Vibrionaceae;g__Vibrio;s__Vibrio vulnificus
GCF_000269745.1	d__Bacteria;p__Pseudomonadota;c__Gammaproteobacteria;o__Enterobacterales;f__Vibrionaceae;g__Vibrio;s__Vibrio vulnificus
GCF_000272045.2	d__Bacteria;p__Pseudomonadota;c__Gammaproteobacteria;o__Enterobacterales;f__Vibrionaceae;g__Vibrio;s__Vibrio crassostreae_C
GCF_000272065.2	d__Bacteria;p__Pseudomonadota;c__Gammaproteobacteria;o__Enterobacterales;f__Vibrionaceae;g__Vibrio;s__Vibrio crassostreae_C
GCF_000272085.2	d__Bacteria;p__Pseudomonadota;c__Gammaproteobacteria;o__Enterobacterales;f__Vibrionaceae;g__Vibrio;s__Vibrio crassostreae_C
GCF_000272105.2	d__Bacteria;p__Pseudomonadota;c__Gammaproteobacteria;o__Enterobacterales;f__Vibrionaceae;g__Vibrio;s__Vibrio splendidus_I
GCF_000272125.2	d__Bacteria;p__Pseudomonadota;c__Gammaproteobacteria;o__Enterobacterales;f__Vibrionaceae;g__Vibrio;s__Vibrio splendidus
GCF_000272145.2	d__Bacteria;p__Pseudomonadota;c__Gammaproteobacteria;o__Enterobacterales;f__Vibrionaceae;g__Vibrio;s__Vibrio cortegadensis
GCF_000272165.2	d__Bacteria;p__Pseudomonadota;c__Gammaproteobacteria;o__Enterobacterales;f__Vibrionaceae;g__Vibrio;s__Vibrio kanaloae
GCF_000272185.2	d__Bacteria;p__Pseudomonadota;c__Gammaproteobacteria;o__Enterobacterales;f__Vibrionaceae;g__Vibrio;s__Vibrio crassostreae_C
GCF_000272205.2	d__Bacteria;p__Pseudomonadota;c__Gammaproteobacteria;o__Enterobacterales;f__Vibrionaceae;g__Vibrio;s__Vibrio crassostreae_C
GCF_000272245.2	d__Bacteria;p__Pseudomonadota;c__Gammaproteobacteria;o__Enterobacterales;f__Vibrionaceae;g__Vibrio;s__Vibrio splendidus
GCF_000272265.2	d__Bacteria;p__Pseudomonadota;c__Gammaproteobacteria;o__Enterobacterales;f__Vibrionaceae;g__Vibrio;s__Vibrio splendidus
GCF_000272285.1	d__Bacteria;p__Pseudomonadota;c__Gammaproteobacteria;o__Enterobacterales;f__Vibrionaceae;g__Vibrio;s__Vibrio splendidus
GCF_000272305.2	d__Bacteria;p__Pseudomonadota;c__Gammaproteobacteria;o__Enterobacterales;f__Vibrionaceae;g__Vibrio;s__Vibrio splendidus
GCF_000272325.2	d__Bacteria;p__Pseudomonadota;c__Gammaproteobacteria;o__Enterobacterales;f__Vibrionaceae;g__Vibrio;s__Vibrio splendidus
GCF_000272345.2	d__Bacteria;p__Pseudomonadota;c__Gammaproteobacteria;o__Enterobacterales;f__Vibrionaceae;g__Vibrio;s__Vibrio splendidus
GCF_000272365.2	d__Bacteria;p__Pseudomonadota;c__Gammaproteobacteria;o__Enterobacterales;f__Vibrionaceae;g__Vibrio;s__Vibrio tasmaniensis_A
GCF_000272385.2	d__Bacteria;p__Pseudomonadota;c__Gammaproteobacteria;o__Enterobacterales;f__Vibrionaceae;g__Vibrio;s__Vibrio tasmaniensis_A
GCF_000272405.2	d__Bacteria;p__Pseudomonadota;c__Gammaproteobacteria;o__Enterobacterales;f__Vibrionaceae;g__Vibrio;s__Vibrio tasmaniensis_A
GCF_000272425.1	d__Bacteria;p__Pseudomonadota;c__Gammaproteobacteria;o__Enterobacterales;f__Vibrionaceae;g__Vibrio;s__Vibrio lentus
GCF_000272445.2	d__Bacteria;p__Pseudomonadota;c__Gammaproteobacteria;o__Enterobacterales;f__Vibrionaceae;g__Vibrio;s__Vibrio lentus
GCF_000275645.1	d__Bacteria;p__Pseudomonadota;c__Gammaproteobacteria;o__Enterobacterales;f__Vibrionaceae;g__Vibrio;s__Vibrio cholerae
GCF_000275705.1	d__Bacteria;p__Pseudomonadota;c__Gammaproteobacteria;o__Enterobacterales;f__Vibrionaceae;g__Vibrio;s__Vibrio harveyi
GCF_000279185.1	d__Bacteria;p__Pseudomonadota;c__Gammaproteobacteria;o__Enterobacterales;f__Vibrionaceae;g__Vibrio;s__Vibrio cholerae
GCF_000279205.1	d__Bacteria;p__Pseudomonadota;c__Gammaproteobacteria;o__Enterobacterales;f__Vibrionaceae;g__Vibrio;s__Vibrio cholerae
GCF_000279245.1	d__Bacteria;p__Pseudomonadota;c__Gammaproteobacteria;o__Enterobacterales;f__Vibrionaceae;g__Vibrio;s__Vibrio cholerae
GCF_000279265.1	d__Bacteria;p__Pseudomonadota;c__Gammaproteobacteria;o__Enterobacterales;f__Vibrionaceae;g__Vibrio;s__Vibrio cholerae
GCF_000279285.1	d__Bacteria;p__Pseudomonadota;c__Gammaproteobacteria;o__Enterobacterales;f__Vibrionaceae;g__Vibrio;s__Vibrio cholerae
GCF_000279305.1	d__Bacteria;p__Pseudomonadota;c__Gammaproteobacteria;o__Enterobacterales;f__Vibrionaceae;g__Vibrio;s__Vibrio cholerae
GCF_000279325.1	d__Bacteria;p__Pseudomonadota;c__Gammaproteobacteria;o__Enterobacterales;f__Vibrionaceae;g__Vibrio;s__Vibrio cholerae
GCF_000279345.1	d__Bacteria;p__Pseudomonadota;c__Gammaproteobacteria;o__Enterobacterales;f__Vibrionaceae;g__Vibrio;s__Vibrio cholerae
GCF_000279375.1	d__Bacteria;p__Pseudomonadota;c__Gammaproteobacteria;o__Enterobacterales;f__Vibrionaceae;g__Vibrio;s__Vibrio cholerae
GCF_000279395.1	d__Bacteria;p__Pseudomonadota;c__Gammaproteobacteria;o__Enterobacterales;f__Vibrionaceae;g__Vibrio;s__Vibrio cholerae
GCF_000279415.1	d__Bacteria;p__Pseudomonadota;c__Gammaproteobacteria;o__Enterobacterales;f__Vibrionaceae;g__Vibrio;s__Vibrio cholerae
GCF_000279435.1	d__Bacteria;p__Pseudomonadota;c__Gammaproteobacteria;o__Enterobacterales;f__Vibrionaceae;g__Vibrio;s__Vibrio cholerae
GCF_000279455.1	d__Bacteria;p__Pseudomonadota;c__Gammaproteobacteria;o__Enterobacterales;f__Vibrionaceae;g__Vibrio;s__Vibrio cholerae
GCF_000279555.1	d__Bacteria;p__Pseudomonadota;c__Gammaproteobacteria;o__Enterobacterales;f__Vibrionaceae;g__Vibrio;s__Vibrio cholerae
GCF_000279785.1	d__Bacteria;p__Pseudomonadota;c__Gammaproteobacteria;o__Enterobacterales;f__Vibrionaceae;g__Vibrio;s__Vibrio cholerae
GCF_000279955.1	d__Bacteria;p__Pseudomonadota;c__Gammaproteobacteria;o__Enterobacterales;f__Vibrionaceae;g__Vibrio;s__Vibrio cholerae
GCF_000280885.2	d__Bacteria;p__Pseudomonadota;c__Gammaproteobacteria;o__Enterobacterales;f__Vibrionaceae;g__Vibrio;s__Vibrio breoganii
GCF_000281655.1	d__Bacteria;p__Pseudomonadota;c__Gammaproteobacteria;o__Enterobacterales;f__Vibrionaceae;g__Vibrio;s__Vibrio cholerae
GCF_000286955.2	d__Bacteria;p__Pseudomonadota;c__Gammaproteobacteria;o__Enterobacterales;f__Vibrionaceae;g__Vibrio;s__Vibrio rumoiensis_A
GCF_000286975.2	d__Bacteria;p__Pseudomonadota;c__Gammaproteobacteria;o__Enterobacterales;f__Vibrionaceae;g__Vibrio;s__Vibrio breoganii
GCF_000286995.2	d__Bacteria;p__Pseudomonadota;c__Gammaproteobacteria;o__Enterobacterales;f__Vibrionaceae;g__Vibrio;s__Vibrio breoganii
GCF_000287015.2	d__Bacteria;p__Pseudomonadota;c__Gammaproteobacteria;o__Enterobacterales;f__Vibrionaceae;g__Vibrio;s__Vibrio sp000287055
GCF_000287035.2	d__Bacteria;p__Pseudomonadota;c__Gammaproteobacteria;o__Enterobacterales;f__Vibrionaceae;g__Vibrio;s__Vibrio sp000287055
GCF_000287055.2	d__Bacteria;p__Pseudomonadota;c__Gammaproteobacteria;o__Enterobacterales;f__Vibrionaceae;g__Vibrio;s__Vibrio sp000287055
GCF_000287075.2	d__Bacteria;p__Pseudomonadota;c__Gammaproteobacteria;o__Enterobacterales;f__Vibrionaceae;g__Vibrio;s__Vibrio anguillarum
GCF_000287095.2	d__Bacteria;p__Pseudomonadota;c__Gammaproteobacteria;o__Enterobacterales;f__Vibrionaceae;g__Vibrio;s__Vibrio anguillarum
GCF_000287115.2	d__Bacteria;p__Pseudomonadota;c__Gammaproteobacteria;o__Enterobacterales;f__Vibrionaceae;g__Vibrio;s__Vibrio anguillarum
GCF_000287135.2	d__Bacteria;p__Pseudomonadota;c__Gammaproteobacteria;o__Enterobacterales;f__Vibrionaceae;g__Vibrio;s__Vibrio anguillarum
GCF_000287155.2	d__Bacteria;p__Pseudomonadota;c__Gammaproteobacteria;o__Enterobacterales;f__Vibrionaceae;g__Vibrio;s__Vibrio anguillarum
GCF_000287195.2	d__Bacteria;p__Pseudomonadota;c__Gammaproteobacteria;o__Enterobacterales;f__Vibrionaceae;g__Vibrio;s__Vibrio sp000287055
GCF_000299495.2	d__Bacteria;p__Pseudomonadota;c__Gammaproteobacteria;o__Enterobacterales;f__Vibrionaceae;g__Vibrio;s__Vibrio cholerae
GCF_000299515.2	d__Bacteria;p__Pseudomonadota;c__Gammaproteobacteria;o__Enterobacterales;f__Vibrionaceae;g__Vibrio;s__Vibrio cholerae
GCF_000299535.2	d__Bacteria;p__Pseudomonadota;c__Gammaproteobacteria;o__Enterobacterales;f__Vibrionaceae;g__Vibrio;s__Vibrio cholerae
GCF_000299635.1	d__Bacteria;p__Pseudomonadota;c__Gammaproteobacteria;o__Enterobacterales;f__Vibrionaceae;g__Vibrio;s__Vibrio vulnificus
GCF_000302755.1	d__Bacteria;p__Pseudomonadota;c__Gammaproteobacteria;o__Enterobacterales;f__Vibrionaceae;g__Vibrio;s__Vibrio cholerae
GCF_000302775.1	d__Bacteria;p__Pseudomonadota;c__Gammaproteobacteria;o__Enterobacterales;f__Vibrionaceae;g__Vibrio;s__Vibrio cholerae
GCF_000302835.1	d__Bacteria;p__Pseudomonadota;c__Gammaproteobacteria;o__Enterobacterales;f__Vibrionaceae;g__Vibrio;s__Vibrio cholerae
GCF_000302855.1	d__Bacteria;p__Pseudomonadota;c__Gammaproteobacteria;o__Enterobacterales;f__Vibrionaceae;g__Vibrio;s__Vibrio cholerae
GCF_000302875.1	d__Bacteria;p__Pseudomonadota;c__Gammaproteobacteria;o__Enterobacterales;f__Vibrionaceae;g__Vibrio;s__Vibrio cholerae
GCF_000302895.1	d__Bacteria;p__Pseudomonadota;c__Gammaproteobacteria;o__Enterobacterales;f__Vibrionaceae;g__Vibrio;s__Vibrio cholerae
GCF_000302965.1	d__Bacteria;p__Pseudomonadota;c__Gammaproteobacteria;o__Enterobacterales;f__Vibrionaceae;g__Vibrio;s__Vibrio cholerae
GCF_000302985.1	d__Bacteria;p__Pseudomonadota;c__Gammaproteobacteria;o__Enterobacterales;f__Vibrionaceae;g__Vibrio;s__Vibrio cholerae
GCF_000303005.1	d__Bacteria;p__Pseudomonadota;c__Gammaproteobacteria;o__Enterobacterales;f__Vibrionaceae;g__Vibrio;s__Vibrio cholerae
GCF_000303045.1	d__Bacteria;p__Pseudomonadota;c__Gammaproteobacteria;o__Enterobacterales;f__Vibrionaceae;g__Vibrio;s__Vibrio cholerae
GCF_000303065.1	d__Bacteria;p__Pseudomonadota;c__Gammaproteobacteria;o__Enterobacterales;f__Vibrionaceae;g__Vibrio;s__Vibrio cholerae
GCF_000303085.1	d__Bacteria;p__Pseudomonadota;c__Gammaproteobacteria;o__Enterobacterales;f__Vibrionaceae;g__Vibrio;s__Vibrio cholerae
GCF_000303105.1	d__Bacteria;p__Pseudomonadota;c__Gammaproteobacteria;o__Enterobacterales;f__Vibrionaceae;g__Vibrio;s__Vibrio cholerae
GCF_000303125.1	d__Bacteria;p__Pseudomonadota;c__Gammaproteobacteria;o__Enterobacterales;f__Vibrionaceae;g__Vibrio;s__Vibrio cholerae
GCF_000303175.1	d__Bacteria;p__Pseudomonadota;c__Gammaproteobacteria;o__Enterobacterales;f__Vibrionaceae;g__Vibrio;s__Vibrio vulnificus
GCF_000304755.1	d__Bacteria;p__Pseudomonadota;c__Gammaproteobacteria;o__Enterobacterales;f__Vibrionaceae;g__Vibrio;s__Vibrio cholerae
GCF_000304775.1	d__Bacteria;p__Pseudomonadota;c__Gammaproteobacteria;o__Enterobacterales;f__Vibrionaceae;g__Vibrio;s__Vibrio cholerae
GCF_000304795.1	d__Bacteria;p__Pseudomonadota;c__Gammaproteobacteria;o__Enterobacterales;f__Vibrionaceae;g__Vibrio;s__Vibrio cholerae
GCF_000304915.2	d__Bacteria;p__Pseudomonadota;c__Gammaproteobacteria;o__Enterobacterales;f__Vibrionaceae;g__Vibrio;s__Vibrio cholerae
GCF_000304935.2	d__Bacteria;p__Pseudomonadota;c__Gammaproteobacteria;o__Enterobacterales;f__Vibrionaceae;g__Vibrio;s__Vibrio cholerae
GCF_000304955.2	d__Bacteria;p__Pseudomonadota;c__Gammaproteobacteria;o__Enterobacterales;f__Vibrionaceae;g__Vibrio;s__Vibrio cholerae
GCF_000304995.1	d__Bacteria;p__Pseudomonadota;c__Gammaproteobacteria;o__Enterobacterales;f__Vibrionaceae;g__Vibrio;s__Vibrio cholerae
GCF_000305015.2	d__Bacteria;p__Pseudomonadota;c__Gammaproteobacteria;o__Enterobacterales;f__Vibrionaceae;g__Vibrio;s__Vibrio cholerae
GCF_000305055.2	d__Bacteria;p__Pseudomonadota;c__Gammaproteobacteria;o__Enterobacterales;f__Vibrionaceae;g__Vibrio;s__Vibrio cholerae
GCF_000305075.2	d__Bacteria;p__Pseudomonadota;c__Gammaproteobacteria;o__Enterobacterales;f__Vibrionaceae;g__Vibrio;s__Vibrio cholerae
GCF_000305095.2	d__Bacteria;p__Pseudomonadota;c__Gammaproteobacteria;o__Enterobacterales;f__Vibrionaceae;g__Vibrio;s__Vibrio cholerae
GCF_000305115.2	d__Bacteria;p__Pseudomonadota;c__Gammaproteobacteria;o__Enterobacterales;f__Vibrionaceae;g__Vibrio;s__Vibrio cholerae
GCF_000305135.2	d__Bacteria;p__Pseudomonadota;c__Gammaproteobacteria;o__Enterobacterales;f__Vibrionaceae;g__Vibrio;s__Vibrio cholerae
GCF_000305195.2	d__Bacteria;p__Pseudomonadota;c__Gammaproteobacteria;o__Enterobacterales;f__Vibrionaceae;g__Vibrio;s__Vibrio cholerae
GCF_000305525.2	d__Bacteria;p__Pseudomonadota;c__Gammaproteobacteria;o__Enterobacterales;f__Vibrionaceae;g__Vibrio;s__Vibrio cholerae
GCF_000305545.2	d__Bacteria;p__Pseudomonadota;c__Gammaproteobacteria;o__Enterobacterales;f__Vibrionaceae;g__Vibrio;s__Vibrio cholerae
GCF_000305565.2	d__Bacteria;p__Pseudomonadota;c__Gammaproteobacteria;o__Enterobacterales;f__Vibrionaceae;g__Vibrio;s__Vibrio cholerae
GCF_000305585.2	d__Bacteria;p__Pseudomonadota;c__Gammaproteobacteria;o__Enterobacterales;f__Vibrionaceae;g__Vibrio;s__Vibrio cholerae
GCF_000305605.1	d__Bacteria;p__Pseudomonadota;c__Gammaproteobacteria;o__Enterobacterales;f__Vibrionaceae;g__Vibrio;s__Vibrio cholerae
GCF_000305625.2	d__Bacteria;p__Pseudomonadota;c__Gammaproteobacteria;o__Enterobacterales;f__Vibrionaceae;g__Vibrio;s__Vibrio cholerae
GCF_000305645.2	d__Bacteria;p__Pseudomonadota;c__Gammaproteobacteria;o__Enterobacterales;f__Vibrionaceae;g__Vibrio;s__Vibrio cholerae
GCF_000305675.2	d__Bacteria;p__Pseudomonadota;c__Gammaproteobacteria;o__Enterobacterales;f__Vibrionaceae;g__Vibrio;s__Vibrio cholerae
GCF_000305695.2	d__Bacteria;p__Pseudomonadota;c__Gammaproteobacteria;o__Enterobacterales;f__Vibrionaceae;g__Vibrio;s__Vibrio cholerae
GCF_000305715.2	d__Bacteria;p__Pseudomonadota;c__Gammaproteobacteria;o__Enterobacterales;f__Vibrionaceae;g__Vibrio;s__Vibrio harveyi
GCF_000305755.2	d__Bacteria;p__Pseudomonadota;c__Gammaproteobacteria;o__Enterobacterales;f__Vibrionaceae;g__Vibrio;s__Vibrio owensii
GCF_000315135.1	d__Bacteria;p__Pseudomonadota;c__Gammaproteobacteria;o__Enterobacterales;f__Vibrionaceae;g__Vibrio;s__Vibrio parahaemolyticus
GCF_000316985.1	d__Bacteria;p__Pseudomonadota;c__Gammaproteobacteria;o__Enterobacterales;f__Vibrionaceae;g__Vibrio;s__Vibrio sp000316985
GCF_000318075.1	d__Bacteria;p__Pseudomonadota;c__Gammaproteobacteria;o__Enterobacterales;f__Vibrionaceae;g__Vibrio;s__Vibrio cholerae
GCF_000318485.2	d__Bacteria;p__Pseudomonadota;c__Gammaproteobacteria;o__Enterobacterales;f__Vibrionaceae;g__Vibrio;s__Vibrio cholerae
GCF_000318505.2	d__Bacteria;p__Pseudomonadota;c__Gammaproteobacteria;o__Enterobacterales;f__Vibrionaceae;g__Vibrio;s__Vibrio cholerae
GCF_000327105.3	d__Bacteria;p__Pseudomonadota;c__Gammaproteobacteria;o__Enterobacterales;f__Vibrionaceae;g__Vibrio;s__Vibrio cholerae
GCF_000327125.3	d__Bacteria;p__Pseudomonadota;c__Gammaproteobacteria;o__Enterobacterales;f__Vibrionaceae;g__Vibrio;s__Vibrio cholerae
GCF_000327145.3	d__Bacteria;p__Pseudomonadota;c__Gammaproteobacteria;o__Enterobacterales;f__Vibrionaceae;g__Vibrio;s__Vibrio cholerae
GCF_000327165.3	d__Bacteria;p__Pseudomonadota;c__Gammaproteobacteria;o__Enterobacterales;f__Vibrionaceae;g__Vibrio;s__Vibrio cholerae
GCF_000327185.3	d__Bacteria;p__Pseudomonadota;c__Gammaproteobacteria;o__Enterobacterales;f__Vibrionaceae;g__Vibrio;s__Vibrio cholerae
GCF_000327205.3	d__Bacteria;p__Pseudomonadota;c__Gammaproteobacteria;o__Enterobacterales;f__Vibrionaceae;g__Vibrio;s__Vibrio cholerae
GCF_000327225.3	d__Bacteria;p__Pseudomonadota;c__Gammaproteobacteria;o__Enterobacterales;f__Vibrionaceae;g__Vibrio;s__Vibrio cholerae
GCF_000327245.3	d__Bacteria;p__Pseudomonadota;c__Gammaproteobacteria;o__Enterobacterales;f__Vibrionaceae;g__Vibrio;s__Vibrio cholerae
GCF_000328405.1	d__Bacteria;p__Pseudomonadota;c__Gammaproteobacteria;o__Enterobacterales;f__Vibrionaceae;g__Vibrio;s__Vibrio parahaemolyticus
GCF_000330905.1	d__Bacteria;p__Pseudomonadota;c__Gammaproteobacteria;o__Enterobacterales;f__Vibrionaceae;g__Vibrio;s__Vibrio cholerae
GCF_000334195.1	d__Bacteria;p__Pseudomonadota;c__Gammaproteobacteria;o__Enterobacterales;f__Vibrionaceae;g__Vibrio;s__Vibrio campbellii
GCF_000338075.1	d__Bacteria;p__Pseudomonadota;c__Gammaproteobacteria;o__Enterobacterales;f__Vibrionaceae;g__Vibrio;s__Vibrio cholerae
GCF_000338215.2	d__Bacteria;p__Pseudomonadota;c__Gammaproteobacteria;o__Enterobacterales;f__Vibrionaceae;g__Vibrio;s__Vibrio cholerae
GCF_000338875.1	d__Bacteria;p__Pseudomonadota;c__Gammaproteobacteria;o__Enterobacterales;f__Vibrionaceae;g__Vibrio;s__Vibrio mimicus
GCF_000341445.1	d__Bacteria;p__Pseudomonadota;c__Gammaproteobacteria;o__Enterobacterales;f__Vibrionaceae;g__Vibrio;s__Vibrio diabolicus
GCF_000342305.2	d__Bacteria;p__Pseudomonadota;c__Gammaproteobacteria;o__Enterobacterales;f__Vibrionaceae;g__Vibrio;s__Vibrio vulnificus
GCF_000347495.1	d__Bacteria;p__Pseudomonadota;c__Gammaproteobacteria;o__Enterobacterales;f__Vibrionaceae;g__Vibrio;s__Vibrio parahaemolyticus
GCF_000347555.1	d__Bacteria;p__Pseudomonadota;c__Gammaproteobacteria;o__Enterobacterales;f__Vibrionaceae;g__Vibrio;s__Vibrio harveyi
GCF_000348045.2	d__Bacteria;p__Pseudomonadota;c__Gammaproteobacteria;o__Enterobacterales;f__Vibrionaceae;g__Vibrio;s__Vibrio cholerae
GCF_000348065.2	d__Bacteria;p__Pseudomonadota;c__Gammaproteobacteria;o__Enterobacterales;f__Vibrionaceae;g__Vibrio;s__Vibrio cholerae
GCF_000348085.2	d__Bacteria;p__Pseudomonadota;c__Gammaproteobacteria;o__Enterobacterales;f__Vibrionaceae;g__Vibrio;s__Vibrio cholerae
GCF_000348105.2	d__Bacteria;p__Pseudomonadota;c__Gammaproteobacteria;o__Enterobacterales;f__Vibrionaceae;g__Vibrio;s__Vibrio cholerae
GCF_000348125.2	d__Bacteria;p__Pseudomonadota;c__Gammaproteobacteria;o__Enterobacterales;f__Vibrionaceae;g__Vibrio;s__Vibrio cholerae
GCF_000348145.2	d__Bacteria;p__Pseudomonadota;c__Gammaproteobacteria;o__Enterobacterales;f__Vibrionaceae;g__Vibrio;s__Vibrio cholerae
GCF_000348165.2	d__Bacteria;p__Pseudomonadota;c__Gammaproteobacteria;o__Enterobacterales;f__Vibrionaceae;g__Vibrio;s__Vibrio cholerae
GCF_000348185.2	d__Bacteria;p__Pseudomonadota;c__Gammaproteobacteria;o__Enterobacterales;f__Vibrionaceae;g__Vibrio;s__Vibrio cholerae
GCF_000348205.2	d__Bacteria;p__Pseudomonadota;c__Gammaproteobacteria;o__Enterobacterales;f__Vibrionaceae;g__Vibrio;s__Vibrio cholerae
GCF_000348225.2	d__Bacteria;p__Pseudomonadota;c__Gammaproteobacteria;o__Enterobacterales;f__Vibrionaceae;g__Vibrio;s__Vibrio cholerae
GCF_000348245.2	d__Bacteria;p__Pseudomonadota;c__Gammaproteobacteria;o__Enterobacterales;f__Vibrionaceae;g__Vibrio;s__Vibrio cholerae
GCF_000348265.2	d__Bacteria;p__Pseudomonadota;c__Gammaproteobacteria;o__Enterobacterales;f__Vibrionaceae;g__Vibrio;s__Vibrio cholerae
GCF_000348285.2	d__Bacteria;p__Pseudomonadota;c__Gammaproteobacteria;o__Enterobacterales;f__Vibrionaceae;g__Vibrio;s__Vibrio cholerae
GCF_000348305.2	d__Bacteria;p__Pseudomonadota;c__Gammaproteobacteria;o__Enterobacterales;f__Vibrionaceae;g__Vibrio;s__Vibrio cholerae
GCF_000348325.2	d__Bacteria;p__Pseudomonadota;c__Gammaproteobacteria;o__Enterobacterales;f__Vibrionaceae;g__Vibrio;s__Vibrio cholerae
GCF_000348345.2	d__Bacteria;p__Pseudomonadota;c__Gammaproteobacteria;o__Enterobacterales;f__Vibrionaceae;g__Vibrio;s__Vibrio cholerae
GCF_000348365.1	d__Bacteria;p__Pseudomonadota;c__Gammaproteobacteria;o__Enterobacterales;f__Vibrionaceae;g__Vibrio;s__Vibrio cholerae
GCF_000348385.2	d__Bacteria;p__Pseudomonadota;c__Gammaproteobacteria;o__Enterobacterales;f__Vibrionaceae;g__Vibrio;s__Vibrio cholerae
GCF_000348405.2	d__Bacteria;p__Pseudomonadota;c__Gammaproteobacteria;o__Enterobacterales;f__Vibrionaceae;g__Vibrio;s__Vibrio cholerae
GCF_000348425.2	d__Bacteria;p__Pseudomonadota;c__Gammaproteobacteria;o__Enterobacterales;f__Vibrionaceae;g__Vibrio;s__Vibrio cholerae
GCF_000348445.2	d__Bacteria;p__Pseudomonadota;c__Gammaproteobacteria;o__Enterobacterales;f__Vibrionaceae;g__Vibrio;s__Vibrio cholerae
GCF_000348465.2	d__Bacteria;p__Pseudomonadota;c__Gammaproteobacteria;o__Enterobacterales;f__Vibrionaceae;g__Vibrio;s__Vibrio cholerae
GCF_000348485.2	d__Bacteria;p__Pseudomonadota;c__Gammaproteobacteria;o__Enterobacterales;f__Vibrionaceae;g__Vibrio;s__Vibrio cholerae
GCF_000348505.2	d__Bacteria;p__Pseudomonadota;c__Gammaproteobacteria;o__Enterobacterales;f__Vibrionaceae;g__Vibrio;s__Vibrio cholerae
GCF_000354175.2	d__Bacteria;p__Pseudomonadota;c__Gammaproteobacteria;o__Enterobacterales;f__Vibrionaceae;g__Vibrio;s__Vibrio alginolyticus
GCF_000387585.1	d__Bacteria;p__Pseudomonadota;c__Gammaproteobacteria;o__Enterobacterales;f__Vibrionaceae;g__Vibrio;s__Vibrio cholerae
GCF_000387605.1	d__Bacteria;p__Pseudomonadota;c__Gammaproteobacteria;o__Enterobacterales;f__Vibrionaceae;g__Vibrio;s__Vibrio cholerae
GCF_000387625.1	d__Bacteria;p__Pseudomonadota;c__Gammaproteobacteria;o__Enterobacterales;f__Vibrionaceae;g__Vibrio;s__Vibrio cholerae
GCF_000387645.1	d__Bacteria;p__Pseudomonadota;c__Gammaproteobacteria;o__Enterobacterales;f__Vibrionaceae;g__Vibrio;s__Vibrio cholerae
GCF_000387665.1	d__Bacteria;p__Pseudomonadota;c__Gammaproteobacteria;o__Enterobacterales;f__Vibrionaceae;g__Vibrio;s__Vibrio cholerae
GCF_000387685.1	d__Bacteria;p__Pseudomonadota;c__Gammaproteobacteria;o__Enterobacterales;f__Vibrionaceae;g__Vibrio;s__Vibrio cholerae
GCF_000387705.1	d__Bacteria;p__Pseudomonadota;c__Gammaproteobacteria;o__Enterobacterales;f__Vibrionaceae;g__Vibrio;s__Vibrio cholerae
GCF_000387725.1	d__Bacteria;p__Pseudomonadota;c__Gammaproteobacteria;o__Enterobacterales;f__Vibrionaceae;g__Vibrio;s__Vibrio cholerae
GCF_000400205.1	d__Bacteria;p__Pseudomonadota;c__Gammaproteobacteria;o__Enterobacterales;f__Vibrionaceae;g__Vibrio;s__Vibrio campbellii
GCF_000400225.1	d__Bacteria;p__Pseudomonadota;c__Gammaproteobacteria;o__Enterobacterales;f__Vibrionaceae;g__Vibrio;s__Vibrio owensii
GCF_000400245.1	d__Bacteria;p__Pseudomonadota;c__Gammaproteobacteria;o__Enterobacterales;f__Vibrionaceae;g__Vibrio;s__Vibrio jasicida
GCF_000400265.1	d__Bacteria;p__Pseudomonadota;c__Gammaproteobacteria;o__Enterobacterales;f__Vibrionaceae;g__Vibrio;s__Vibrio azureus
GCF_000400285.1	d__Bacteria;p__Pseudomonadota;c__Gammaproteobacteria;o__Enterobacterales;f__Vibrionaceae;g__Vibrio;s__Vibrio jasicida
GCF_000400305.1	d__Bacteria;p__Pseudomonadota;c__Gammaproteobacteria;o__Enterobacterales;f__Vibrionaceae;g__Vibrio;s__Vibrio harveyi
GCF_000400325.1	d__Bacteria;p__Pseudomonadota;c__Gammaproteobacteria;o__Enterobacterales;f__Vibrionaceae;g__Vibrio;s__Vibrio owensii
GCF_000400345.1	d__Bacteria;p__Pseudomonadota;c__Gammaproteobacteria;o__Enterobacterales;f__Vibrionaceae;g__Vibrio;s__Vibrio campbellii
GCF_000400365.1	d__Bacteria;p__Pseudomonadota;c__Gammaproteobacteria;o__Enterobacterales;f__Vibrionaceae;g__Vibrio;s__Vibrio jasicida
GCF_000400385.1	d__Bacteria;p__Pseudomonadota;c__Gammaproteobacteria;o__Enterobacterales;f__Vibrionaceae;g__Vibrio;s__Vibrio owensii
GCF_000400405.1	d__Bacteria;p__Pseudomonadota;c__Gammaproteobacteria;o__Enterobacterales;f__Vibrionaceae;g__Vibrio;s__Vibrio rotiferianus
GCF_000400425.1	d__Bacteria;p__Pseudomonadota;c__Gammaproteobacteria;o__Enterobacterales;f__Vibrionaceae;g__Vibrio;s__Vibrio sagamiensis
GCF_000417625.1	d__Bacteria;p__Pseudomonadota;c__Gammaproteobacteria;o__Enterobacterales;f__Vibrionaceae;g__Vibrio;s__Vibrio fluvialis
GCF_000417905.1	d__Bacteria;p__Pseudomonadota;c__Gammaproteobacteria;o__Enterobacterales;f__Vibrionaceae;g__Vibrio;s__Vibrio natriegens
GCF_000418995.1	d__Bacteria;p__Pseudomonadota;c__Gammaproteobacteria;o__Enterobacterales;f__Vibrionaceae;g__Vibrio;s__Vibrio fluvialis
GCF_000426765.1	d__Bacteria;p__Pseudomonadota;c__Gammaproteobacteria;o__Enterobacterales;f__Vibrionaceae;g__Vibrio;s__Vibrio litoralis
GCF_000430405.1	d__Bacteria;p__Pseudomonadota;c__Gammaproteobacteria;o__Enterobacterales;f__Vibrionaceae;g__Vibrio;s__Vibrio parahaemolyticus
GCF_000430425.1	d__Bacteria;p__Pseudomonadota;c__Gammaproteobacteria;o__Enterobacterales;f__Vibrionaceae;g__Vibrio;s__Vibrio parahaemolyticus
GCF_000438785.2	d__Bacteria;p__Pseudomonadota;c__Gammaproteobacteria;o__Enterobacterales;f__Vibrionaceae;g__Vibrio;s__Vibrio natriegens
GCF_000438805.2	d__Bacteria;p__Pseudomonadota;c__Gammaproteobacteria;o__Enterobacterales;f__Vibrionaceae;g__Vibrio;s__Vibrio cholerae
GCF_000442925.1	d__Bacteria;p__Pseudomonadota;c__Gammaproteobacteria;o__Enterobacterales;f__Vibrionaceae;g__Vibrio;s__Vibrio harveyi
GCF_000454145.1	d__Bacteria;p__Pseudomonadota;c__Gammaproteobacteria;o__Enterobacterales;f__Vibrionaceae;g__Vibrio;s__Vibrio parahaemolyticus
GCF_000454165.1	d__Bacteria;p__Pseudomonadota;c__Gammaproteobacteria;o__Enterobacterales;f__Vibrionaceae;g__Vibrio;s__Vibrio parahaemolyticus
GCF_000454185.1	d__Bacteria;p__Pseudomonadota;c__Gammaproteobacteria;o__Enterobacterales;f__Vibrionaceae;g__Vibrio;s__Vibrio parahaemolyticus
GCF_000454205.1	d__Bacteria;p__Pseudomonadota;c__Gammaproteobacteria;o__Enterobacterales;f__Vibrionaceae;g__Vibrio;s__Vibrio parahaemolyticus
GCF_000454225.1	d__Bacteria;p__Pseudomonadota;c__Gammaproteobacteria;o__Enterobacterales;f__Vibrionaceae;g__Vibrio;s__Vibrio parahaemolyticus
GCF_000454245.1	d__Bacteria;p__Pseudomonadota;c__Gammaproteobacteria;o__Enterobacterales;f__Vibrionaceae;g__Vibrio;s__Vibrio parahaemolyticus
GCF_000454265.1	d__Bacteria;p__Pseudomonadota;c__Gammaproteobacteria;o__Enterobacterales;f__Vibrionaceae;g__Vibrio;s__Vibrio parahaemolyticus
GCF_000454455.1	d__Bacteria;p__Pseudomonadota;c__Gammaproteobacteria;o__Enterobacterales;f__Vibrionaceae;g__Vibrio;s__Vibrio parahaemolyticus
GCF_000462975.1	d__Bacteria;p__Pseudomonadota;c__Gammaproteobacteria;o__Enterobacterales;f__Vibrionaceae;g__Vibrio;s__Vibrio anguillarum
GCF_000464435.1	d__Bacteria;p__Pseudomonadota;c__Gammaproteobacteria;o__Enterobacterales;f__Vibrionaceae;g__Vibrio;s__Vibrio campbellii
GCF_000467125.1	d__Bacteria;p__Pseudomonadota;c__Gammaproteobacteria;o__Enterobacterales;f__Vibrionaceae;g__Vibrio;s__Vibrio proteolyticus
GCF_000467145.1	d__Bacteria;p__Pseudomonadota;c__Gammaproteobacteria;o__Enterobacterales;f__Vibrionaceae;g__Vibrio;s__Vibrio alginolyticus
GCF_000467165.1	d__Bacteria;p__Pseudomonadota;c__Gammaproteobacteria;o__Enterobacterales;f__Vibrionaceae;g__Vibrio;s__Vibrio azureus
GCF_000467185.1	d__Bacteria;p__Pseudomonadota;c__Gammaproteobacteria;o__Enterobacterales;f__Vibrionaceae;g__Vibrio;s__Vibrio ezurae
GCF_000473545.1	d__Bacteria;p__Pseudomonadota;c__Gammaproteobacteria;o__Enterobacterales;f__Vibrionaceae;g__Vibrio;s__Vibrio cyclitrophicus
GCF_000473825.1	d__Bacteria;p__Pseudomonadota;c__Gammaproteobacteria;o__Enterobacterales;f__Vibrionaceae;g__Vibrio;s__Vibrio mimicus
GCF_000474965.1	d__Bacteria;p__Pseudomonadota;c__Gammaproteobacteria;o__Enterobacterales;f__Vibrionaceae;g__Vibrio;s__Vibrio cholerae
GCF_000477475.1	d__Bacteria;p__Pseudomonadota;c__Gammaproteobacteria;o__Enterobacterales;f__Vibrionaceae;g__Vibrio;s__Vibrio parahaemolyticus
GCF_000478685.1	d__Bacteria;p__Pseudomonadota;c__Gammaproteobacteria;o__Enterobacterales;f__Vibrionaceae;g__Vibrio;s__Vibrio katoptron
GCF_000487955.1	d__Bacteria;p__Pseudomonadota;c__Gammaproteobacteria;o__Enterobacterales;f__Vibrionaceae;g__Vibrio;s__Vibrio cholerae
GCF_000489015.1	d__Bacteria;p__Pseudomonadota;c__Gammaproteobacteria;o__Enterobacterales;f__Vibrionaceae;g__Vibrio;s__Vibrio parahaemolyticus
GCF_000489035.1	d__Bacteria;p__Pseudomonadota;c__Gammaproteobacteria;o__Enterobacterales;f__Vibrionaceae;g__Vibrio;s__Vibrio parahaemolyticus
GCF_000489055.1	d__Bacteria;p__Pseudomonadota;c__Gammaproteobacteria;o__Enterobacterales;f__Vibrionaceae;g__Vibrio;s__Vibrio parahaemolyticus
GCF_000489075.1	d__Bacteria;p__Pseudomonadota;c__Gammaproteobacteria;o__Enterobacterales;f__Vibrionaceae;g__Vibrio;s__Vibrio parahaemolyticus
GCF_000489095.1	d__Bacteria;p__Pseudomonadota;c__Gammaproteobacteria;o__Enterobacterales;f__Vibrionaceae;g__Vibrio;s__Vibrio parahaemolyticus
GCF_000489115.1	d__Bacteria;p__Pseudomonadota;c__Gammaproteobacteria;o__Enterobacterales;f__Vibrionaceae;g__Vibrio;s__Vibrio parahaemolyticus
GCF_000489135.1	d__Bacteria;p__Pseudomonadota;c__Gammaproteobacteria;o__Enterobacterales;f__Vibrionaceae;g__Vibrio;s__Vibrio parahaemolyticus
GCF_000489155.1	d__Bacteria;p__Pseudomonadota;c__Gammaproteobacteria;o__Enterobacterales;f__Vibrionaceae;g__Vibrio;s__Vibrio parahaemolyticus
GCF_000489175.1	d__Bacteria;p__Pseudomonadota;c__Gammaproteobacteria;o__Enterobacterales;f__Vibrionaceae;g__Vibrio;s__Vibrio parahaemolyticus
GCF_000489195.1	d__Bacteria;p__Pseudomonadota;c__Gammaproteobacteria;o__Enterobacterales;f__Vibrionaceae;g__Vibrio;s__Vibrio parahaemolyticus
GCF_000489215.1	d__Bacteria;p__Pseudomonadota;c__Gammaproteobacteria;o__Enterobacterales;f__Vibrionaceae;g__Vibrio;s__Vibrio parahaemolyticus
GCF_000489235.1	d__Bacteria;p__Pseudomonadota;c__Gammaproteobacteria;o__Enterobacterales;f__Vibrionaceae;g__Vibrio;s__Vibrio parahaemolyticus
GCF_000489255.1	d__Bacteria;p__Pseudomonadota;c__Gammaproteobacteria;o__Enterobacterales;f__Vibrionaceae;g__Vibrio;s__Vibrio parahaemolyticus
GCF_000489275.1	d__Bacteria;p__Pseudomonadota;c__Gammaproteobacteria;o__Enterobacterales;f__Vibrionaceae;g__Vibrio;s__Vibrio parahaemolyticus
GCF_000489295.1	d__Bacteria;p__Pseudomonadota;c__Gammaproteobacteria;o__Enterobacterales;f__Vibrionaceae;g__Vibrio;s__Vibrio parahaemolyticus
GCF_000489315.1	d__Bacteria;p__Pseudomonadota;c__Gammaproteobacteria;o__Enterobacterales;f__Vibrionaceae;g__Vibrio;s__Vibrio parahaemolyticus
GCF_000489335.1	d__Bacteria;p__Pseudomonadota;c__Gammaproteobacteria;o__Enterobacterales;f__Vibrionaceae;g__Vibrio;s__Vibrio parahaemolyticus
GCF_000489355.1	d__Bacteria;p__Pseudomonadota;c__Gammaproteobacteria;o__Enterobacterales;f__Vibrionaceae;g__Vibrio;s__Vibrio parahaemolyticus
GCF_000489375.1	d__Bacteria;p__Pseudomonadota;c__Gammaproteobacteria;o__Enterobacterales;f__Vibrionaceae;g__Vibrio;s__Vibrio parahaemolyticus
GCF_000489395.1	d__Bacteria;p__Pseudomonadota;c__Gammaproteobacteria;o__Enterobacterales;f__Vibrionaceae;g__Vibrio;s__Vibrio parahaemolyticus
GCF_000489415.1	d__Bacteria;p__Pseudomonadota;c__Gammaproteobacteria;o__Enterobacterales;f__Vibrionaceae;g__Vibrio;s__Vibrio parahaemolyticus
GCF_000489435.1	d__Bacteria;p__Pseudomonadota;c__Gammaproteobacteria;o__Enterobacterales;f__Vibrionaceae;g__Vibrio;s__Vibrio parahaemolyticus
GCF_000489455.1	d__Bacteria;p__Pseudomonadota;c__Gammaproteobacteria;o__Enterobacterales;f__Vibrionaceae;g__Vibrio;s__Vibrio parahaemolyticus
GCF_000489475.1	d__Bacteria;p__Pseudomonadota;c__Gammaproteobacteria;o__Enterobacterales;f__Vibrionaceae;g__Vibrio;s__Vibrio parahaemolyticus
GCF_000489495.1	d__Bacteria;p__Pseudomonadota;c__Gammaproteobacteria;o__Enterobacterales;f__Vibrionaceae;g__Vibrio;s__Vibrio parahaemolyticus
GCF_000489515.1	d__Bacteria;p__Pseudomonadota;c__Gammaproteobacteria;o__Enterobacterales;f__Vibrionaceae;g__Vibrio;s__Vibrio parahaemolyticus
GCF_000489535.1	d__Bacteria;p__Pseudomonadota;c__Gammaproteobacteria;o__Enterobacterales;f__Vibrionaceae;g__Vibrio;s__Vibrio parahaemolyticus
GCF_000489555.1	d__Bacteria;p__Pseudomonadota;c__Gammaproteobacteria;o__Enterobacterales;f__Vibrionaceae;g__Vibrio;s__Vibrio parahaemolyticus
GCF_000489575.1	d__Bacteria;p__Pseudomonadota;c__Gammaproteobacteria;o__Enterobacterales;f__Vibrionaceae;g__Vibrio;s__Vibrio parahaemolyticus
GCF_000489595.1	d__Bacteria;p__Pseudomonadota;c__Gammaproteobacteria;o__Enterobacterales;f__Vibrionaceae;g__Vibrio;s__Vibrio parahaemolyticus
GCF_000489615.1	d__Bacteria;p__Pseudomonadota;c__Gammaproteobacteria;o__Enterobacterales;f__Vibrionaceae;g__Vibrio;s__Vibrio parahaemolyticus
GCF_000489635.1	d__Bacteria;p__Pseudomonadota;c__Gammaproteobacteria;o__Enterobacterales;f__Vibrionaceae;g__Vibrio;s__Vibrio parahaemolyticus
GCF_000489655.1	d__Bacteria;p__Pseudomonadota;c__Gammaproteobacteria;o__Enterobacterales;f__Vibrionaceae;g__Vibrio;s__Vibrio parahaemolyticus
GCF_000489675.1	d__Bacteria;p__Pseudomonadota;c__Gammaproteobacteria;o__Enterobacterales;f__Vibrionaceae;g__Vibrio;s__Vibrio parahaemolyticus
GCF_000489695.1	d__Bacteria;p__Pseudomonadota;c__Gammaproteobacteria;o__Enterobacterales;f__Vibrionaceae;g__Vibrio;s__Vibrio parahaemolyticus
GCF_000489715.1	d__Bacteria;p__Pseudomonadota;c__Gammaproteobacteria;o__Enterobacterales;f__Vibrionaceae;g__Vibrio;s__Vibrio parahaemolyticus
GCF_000489735.1	d__Bacteria;p__Pseudomonadota;c__Gammaproteobacteria;o__Enterobacterales;f__Vibrionaceae;g__Vibrio;s__Vibrio parahaemolyticus
GCF_000489755.1	d__Bacteria;p__Pseudomonadota;c__Gammaproteobacteria;o__Enterobacterales;f__Vibrionaceae;g__Vibrio;s__Vibrio parahaemolyticus
GCF_000489775.1	d__Bacteria;p__Pseudomonadota;c__Gammaproteobacteria;o__Enterobacterales;f__Vibrionaceae;g__Vibrio;s__Vibrio parahaemolyticus
GCF_000489795.1	d__Bacteria;p__Pseudomonadota;c__Gammaproteobacteria;o__Enterobacterales;f__Vibrionaceae;g__Vibrio;s__Vibrio parahaemolyticus
GCF_000489815.1	d__Bacteria;p__Pseudomonadota;c__Gammaproteobacteria;o__Enterobacterales;f__Vibrionaceae;g__Vibrio;s__Vibrio parahaemolyticus
GCF_000489835.1	d__Bacteria;p__Pseudomonadota;c__Gammaproteobacteria;o__Enterobacterales;f__Vibrionaceae;g__Vibrio;s__Vibrio parahaemolyticus
GCF_000489855.1	d__Bacteria;p__Pseudomonadota;c__Gammaproteobacteria;o__Enterobacterales;f__Vibrionaceae;g__Vibrio;s__Vibrio parahaemolyticus
GCF_000489875.1	d__Bacteria;p__Pseudomonadota;c__Gammaproteobacteria;o__Enterobacterales;f__Vibrionaceae;g__Vibrio;s__Vibrio parahaemolyticus
GCF_000489895.1	d__Bacteria;p__Pseudomonadota;c__Gammaproteobacteria;o__Enterobacterales;f__Vibrionaceae;g__Vibrio;s__Vibrio parahaemolyticus
GCF_000489915.1	d__Bacteria;p__Pseudomonadota;c__Gammaproteobacteria;o__Enterobacterales;f__Vibrionaceae;g__Vibrio;s__Vibrio parahaemolyticus
GCF_000489935.1	d__Bacteria;p__Pseudomonadota;c__Gammaproteobacteria;o__Enterobacterales;f__Vibrionaceae;g__Vibrio;s__Vibrio parahaemolyticus
GCF_000489955.1	d__Bacteria;p__Pseudomonadota;c__Gammaproteobacteria;o__Enterobacterales;f__Vibrionaceae;g__Vibrio;s__Vibrio parahaemolyticus
GCF_000489975.1	d__Bacteria;p__Pseudomonadota;c__Gammaproteobacteria;o__Enterobacterales;f__Vibrionaceae;g__Vibrio;s__Vibrio parahaemolyticus
GCF_000489995.1	d__Bacteria;p__Pseudomonadota;c__Gammaproteobacteria;o__Enterobacterales;f__Vibrionaceae;g__Vibrio;s__Vibrio parahaemolyticus
GCF_000490015.1	d__Bacteria;p__Pseudomonadota;c__Gammaproteobacteria;o__Enterobacterales;f__Vibrionaceae;g__Vibrio;s__Vibrio parahaemolyticus
GCF_000490035.1	d__Bacteria;p__Pseudomonadota;c__Gammaproteobacteria;o__Enterobacterales;f__Vibrionaceae;g__Vibrio;s__Vibrio parahaemolyticus
GCF_000490055.1	d__Bacteria;p__Pseudomonadota;c__Gammaproteobacteria;o__Enterobacterales;f__Vibrionaceae;g__Vibrio;s__Vibrio parahaemolyticus
GCF_000490075.1	d__Bacteria;p__Pseudomonadota;c__Gammaproteobacteria;o__Enterobacterales;f__Vibrionaceae;g__Vibrio;s__Vibrio parahaemolyticus
GCF_000490095.1	d__Bacteria;p__Pseudomonadota;c__Gammaproteobacteria;o__Enterobacterales;f__Vibrionaceae;g__Vibrio;s__Vibrio parahaemolyticus
GCF_000490115.1	d__Bacteria;p__Pseudomonadota;c__Gammaproteobacteria;o__Enterobacterales;f__Vibrionaceae;g__Vibrio;s__Vibrio parahaemolyticus
GCF_000490135.1	d__Bacteria;p__Pseudomonadota;c__Gammaproteobacteria;o__Enterobacterales;f__Vibrionaceae;g__Vibrio;s__Vibrio parahaemolyticus
GCF_000490155.1	d__Bacteria;p__Pseudomonadota;c__Gammaproteobacteria;o__Enterobacterales;f__Vibrionaceae;g__Vibrio;s__Vibrio parahaemolyticus
GCF_000490175.1	d__Bacteria;p__Pseudomonadota;c__Gammaproteobacteria;o__Enterobacterales;f__Vibrionaceae;g__Vibrio;s__Vibrio parahaemolyticus
GCF_000490195.1	d__Bacteria;p__Pseudomonadota;c__Gammaproteobacteria;o__Enterobacterales;f__Vibrionaceae;g__Vibrio;s__Vibrio parahaemolyticus
GCF_000490215.1	d__Bacteria;p__Pseudomonadota;c__Gammaproteobacteria;o__Enterobacterales;f__Vibrionaceae;g__Vibrio;s__Vibrio parahaemolyticus
GCF_000490235.1	d__Bacteria;p__Pseudomonadota;c__Gammaproteobacteria;o__Enterobacterales;f__Vibrionaceae;g__Vibrio;s__Vibrio parahaemolyticus
GCF_000490255.1	d__Bacteria;p__Pseudomonadota;c__Gammaproteobacteria;o__Enterobacterales;f__Vibrionaceae;g__Vibrio;s__Vibrio parahaemolyticus
GCF_000490275.1	d__Bacteria;p__Pseudomonadota;c__Gammaproteobacteria;o__Enterobacterales;f__Vibrionaceae;g__Vibrio;s__Vibrio parahaemolyticus
GCF_000490295.1	d__Bacteria;p__Pseudomonadota;c__Gammaproteobacteria;o__Enterobacterales;f__Vibrionaceae;g__Vibrio;s__Vibrio parahaemolyticus
GCF_000490315.1	d__Bacteria;p__Pseudomonadota;c__Gammaproteobacteria;o__Enterobacterales;f__Vibrionaceae;g__Vibrio;s__Vibrio parahaemolyticus
GCF_000490335.1	d__Bacteria;p__Pseudomonadota;c__Gammaproteobacteria;o__Enterobacterales;f__Vibrionaceae;g__Vibrio;s__Vibrio parahaemolyticus
GCF_000490355.1	d__Bacteria;p__Pseudomonadota;c__Gammaproteobacteria;o__Enterobacterales;f__Vibrionaceae;g__Vibrio;s__Vibrio parahaemolyticus
GCF_000490375.1	d__Bacteria;p__Pseudomonadota;c__Gammaproteobacteria;o__Enterobacterales;f__Vibrionaceae;g__Vibrio;s__Vibrio parahaemolyticus
GCF_000490395.1	d__Bacteria;p__Pseudomonadota;c__Gammaproteobacteria;o__Enterobacterales;f__Vibrionaceae;g__Vibrio;s__Vibrio parahaemolyticus
GCF_000490415.1	d__Bacteria;p__Pseudomonadota;c__Gammaproteobacteria;o__Enterobacterales;f__Vibrionaceae;g__Vibrio;s__Vibrio parahaemolyticus
GCF_000490445.1	d__Bacteria;p__Pseudomonadota;c__Gammaproteobacteria;o__Enterobacterales;f__Vibrionaceae;g__Vibrio;s__Vibrio parahaemolyticus
GCF_000490465.1	d__Bacteria;p__Pseudomonadota;c__Gammaproteobacteria;o__Enterobacterales;f__Vibrionaceae;g__Vibrio;s__Vibrio parahaemolyticus
GCF_000490485.1	d__Bacteria;p__Pseudomonadota;c__Gammaproteobacteria;o__Enterobacterales;f__Vibrionaceae;g__Vibrio;s__Vibrio parahaemolyticus
GCF_000490515.1	d__Bacteria;p__Pseudomonadota;c__Gammaproteobacteria;o__Enterobacterales;f__Vibrionaceae;g__Vibrio;s__Vibrio parahaemolyticus
GCF_000490535.1	d__Bacteria;p__Pseudomonadota;c__Gammaproteobacteria;o__Enterobacterales;f__Vibrionaceae;g__Vibrio;s__Vibrio parahaemolyticus
GCF_000490555.1	d__Bacteria;p__Pseudomonadota;c__Gammaproteobacteria;o__Enterobacterales;f__Vibrionaceae;g__Vibrio;s__Vibrio parahaemolyticus
GCF_000490575.1	d__Bacteria;p__Pseudomonadota;c__Gammaproteobacteria;o__Enterobacterales;f__Vibrionaceae;g__Vibrio;s__Vibrio parahaemolyticus
GCF_000490595.1	d__Bacteria;p__Pseudomonadota;c__Gammaproteobacteria;o__Enterobacterales;f__Vibrionaceae;g__Vibrio;s__Vibrio parahaemolyticus
GCF_000490615.1	d__Bacteria;p__Pseudomonadota;c__Gammaproteobacteria;o__Enterobacterales;f__Vibrionaceae;g__Vibrio;s__Vibrio parahaemolyticus
GCF_000490635.1	d__Bacteria;p__Pseudomonadota;c__Gammaproteobacteria;o__Enterobacterales;f__Vibrionaceae;g__Vibrio;s__Vibrio parahaemolyticus
GCF_000490655.1	d__Bacteria;p__Pseudomonadota;c__Gammaproteobacteria;o__Enterobacterales;f__Vibrionaceae;g__Vibrio;s__Vibrio parahaemolyticus
GCF_000490675.1	d__Bacteria;p__Pseudomonadota;c__Gammaproteobacteria;o__Enterobacterales;f__Vibrionaceae;g__Vibrio;s__Vibrio parahaemolyticus
GCF_000490695.1	d__Bacteria;p__Pseudomonadota;c__Gammaproteobacteria;o__Enterobacterales;f__Vibrionaceae;g__Vibrio;s__Vibrio parahaemolyticus
GCF_000490715.1	d__Bacteria;p__Pseudomonadota;c__Gammaproteobacteria;o__Enterobacterales;f__Vibrionaceae;g__Vibrio;s__Vibrio parahaemolyticus
GCF_000490735.1	d__Bacteria;p__Pseudomonadota;c__Gammaproteobacteria;o__Enterobacterales;f__Vibrionaceae;g__Vibrio;s__Vibrio parahaemolyticus
GCF_000490755.1	d__Bacteria;p__Pseudomonadota;c__Gammaproteobacteria;o__Enterobacterales;f__Vibrionaceae;g__Vibrio;s__Vibrio parahaemolyticus
GCF_000490775.1	d__Bacteria;p__Pseudomonadota;c__Gammaproteobacteria;o__Enterobacterales;f__Vibrionaceae;g__Vibrio;s__Vibrio parahaemolyticus
GCF_000490795.1	d__Bacteria;p__Pseudomonadota;c__Gammaproteobacteria;o__Enterobacterales;f__Vibrionaceae;g__Vibrio;s__Vibrio parahaemolyticus
GCF_000490815.1	d__Bacteria;p__Pseudomonadota;c__Gammaproteobacteria;o__Enterobacterales;f__Vibrionaceae;g__Vibrio;s__Vibrio parahaemolyticus
GCF_000490835.1	d__Bacteria;p__Pseudomonadota;c__Gammaproteobacteria;o__Enterobacterales;f__Vibrionaceae;g__Vibrio;s__Vibrio parahaemolyticus
GCF_000490855.1	d__Bacteria;p__Pseudomonadota;c__Gammaproteobacteria;o__Enterobacterales;f__Vibrionaceae;g__Vibrio;s__Vibrio parahaemolyticus
GCF_000490875.1	d__Bacteria;p__Pseudomonadota;c__Gammaproteobacteria;o__Enterobacterales;f__Vibrionaceae;g__Vibrio;s__Vibrio parahaemolyticus
GCF_000490895.1	d__Bacteria;p__Pseudomonadota;c__Gammaproteobacteria;o__Enterobacterales;f__Vibrionaceae;g__Vibrio;s__Vibrio parahaemolyticus
GCF_000490915.1	d__Bacteria;p__Pseudomonadota;c__Gammaproteobacteria;o__Enterobacterales;f__Vibrionaceae;g__Vibrio;s__Vibrio parahaemolyticus
GCF_000490935.1	d__Bacteria;p__Pseudomonadota;c__Gammaproteobacteria;o__Enterobacterales;f__Vibrionaceae;g__Vibrio;s__Vibrio parahaemolyticus
GCF_000490955.1	d__Bacteria;p__Pseudomonadota;c__Gammaproteobacteria;o__Enterobacterales;f__Vibrionaceae;g__Vibrio;s__Vibrio parahaemolyticus
GCF_000490975.1	d__Bacteria;p__Pseudomonadota;c__Gammaproteobacteria;o__Enterobacterales;f__Vibrionaceae;g__Vibrio;s__Vibrio parahaemolyticus
GCF_000490995.1	d__Bacteria;p__Pseudomonadota;c__Gammaproteobacteria;o__Enterobacterales;f__Vibrionaceae;g__Vibrio;s__Vibrio parahaemolyticus
GCF_000491015.1	d__Bacteria;p__Pseudomonadota;c__Gammaproteobacteria;o__Enterobacterales;f__Vibrionaceae;g__Vibrio;s__Vibrio parahaemolyticus
GCF_000491035.1	d__Bacteria;p__Pseudomonadota;c__Gammaproteobacteria;o__Enterobacterales;f__Vibrionaceae;g__Vibrio;s__Vibrio parahaemolyticus
GCF_000491055.1	d__Bacteria;p__Pseudomonadota;c__Gammaproteobacteria;o__Enterobacterales;f__Vibrionaceae;g__Vibrio;s__Vibrio parahaemolyticus
GCF_000491075.1	d__Bacteria;p__Pseudomonadota;c__Gammaproteobacteria;o__Enterobacterales;f__Vibrionaceae;g__Vibrio;s__Vibrio parahaemolyticus
GCF_000491095.1	d__Bacteria;p__Pseudomonadota;c__Gammaproteobacteria;o__Enterobacterales;f__Vibrionaceae;g__Vibrio;s__Vibrio parahaemolyticus
GCF_000491115.1	d__Bacteria;p__Pseudomonadota;c__Gammaproteobacteria;o__Enterobacterales;f__Vibrionaceae;g__Vibrio;s__Vibrio parahaemolyticus
GCF_000491135.1	d__Bacteria;p__Pseudomonadota;c__Gammaproteobacteria;o__Enterobacterales;f__Vibrionaceae;g__Vibrio;s__Vibrio parahaemolyticus
GCF_000491155.1	d__Bacteria;p__Pseudomonadota;c__Gammaproteobacteria;o__Enterobacterales;f__Vibrionaceae;g__Vibrio;s__Vibrio parahaemolyticus
GCF_000491175.1	d__Bacteria;p__Pseudomonadota;c__Gammaproteobacteria;o__Enterobacterales;f__Vibrionaceae;g__Vibrio;s__Vibrio parahaemolyticus
GCF_000491195.1	d__Bacteria;p__Pseudomonadota;c__Gammaproteobacteria;o__Enterobacterales;f__Vibrionaceae;g__Vibrio;s__Vibrio parahaemolyticus
GCF_000491215.1	d__Bacteria;p__Pseudomonadota;c__Gammaproteobacteria;o__Enterobacterales;f__Vibrionaceae;g__Vibrio;s__Vibrio parahaemolyticus
GCF_000491235.1	d__Bacteria;p__Pseudomonadota;c__Gammaproteobacteria;o__Enterobacterales;f__Vibrionaceae;g__Vibrio;s__Vibrio parahaemolyticus
GCF_000491255.1	d__Bacteria;p__Pseudomonadota;c__Gammaproteobacteria;o__Enterobacterales;f__Vibrionaceae;g__Vibrio;s__Vibrio parahaemolyticus
GCF_000491275.1	d__Bacteria;p__Pseudomonadota;c__Gammaproteobacteria;o__Enterobacterales;f__Vibrionaceae;g__Vibrio;s__Vibrio parahaemolyticus
GCF_000491295.1	d__Bacteria;p__Pseudomonadota;c__Gammaproteobacteria;o__Enterobacterales;f__Vibrionaceae;g__Vibrio;s__Vibrio parahaemolyticus
GCF_000491315.1	d__Bacteria;p__Pseudomonadota;c__Gammaproteobacteria;o__Enterobacterales;f__Vibrionaceae;g__Vibrio;s__Vibrio parahaemolyticus
GCF_000491335.1	d__Bacteria;p__Pseudomonadota;c__Gammaproteobacteria;o__Enterobacterales;f__Vibrionaceae;g__Vibrio;s__Vibrio parahaemolyticus
GCF_000491355.1	d__Bacteria;p__Pseudomonadota;c__Gammaproteobacteria;o__Enterobacterales;f__Vibrionaceae;g__Vibrio;s__Vibrio parahaemolyticus
GCF_000491375.1	d__Bacteria;p__Pseudomonadota;c__Gammaproteobacteria;o__Enterobacterales;f__Vibrionaceae;g__Vibrio;s__Vibrio parahaemolyticus
GCF_000491395.1	d__Bacteria;p__Pseudomonadota;c__Gammaproteobacteria;o__Enterobacterales;f__Vibrionaceae;g__Vibrio;s__Vibrio parahaemolyticus
GCF_000491415.1	d__Bacteria;p__Pseudomonadota;c__Gammaproteobacteria;o__Enterobacterales;f__Vibrionaceae;g__Vibrio;s__Vibrio parahaemolyticus
GCF_000491435.1	d__Bacteria;p__Pseudomonadota;c__Gammaproteobacteria;o__Enterobacterales;f__Vibrionaceae;g__Vibrio;s__Vibrio parahaemolyticus
GCF_000491455.1	d__Bacteria;p__Pseudomonadota;c__Gammaproteobacteria;o__Enterobacterales;f__Vibrionaceae;g__Vibrio;s__Vibrio parahaemolyticus
GCF_000491475.1	d__Bacteria;p__Pseudomonadota;c__Gammaproteobacteria;o__Enterobacterales;f__Vibrionaceae;g__Vibrio;s__Vibrio parahaemolyticus
GCF_000491495.1	d__Bacteria;p__Pseudomonadota;c__Gammaproteobacteria;o__Enterobacterales;f__Vibrionaceae;g__Vibrio;s__Vibrio parahaemolyticus
GCF_000491515.1	d__Bacteria;p__Pseudomonadota;c__Gammaproteobacteria;o__Enterobacterales;f__Vibrionaceae;g__Vibrio;s__Vibrio parahaemolyticus
GCF_000491535.1	d__Bacteria;p__Pseudomonadota;c__Gammaproteobacteria;o__Enterobacterales;f__Vibrionaceae;g__Vibrio;s__Vibrio parahaemolyticus
GCF_000491555.1	d__Bacteria;p__Pseudomonadota;c__Gammaproteobacteria;o__Enterobacterales;f__Vibrionaceae;g__Vibrio;s__Vibrio parahaemolyticus
GCF_000491575.1	d__Bacteria;p__Pseudomonadota;c__Gammaproteobacteria;o__Enterobacterales;f__Vibrionaceae;g__Vibrio;s__Vibrio parahaemolyticus
GCF_000491595.1	d__Bacteria;p__Pseudomonadota;c__Gammaproteobacteria;o__Enterobacterales;f__Vibrionaceae;g__Vibrio;s__Vibrio parahaemolyticus
GCF_000491615.1	d__Bacteria;p__Pseudomonadota;c__Gammaproteobacteria;o__Enterobacterales;f__Vibrionaceae;g__Vibrio;s__Vibrio parahaemolyticus
GCF_000491635.1	d__Bacteria;p__Pseudomonadota;c__Gammaproteobacteria;o__Enterobacterales;f__Vibrionaceae;g__Vibrio;s__Vibrio parahaemolyticus
GCF_000491655.1	d__Bacteria;p__Pseudomonadota;c__Gammaproteobacteria;o__Enterobacterales;f__Vibrionaceae;g__Vibrio;s__Vibrio parahaemolyticus
GCF_000491675.1	d__Bacteria;p__Pseudomonadota;c__Gammaproteobacteria;o__Enterobacterales;f__Vibrionaceae;g__Vibrio;s__Vibrio parahaemolyticus
GCF_000491695.1	d__Bacteria;p__Pseudomonadota;c__Gammaproteobacteria;o__Enterobacterales;f__Vibrionaceae;g__Vibrio;s__Vibrio parahaemolyticus
GCF_000491715.1	d__Bacteria;p__Pseudomonadota;c__Gammaproteobacteria;o__Enterobacterales;f__Vibrionaceae;g__Vibrio;s__Vibrio parahaemolyticus
GCF_000491735.1	d__Bacteria;p__Pseudomonadota;c__Gammaproteobacteria;o__Enterobacterales;f__Vibrionaceae;g__Vibrio;s__Vibrio parahaemolyticus
GCF_000491755.1	d__Bacteria;p__Pseudomonadota;c__Gammaproteobacteria;o__Enterobacterales;f__Vibrionaceae;g__Vibrio;s__Vibrio parahaemolyticus
GCF_000491775.1	d__Bacteria;p__Pseudomonadota;c__Gammaproteobacteria;o__Enterobacterales;f__Vibrionaceae;g__Vibrio;s__Vibrio parahaemolyticus
GCF_000491795.1	d__Bacteria;p__Pseudomonadota;c__Gammaproteobacteria;o__Enterobacterales;f__Vibrionaceae;g__Vibrio;s__Vibrio parahaemolyticus
GCF_000491815.1	d__Bacteria;p__Pseudomonadota;c__Gammaproteobacteria;o__Enterobacterales;f__Vibrionaceae;g__Vibrio;s__Vibrio parahaemolyticus
GCF_000491835.1	d__Bacteria;p__Pseudomonadota;c__Gammaproteobacteria;o__Enterobacterales;f__Vibrionaceae;g__Vibrio;s__Vibrio parahaemolyticus
GCF_000491855.1	d__Bacteria;p__Pseudomonadota;c__Gammaproteobacteria;o__Enterobacterales;f__Vibrionaceae;g__Vibrio;s__Vibrio parahaemolyticus
GCF_000491875.1	d__Bacteria;p__Pseudomonadota;c__Gammaproteobacteria;o__Enterobacterales;f__Vibrionaceae;g__Vibrio;s__Vibrio parahaemolyticus
GCF_000491895.1	d__Bacteria;p__Pseudomonadota;c__Gammaproteobacteria;o__Enterobacterales;f__Vibrionaceae;g__Vibrio;s__Vibrio parahaemolyticus
GCF_000491915.1	d__Bacteria;p__Pseudomonadota;c__Gammaproteobacteria;o__Enterobacterales;f__Vibrionaceae;g__Vibrio;s__Vibrio parahaemolyticus
GCF_000491935.1	d__Bacteria;p__Pseudomonadota;c__Gammaproteobacteria;o__Enterobacterales;f__Vibrionaceae;g__Vibrio;s__Vibrio parahaemolyticus
GCF_000491955.1	d__Bacteria;p__Pseudomonadota;c__Gammaproteobacteria;o__Enterobacterales;f__Vibrionaceae;g__Vibrio;s__Vibrio parahaemolyticus
GCF_000491975.1	d__Bacteria;p__Pseudomonadota;c__Gammaproteobacteria;o__Enterobacterales;f__Vibrionaceae;g__Vibrio;s__Vibrio parahaemolyticus
GCF_000491995.1	d__Bacteria;p__Pseudomonadota;c__Gammaproteobacteria;o__Enterobacterales;f__Vibrionaceae;g__Vibrio;s__Vibrio parahaemolyticus
GCF_000492015.1	d__Bacteria;p__Pseudomonadota;c__Gammaproteobacteria;o__Enterobacterales;f__Vibrionaceae;g__Vibrio;s__Vibrio parahaemolyticus
GCF_000492035.1	d__Bacteria;p__Pseudomonadota;c__Gammaproteobacteria;o__Enterobacterales;f__Vibrionaceae;g__Vibrio;s__Vibrio parahaemolyticus
GCF_000492055.1	d__Bacteria;p__Pseudomonadota;c__Gammaproteobacteria;o__Enterobacterales;f__Vibrionaceae;g__Vibrio;s__Vibrio parahaemolyticus
GCF_000492075.1	d__Bacteria;p__Pseudomonadota;c__Gammaproteobacteria;o__Enterobacterales;f__Vibrionaceae;g__Vibrio;s__Vibrio parahaemolyticus
GCF_000492095.1	d__Bacteria;p__Pseudomonadota;c__Gammaproteobacteria;o__Enterobacterales;f__Vibrionaceae;g__Vibrio;s__Vibrio parahaemolyticus
GCF_000493225.1	d__Bacteria;p__Pseudomonadota;c__Gammaproteobacteria;o__Enterobacterales;f__Vibrionaceae;g__Vibrio;s__Vibrio parahaemolyticus
GCF_000493315.1	d__Bacteria;p__Pseudomonadota;c__Gammaproteobacteria;o__Enterobacterales;f__Vibrionaceae;g__Vibrio;s__Vibrio harveyi
GCF_000493715.1	d__Bacteria;p__Pseudomonadota;c__Gammaproteobacteria;o__Enterobacterales;f__Vibrionaceae;g__Vibrio;s__Vibrio parahaemolyticus
GCF_000496695.1	d__Bacteria;p__Pseudomonadota;c__Gammaproteobacteria;o__Enterobacterales;f__Vibrionaceae;g__Vibrio;s__Vibrio halioticoli
GCF_000500105.2	d__Bacteria;p__Pseudomonadota;c__Gammaproteobacteria;o__Enterobacterales;f__Vibrionaceae;g__Vibrio;s__Vibrio parahaemolyticus
GCF_000500365.1	d__Bacteria;p__Pseudomonadota;c__Gammaproteobacteria;o__Enterobacterales;f__Vibrionaceae;g__Vibrio;s__Vibrio parahaemolyticus
GCF_000500405.1	d__Bacteria;p__Pseudomonadota;c__Gammaproteobacteria;o__Enterobacterales;f__Vibrionaceae;g__Vibrio;s__Vibrio parahaemolyticus
GCF_000500425.1	d__Bacteria;p__Pseudomonadota;c__Gammaproteobacteria;o__Enterobacterales;f__Vibrionaceae;g__Vibrio;s__Vibrio parahaemolyticus
GCF_000500485.1	d__Bacteria;p__Pseudomonadota;c__Gammaproteobacteria;o__Enterobacterales;f__Vibrionaceae;g__Vibrio;s__Vibrio parahaemolyticus
GCF_000500505.1	d__Bacteria;p__Pseudomonadota;c__Gammaproteobacteria;o__Enterobacterales;f__Vibrionaceae;g__Vibrio;s__Vibrio parahaemolyticus
GCF_000500525.1	d__Bacteria;p__Pseudomonadota;c__Gammaproteobacteria;o__Enterobacterales;f__Vibrionaceae;g__Vibrio;s__Vibrio parahaemolyticus
GCF_000500545.1	d__Bacteria;p__Pseudomonadota;c__Gammaproteobacteria;o__Enterobacterales;f__Vibrionaceae;g__Vibrio;s__Vibrio parahaemolyticus
GCF_000500675.1	d__Bacteria;p__Pseudomonadota;c__Gammaproteobacteria;o__Enterobacterales;f__Vibrionaceae;g__Vibrio;s__Vibrio cholerae
GCF_000500695.1	d__Bacteria;p__Pseudomonadota;c__Gammaproteobacteria;o__Enterobacterales;f__Vibrionaceae;g__Vibrio;s__Vibrio cholerae
GCF_000500715.1	d__Bacteria;p__Pseudomonadota;c__Gammaproteobacteria;o__Enterobacterales;f__Vibrionaceae;g__Vibrio;s__Vibrio cholerae
GCF_000500735.1	d__Bacteria;p__Pseudomonadota;c__Gammaproteobacteria;o__Enterobacterales;f__Vibrionaceae;g__Vibrio;s__Vibrio cholerae
GCF_000500755.2	d__Bacteria;p__Pseudomonadota;c__Gammaproteobacteria;o__Enterobacterales;f__Vibrionaceae;g__Vibrio;s__Vibrio parahaemolyticus
GCF_000510585.2	d__Bacteria;p__Pseudomonadota;c__Gammaproteobacteria;o__Enterobacterales;f__Vibrionaceae;g__Vibrio;s__Vibrio parahaemolyticus
GCF_000510605.2	d__Bacteria;p__Pseudomonadota;c__Gammaproteobacteria;o__Enterobacterales;f__Vibrionaceae;g__Vibrio;s__Vibrio parahaemolyticus
GCF_000516875.2	d__Bacteria;p__Pseudomonadota;c__Gammaproteobacteria;o__Enterobacterales;f__Vibrionaceae;g__Vibrio;s__Vibrio parahaemolyticus
GCF_000518145.1	d__Bacteria;p__Pseudomonadota;c__Gammaproteobacteria;o__Enterobacterales;f__Vibrionaceae;g__Vibrio;s__Vibrio cholerae
GCF_000519365.2	d__Bacteria;p__Pseudomonadota;c__Gammaproteobacteria;o__Enterobacterales;f__Vibrionaceae;g__Vibrio;s__Vibrio parahaemolyticus
GCF_000519385.2	d__Bacteria;p__Pseudomonadota;c__Gammaproteobacteria;o__Enterobacterales;f__Vibrionaceae;g__Vibrio;s__Vibrio parahaemolyticus
GCF_000519405.2	d__Bacteria;p__Pseudomonadota;c__Gammaproteobacteria;o__Enterobacterales;f__Vibrionaceae;g__Vibrio;s__Vibrio parahaemolyticus
GCF_000521825.2	d__Bacteria;p__Pseudomonadota;c__Gammaproteobacteria;o__Enterobacterales;f__Vibrionaceae;g__Vibrio;s__Vibrio parahaemolyticus
GCF_000522005.2	d__Bacteria;p__Pseudomonadota;c__Gammaproteobacteria;o__Enterobacterales;f__Vibrionaceae;g__Vibrio;s__Vibrio parahaemolyticus
GCF_000522025.2	d__Bacteria;p__Pseudomonadota;c__Gammaproteobacteria;o__Enterobacterales;f__Vibrionaceae;g__Vibrio;s__Vibrio parahaemolyticus
GCF_000522045.2	d__Bacteria;p__Pseudomonadota;c__Gammaproteobacteria;o__Enterobacterales;f__Vibrionaceae;g__Vibrio;s__Vibrio parahaemolyticus
GCF_000522065.2	d__Bacteria;p__Pseudomonadota;c__Gammaproteobacteria;o__Enterobacterales;f__Vibrionaceae;g__Vibrio;s__Vibrio parahaemolyticus
GCF_000524535.2	d__Bacteria;p__Pseudomonadota;c__Gammaproteobacteria;o__Enterobacterales;f__Vibrionaceae;g__Vibrio;s__Vibrio parahaemolyticus
GCF_000525005.2	d__Bacteria;p__Pseudomonadota;c__Gammaproteobacteria;o__Enterobacterales;f__Vibrionaceae;g__Vibrio;s__Vibrio parahaemolyticus
GCF_000558885.2	d__Bacteria;p__Pseudomonadota;c__Gammaproteobacteria;o__Enterobacterales;f__Vibrionaceae;g__Vibrio;s__Vibrio parahaemolyticus
GCF_000558925.2	d__Bacteria;p__Pseudomonadota;c__Gammaproteobacteria;o__Enterobacterales;f__Vibrionaceae;g__Vibrio;s__Vibrio parahaemolyticus
GCF_000568495.1	d__Bacteria;p__Pseudomonadota;c__Gammaproteobacteria;o__Enterobacterales;f__Vibrionaceae;g__Vibrio;s__Vibrio parahaemolyticus
GCF_000569115.2	d__Bacteria;p__Pseudomonadota;c__Gammaproteobacteria;o__Enterobacterales;f__Vibrionaceae;g__Vibrio;s__Vibrio cholerae
GCF_000571915.2	d__Bacteria;p__Pseudomonadota;c__Gammaproteobacteria;o__Enterobacterales;f__Vibrionaceae;g__Vibrio;s__Vibrio parahaemolyticus
GCF_000582905.2	d__Bacteria;p__Pseudomonadota;c__Gammaproteobacteria;o__Enterobacterales;f__Vibrionaceae;g__Vibrio;s__Vibrio parahaemolyticus
GCF_000591455.1	d__Bacteria;p__Pseudomonadota;c__Gammaproteobacteria;o__Enterobacterales;f__Vibrionaceae;g__Vibrio;s__Vibrio parahaemolyticus
GCF_000591495.1	d__Bacteria;p__Pseudomonadota;c__Gammaproteobacteria;o__Enterobacterales;f__Vibrionaceae;g__Vibrio;s__Vibrio parahaemolyticus
GCF_000591515.1	d__Bacteria;p__Pseudomonadota;c__Gammaproteobacteria;o__Enterobacterales;f__Vibrionaceae;g__Vibrio;s__Vibrio parahaemolyticus
GCF_000591555.1	d__Bacteria;p__Pseudomonadota;c__Gammaproteobacteria;o__Enterobacterales;f__Vibrionaceae;g__Vibrio;s__Vibrio parahaemolyticus
GCF_000593285.2	d__Bacteria;p__Pseudomonadota;c__Gammaproteobacteria;o__Enterobacterales;f__Vibrionaceae;g__Vibrio;s__Vibrio parahaemolyticus
GCF_000593305.2	d__Bacteria;p__Pseudomonadota;c__Gammaproteobacteria;o__Enterobacterales;f__Vibrionaceae;g__Vibrio;s__Vibrio parahaemolyticus
GCF_000593325.2	d__Bacteria;p__Pseudomonadota;c__Gammaproteobacteria;o__Enterobacterales;f__Vibrionaceae;g__Vibrio;s__Vibrio parahaemolyticus
GCF_000593345.2	d__Bacteria;p__Pseudomonadota;c__Gammaproteobacteria;o__Enterobacterales;f__Vibrionaceae;g__Vibrio;s__Vibrio parahaemolyticus
GCF_000593365.2	d__Bacteria;p__Pseudomonadota;c__Gammaproteobacteria;o__Enterobacterales;f__Vibrionaceae;g__Vibrio;s__Vibrio parahaemolyticus
GCF_000621645.1	d__Bacteria;p__Pseudomonadota;c__Gammaproteobacteria;o__Enterobacterales;f__Vibrionaceae;g__Vibrio;s__Vibrio cholerae
GCF_000695685.1	d__Bacteria;p__Pseudomonadota;c__Gammaproteobacteria;o__Enterobacterales;f__Vibrionaceae;g__Vibrio;s__Vibrio fortis_A
GCF_000696385.1	d__Bacteria;p__Pseudomonadota;c__Gammaproteobacteria;o__Enterobacterales;f__Vibrionaceae;g__Vibrio;s__Vibrio metoecus
GCF_000701045.2	d__Bacteria;p__Pseudomonadota;c__Gammaproteobacteria;o__Enterobacterales;f__Vibrionaceae;g__Vibrio;s__Vibrio parahaemolyticus
GCF_000706825.2	d__Bacteria;p__Pseudomonadota;c__Gammaproteobacteria;o__Enterobacterales;f__Vibrionaceae;g__Vibrio;s__Vibrio parahaemolyticus
GCF_000706845.2	d__Bacteria;p__Pseudomonadota;c__Gammaproteobacteria;o__Enterobacterales;f__Vibrionaceae;g__Vibrio;s__Vibrio parahaemolyticus
GCF_000706865.2	d__Bacteria;p__Pseudomonadota;c__Gammaproteobacteria;o__Enterobacterales;f__Vibrionaceae;g__Vibrio;s__Vibrio parahaemolyticus
GCF_000706885.2	d__Bacteria;p__Pseudomonadota;c__Gammaproteobacteria;o__Enterobacterales;f__Vibrionaceae;g__Vibrio;s__Vibrio parahaemolyticus
GCF_000706905.1	d__Bacteria;p__Pseudomonadota;c__Gammaproteobacteria;o__Enterobacterales;f__Vibrionaceae;g__Vibrio;s__Vibrio parahaemolyticus
GCF_000706925.1	d__Bacteria;p__Pseudomonadota;c__Gammaproteobacteria;o__Enterobacterales;f__Vibrionaceae;g__Vibrio;s__Vibrio parahaemolyticus
GCF_000706945.2	d__Bacteria;p__Pseudomonadota;c__Gammaproteobacteria;o__Enterobacterales;f__Vibrionaceae;g__Vibrio;s__Vibrio parahaemolyticus
GCF_000706965.2	d__Bacteria;p__Pseudomonadota;c__Gammaproteobacteria;o__Enterobacterales;f__Vibrionaceae;g__Vibrio;s__Vibrio parahaemolyticus
GCF_000706985.2	d__Bacteria;p__Pseudomonadota;c__Gammaproteobacteria;o__Enterobacterales;f__Vibrionaceae;g__Vibrio;s__Vibrio parahaemolyticus
GCF_000707005.2	d__Bacteria;p__Pseudomonadota;c__Gammaproteobacteria;o__Enterobacterales;f__Vibrionaceae;g__Vibrio;s__Vibrio parahaemolyticus
GCF_000707025.1	d__Bacteria;p__Pseudomonadota;c__Gammaproteobacteria;o__Enterobacterales;f__Vibrionaceae;g__Vibrio;s__Vibrio parahaemolyticus
GCF_000707045.2	d__Bacteria;p__Pseudomonadota;c__Gammaproteobacteria;o__Enterobacterales;f__Vibrionaceae;g__Vibrio;s__Vibrio parahaemolyticus
GCF_000707065.2	d__Bacteria;p__Pseudomonadota;c__Gammaproteobacteria;o__Enterobacterales;f__Vibrionaceae;g__Vibrio;s__Vibrio parahaemolyticus
GCF_000707085.2	d__Bacteria;p__Pseudomonadota;c__Gammaproteobacteria;o__Enterobacterales;f__Vibrionaceae;g__Vibrio;s__Vibrio parahaemolyticus
GCF_000707105.2	d__Bacteria;p__Pseudomonadota;c__Gammaproteobacteria;o__Enterobacterales;f__Vibrionaceae;g__Vibrio;s__Vibrio parahaemolyticus
GCF_000707125.2	d__Bacteria;p__Pseudomonadota;c__Gammaproteobacteria;o__Enterobacterales;f__Vibrionaceae;g__Vibrio;s__Vibrio parahaemolyticus
GCF_000707145.1	d__Bacteria;p__Pseudomonadota;c__Gammaproteobacteria;o__Enterobacterales;f__Vibrionaceae;g__Vibrio;s__Vibrio parahaemolyticus
GCF_000707165.1	d__Bacteria;p__Pseudomonadota;c__Gammaproteobacteria;o__Enterobacterales;f__Vibrionaceae;g__Vibrio;s__Vibrio parahaemolyticus
GCF_000707185.2	d__Bacteria;p__Pseudomonadota;c__Gammaproteobacteria;o__Enterobacterales;f__Vibrionaceae;g__Vibrio;s__Vibrio parahaemolyticus
GCF_000707205.2	d__Bacteria;p__Pseudomonadota;c__Gammaproteobacteria;o__Enterobacterales;f__Vibrionaceae;g__Vibrio;s__Vibrio parahaemolyticus
GCF_000707225.2	d__Bacteria;p__Pseudomonadota;c__Gammaproteobacteria;o__Enterobacterales;f__Vibrionaceae;g__Vibrio;s__Vibrio parahaemolyticus
GCF_000707245.2	d__Bacteria;p__Pseudomonadota;c__Gammaproteobacteria;o__Enterobacterales;f__Vibrionaceae;g__Vibrio;s__Vibrio parahaemolyticus
GCF_000707265.2	d__Bacteria;p__Pseudomonadota;c__Gammaproteobacteria;o__Enterobacterales;f__Vibrionaceae;g__Vibrio;s__Vibrio parahaemolyticus
GCF_000707285.2	d__Bacteria;p__Pseudomonadota;c__Gammaproteobacteria;o__Enterobacterales;f__Vibrionaceae;g__Vibrio;s__Vibrio parahaemolyticus
GCF_000707305.2	d__Bacteria;p__Pseudomonadota;c__Gammaproteobacteria;o__Enterobacterales;f__Vibrionaceae;g__Vibrio;s__Vibrio parahaemolyticus
GCF_000707325.2	d__Bacteria;p__Pseudomonadota;c__Gammaproteobacteria;o__Enterobacterales;f__Vibrionaceae;g__Vibrio;s__Vibrio parahaemolyticus
GCF_000707345.1	d__Bacteria;p__Pseudomonadota;c__Gammaproteobacteria;o__Enterobacterales;f__Vibrionaceae;g__Vibrio;s__Vibrio parahaemolyticus
GCF_000707365.2	d__Bacteria;p__Pseudomonadota;c__Gammaproteobacteria;o__Enterobacterales;f__Vibrionaceae;g__Vibrio;s__Vibrio parahaemolyticus
GCF_000707385.2	d__Bacteria;p__Pseudomonadota;c__Gammaproteobacteria;o__Enterobacterales;f__Vibrionaceae;g__Vibrio;s__Vibrio parahaemolyticus
GCF_000707405.1	d__Bacteria;p__Pseudomonadota;c__Gammaproteobacteria;o__Enterobacterales;f__Vibrionaceae;g__Vibrio;s__Vibrio parahaemolyticus
GCF_000707425.2	d__Bacteria;p__Pseudomonadota;c__Gammaproteobacteria;o__Enterobacterales;f__Vibrionaceae;g__Vibrio;s__Vibrio parahaemolyticus
GCF_000707445.2	d__Bacteria;p__Pseudomonadota;c__Gammaproteobacteria;o__Enterobacterales;f__Vibrionaceae;g__Vibrio;s__Vibrio parahaemolyticus
GCF_000707465.2	d__Bacteria;p__Pseudomonadota;c__Gammaproteobacteria;o__Enterobacterales;f__Vibrionaceae;g__Vibrio;s__Vibrio parahaemolyticus
GCF_000707485.2	d__Bacteria;p__Pseudomonadota;c__Gammaproteobacteria;o__Enterobacterales;f__Vibrionaceae;g__Vibrio;s__Vibrio parahaemolyticus
GCF_000707505.2	d__Bacteria;p__Pseudomonadota;c__Gammaproteobacteria;o__Enterobacterales;f__Vibrionaceae;g__Vibrio;s__Vibrio parahaemolyticus
GCF_000707525.2	d__Bacteria;p__Pseudomonadota;c__Gammaproteobacteria;o__Enterobacterales;f__Vibrionaceae;g__Vibrio;s__Vibrio parahaemolyticus
GCF_000707545.2	d__Bacteria;p__Pseudomonadota;c__Gammaproteobacteria;o__Enterobacterales;f__Vibrionaceae;g__Vibrio;s__Vibrio parahaemolyticus
GCF_000707565.2	d__Bacteria;p__Pseudomonadota;c__Gammaproteobacteria;o__Enterobacterales;f__Vibrionaceae;g__Vibrio;s__Vibrio parahaemolyticus
GCF_000707585.2	d__Bacteria;p__Pseudomonadota;c__Gammaproteobacteria;o__Enterobacterales;f__Vibrionaceae;g__Vibrio;s__Vibrio parahaemolyticus
GCF_000707605.2	d__Bacteria;p__Pseudomonadota;c__Gammaproteobacteria;o__Enterobacterales;f__Vibrionaceae;g__Vibrio;s__Vibrio parahaemolyticus
GCF_000707625.2	d__Bacteria;p__Pseudomonadota;c__Gammaproteobacteria;o__Enterobacterales;f__Vibrionaceae;g__Vibrio;s__Vibrio parahaemolyticus
GCF_000707645.2	d__Bacteria;p__Pseudomonadota;c__Gammaproteobacteria;o__Enterobacterales;f__Vibrionaceae;g__Vibrio;s__Vibrio parahaemolyticus
GCF_000707665.2	d__Bacteria;p__Pseudomonadota;c__Gammaproteobacteria;o__Enterobacterales;f__Vibrionaceae;g__Vibrio;s__Vibrio parahaemolyticus
GCF_000707685.2	d__Bacteria;p__Pseudomonadota;c__Gammaproteobacteria;o__Enterobacterales;f__Vibrionaceae;g__Vibrio;s__Vibrio parahaemolyticus
GCF_000707705.2	d__Bacteria;p__Pseudomonadota;c__Gammaproteobacteria;o__Enterobacterales;f__Vibrionaceae;g__Vibrio;s__Vibrio parahaemolyticus
GCF_000707725.2	d__Bacteria;p__Pseudomonadota;c__Gammaproteobacteria;o__Enterobacterales;f__Vibrionaceae;g__Vibrio;s__Vibrio parahaemolyticus
GCF_000707745.2	d__Bacteria;p__Pseudomonadota;c__Gammaproteobacteria;o__Enterobacterales;f__Vibrionaceae;g__Vibrio;s__Vibrio parahaemolyticus
GCF_000707765.2	d__Bacteria;p__Pseudomonadota;c__Gammaproteobacteria;o__Enterobacterales;f__Vibrionaceae;g__Vibrio;s__Vibrio parahaemolyticus
GCF_000707785.2	d__Bacteria;p__Pseudomonadota;c__Gammaproteobacteria;o__Enterobacterales;f__Vibrionaceae;g__Vibrio;s__Vibrio parahaemolyticus
GCF_000707805.2	d__Bacteria;p__Pseudomonadota;c__Gammaproteobacteria;o__Enterobacterales;f__Vibrionaceae;g__Vibrio;s__Vibrio parahaemolyticus
GCF_000707825.2	d__Bacteria;p__Pseudomonadota;c__Gammaproteobacteria;o__Enterobacterales;f__Vibrionaceae;g__Vibrio;s__Vibrio parahaemolyticus
GCF_000707845.1	d__Bacteria;p__Pseudomonadota;c__Gammaproteobacteria;o__Enterobacterales;f__Vibrionaceae;g__Vibrio;s__Vibrio parahaemolyticus
GCF_000707865.2	d__Bacteria;p__Pseudomonadota;c__Gammaproteobacteria;o__Enterobacterales;f__Vibrionaceae;g__Vibrio;s__Vibrio parahaemolyticus
GCF_000707885.2	d__Bacteria;p__Pseudomonadota;c__Gammaproteobacteria;o__Enterobacterales;f__Vibrionaceae;g__Vibrio;s__Vibrio parahaemolyticus
GCF_000707905.2	d__Bacteria;p__Pseudomonadota;c__Gammaproteobacteria;o__Enterobacterales;f__Vibrionaceae;g__Vibrio;s__Vibrio parahaemolyticus
GCF_000710155.1	d__Bacteria;p__Pseudomonadota;c__Gammaproteobacteria;o__Enterobacterales;f__Vibrionaceae;g__Vibrio;s__Vibrio cholerae
GCF_000710445.1	d__Bacteria;p__Pseudomonadota;c__Gammaproteobacteria;o__Enterobacterales;f__Vibrionaceae;g__Vibrio;s__Vibrio cholerae
GCF_000710455.1	d__Bacteria;p__Pseudomonadota;c__Gammaproteobacteria;o__Enterobacterales;f__Vibrionaceae;g__Vibrio;s__Vibrio cholerae
GCF_000711795.1	d__Bacteria;p__Pseudomonadota;c__Gammaproteobacteria;o__Enterobacterales;f__Vibrionaceae;g__Vibrio;s__Vibrio pacinii
GCF_000711805.1	d__Bacteria;p__Pseudomonadota;c__Gammaproteobacteria;o__Enterobacterales;f__Vibrionaceae;g__Vibrio;s__Vibrio rhizosphaerae
GCF_000723485.1	d__Bacteria;p__Pseudomonadota;c__Gammaproteobacteria;o__Enterobacterales;f__Vibrionaceae;g__Vibrio;s__Vibrio nigripulchritudo
GCF_000723605.1	d__Bacteria;p__Pseudomonadota;c__Gammaproteobacteria;o__Enterobacterales;f__Vibrionaceae;g__Vibrio;s__Vibrio nigripulchritudo
GCF_000723765.1	d__Bacteria;p__Pseudomonadota;c__Gammaproteobacteria;o__Enterobacterales;f__Vibrionaceae;g__Vibrio;s__Vibrio nigripulchritudo
GCF_000723805.1	d__Bacteria;p__Pseudomonadota;c__Gammaproteobacteria;o__Enterobacterales;f__Vibrionaceae;g__Vibrio;s__Vibrio nigripulchritudo
GCF_000731785.2	d__Bacteria;p__Pseudomonadota;c__Gammaproteobacteria;o__Enterobacterales;f__Vibrionaceae;g__Vibrio;s__Vibrio katoptron
GCF_000731795.2	d__Bacteria;p__Pseudomonadota;c__Gammaproteobacteria;o__Enterobacterales;f__Vibrionaceae;g__Vibrio;s__Vibrio blepharus
GCF_000732985.1	d__Bacteria;p__Pseudomonadota;c__Gammaproteobacteria;o__Enterobacterales;f__Vibrionaceae;g__Vibrio;s__Vibrio parahaemolyticus
GCF_000732995.1	d__Bacteria;p__Pseudomonadota;c__Gammaproteobacteria;o__Enterobacterales;f__Vibrionaceae;g__Vibrio;s__Vibrio parahaemolyticus
GCF_000733315.1	d__Bacteria;p__Pseudomonadota;c__Gammaproteobacteria;o__Enterobacterales;f__Vibrionaceae;g__Vibrio;s__Vibrio mediterranei
GCF_000736315.1	d__Bacteria;p__Pseudomonadota;c__Gammaproteobacteria;o__Enterobacterales;f__Vibrionaceae;g__Vibrio;s__Vibrio parahaemolyticus
GCF_000736325.1	d__Bacteria;p__Pseudomonadota;c__Gammaproteobacteria;o__Enterobacterales;f__Vibrionaceae;g__Vibrio;s__Vibrio parahaemolyticus
GCF_000736335.1	d__Bacteria;p__Pseudomonadota;c__Gammaproteobacteria;o__Enterobacterales;f__Vibrionaceae;g__Vibrio;s__Vibrio parahaemolyticus
GCF_000736345.1	d__Bacteria;p__Pseudomonadota;c__Gammaproteobacteria;o__Enterobacterales;f__Vibrionaceae;g__Vibrio;s__Vibrio parahaemolyticus
GCF_000736765.1	d__Bacteria;p__Pseudomonadota;c__Gammaproteobacteria;o__Enterobacterales;f__Vibrionaceae;g__Vibrio;s__Vibrio cholerae
GCF_000736775.1	d__Bacteria;p__Pseudomonadota;c__Gammaproteobacteria;o__Enterobacterales;f__Vibrionaceae;g__Vibrio;s__Vibrio cholerae
GCF_000736785.1	d__Bacteria;p__Pseudomonadota;c__Gammaproteobacteria;o__Enterobacterales;f__Vibrionaceae;g__Vibrio;s__Vibrio cholerae
GCF_000736795.1	d__Bacteria;p__Pseudomonadota;c__Gammaproteobacteria;o__Enterobacterales;f__Vibrionaceae;g__Vibrio;s__Vibrio cholerae
GCF_000736845.1	d__Bacteria;p__Pseudomonadota;c__Gammaproteobacteria;o__Enterobacterales;f__Vibrionaceae;g__Vibrio;s__Vibrio cholerae
GCF_000736855.1	d__Bacteria;p__Pseudomonadota;c__Gammaproteobacteria;o__Enterobacterales;f__Vibrionaceae;g__Vibrio;s__Vibrio cholerae
GCF_000736865.1	d__Bacteria;p__Pseudomonadota;c__Gammaproteobacteria;o__Enterobacterales;f__Vibrionaceae;g__Vibrio;s__Vibrio cholerae
GCF_000736875.1	d__Bacteria;p__Pseudomonadota;c__Gammaproteobacteria;o__Enterobacterales;f__Vibrionaceae;g__Vibrio;s__Vibrio cholerae
GCF_000736925.1	d__Bacteria;p__Pseudomonadota;c__Gammaproteobacteria;o__Enterobacterales;f__Vibrionaceae;g__Vibrio;s__Vibrio cholerae
GCF_000736935.1	d__Bacteria;p__Pseudomonadota;c__Gammaproteobacteria;o__Enterobacterales;f__Vibrionaceae;g__Vibrio;s__Vibrio cholerae
GCF_000736945.1	d__Bacteria;p__Pseudomonadota;c__Gammaproteobacteria;o__Enterobacterales;f__Vibrionaceae;g__Vibrio;s__Vibrio cholerae
GCF_000736955.1	d__Bacteria;p__Pseudomonadota;c__Gammaproteobacteria;o__Enterobacterales;f__Vibrionaceae;g__Vibrio;s__Vibrio mimicus
GCF_000737005.1	d__Bacteria;p__Pseudomonadota;c__Gammaproteobacteria;o__Enterobacterales;f__Vibrionaceae;g__Vibrio;s__Vibrio cholerae
GCF_000737015.1	d__Bacteria;p__Pseudomonadota;c__Gammaproteobacteria;o__Enterobacterales;f__Vibrionaceae;g__Vibrio;s__Vibrio cholerae
GCF_000737025.1	d__Bacteria;p__Pseudomonadota;c__Gammaproteobacteria;o__Enterobacterales;f__Vibrionaceae;g__Vibrio;s__Vibrio cholerae
GCF_000740015.1	d__Bacteria;p__Pseudomonadota;c__Gammaproteobacteria;o__Enterobacterales;f__Vibrionaceae;g__Vibrio;s__Vibrio diazotrophicus
GCF_000740665.1	d__Bacteria;p__Pseudomonadota;c__Gammaproteobacteria;o__Enterobacterales;f__Vibrionaceae;g__Vibrio;s__Vibrio coralliilyticus
GCF_000742455.1	d__Bacteria;p__Pseudomonadota;c__Gammaproteobacteria;o__Enterobacterales;f__Vibrionaceae;g__Vibrio;s__Vibrio alginolyticus
GCF_000743095.1	d__Bacteria;p__Pseudomonadota;c__Gammaproteobacteria;o__Enterobacterales;f__Vibrionaceae;g__Vibrio;s__Vibrio vulnificus
GCF_000743105.1	d__Bacteria;p__Pseudomonadota;c__Gammaproteobacteria;o__Enterobacterales;f__Vibrionaceae;g__Vibrio;s__Vibrio vulnificus
GCF_000743115.1	d__Bacteria;p__Pseudomonadota;c__Gammaproteobacteria;o__Enterobacterales;f__Vibrionaceae;g__Vibrio;s__Vibrio vulnificus
GCF_000743155.1	d__Bacteria;p__Pseudomonadota;c__Gammaproteobacteria;o__Enterobacterales;f__Vibrionaceae;g__Vibrio;s__Vibrio vulnificus
GCF_000743165.1	d__Bacteria;p__Pseudomonadota;c__Gammaproteobacteria;o__Enterobacterales;f__Vibrionaceae;g__Vibrio;s__Vibrio vulnificus
GCF_000746665.1	d__Bacteria;p__Pseudomonadota;c__Gammaproteobacteria;o__Enterobacterales;f__Vibrionaceae;g__Vibrio;s__Vibrio vulnificus_B
GCF_000754625.1	d__Bacteria;p__Pseudomonadota;c__Gammaproteobacteria;o__Enterobacterales;f__Vibrionaceae;g__Vibrio;s__Vibrio cholerae
GCF_000754645.1	d__Bacteria;p__Pseudomonadota;c__Gammaproteobacteria;o__Enterobacterales;f__Vibrionaceae;g__Vibrio;s__Vibrio fluvialis
GCF_000763075.1	d__Bacteria;p__Pseudomonadota;c__Gammaproteobacteria;o__Enterobacterales;f__Vibrionaceae;g__Vibrio;s__Vibrio cholerae
GCF_000763535.1	d__Bacteria;p__Pseudomonadota;c__Gammaproteobacteria;o__Enterobacterales;f__Vibrionaceae;g__Vibrio;s__Vibrio coralliilyticus
GCF_000764325.1	d__Bacteria;p__Pseudomonadota;c__Gammaproteobacteria;o__Enterobacterales;f__Vibrionaceae;g__Vibrio;s__Vibrio navarrensis
GCF_000764335.1	d__Bacteria;p__Pseudomonadota;c__Gammaproteobacteria;o__Enterobacterales;f__Vibrionaceae;g__Vibrio;s__Vibrio navarrensis
GCF_000764345.1	d__Bacteria;p__Pseudomonadota;c__Gammaproteobacteria;o__Enterobacterales;f__Vibrionaceae;g__Vibrio;s__Vibrio navarrensis
GCF_000764355.1	d__Bacteria;p__Pseudomonadota;c__Gammaproteobacteria;o__Enterobacterales;f__Vibrionaceae;g__Vibrio;s__Vibrio navarrensis
GCF_000764895.1	d__Bacteria;p__Pseudomonadota;c__Gammaproteobacteria;o__Enterobacterales;f__Vibrionaceae;g__Vibrio;s__Vibrio vulnificus
GCF_000765415.1	d__Bacteria;p__Pseudomonadota;c__Gammaproteobacteria;o__Enterobacterales;f__Vibrionaceae;g__Vibrio;s__Vibrio cholerae
GCF_000770115.1	d__Bacteria;p__Pseudomonadota;c__Gammaproteobacteria;o__Enterobacterales;f__Vibrionaceae;g__Vibrio;s__Vibrio harveyi
GCF_000772065.1	d__Bacteria;p__Pseudomonadota;c__Gammaproteobacteria;o__Enterobacterales;f__Vibrionaceae;g__Vibrio;s__Vibrio coralliilyticus
GCF_000772105.1	d__Bacteria;p__Pseudomonadota;c__Gammaproteobacteria;o__Enterobacterales;f__Vibrionaceae;g__Vibrio;s__Vibrio tubiashii
GCF_000772655.1	d__Bacteria;p__Pseudomonadota;c__Gammaproteobacteria;o__Enterobacterales;f__Vibrionaceae;g__Vibrio;s__Vibrio campbellii
GCF_000775725.1	d__Bacteria;p__Pseudomonadota;c__Gammaproteobacteria;o__Enterobacterales;f__Vibrionaceae;g__Vibrio;s__Vibrio sinaloensis_D
GCF_000783325.1	d__Bacteria;p__Pseudomonadota;c__Gammaproteobacteria;o__Enterobacterales;f__Vibrionaceae;g__Vibrio;s__Vibrio sinaloensis_D
GCF_000785575.1	d__Bacteria;p__Pseudomonadota;c__Gammaproteobacteria;o__Enterobacterales;f__Vibrionaceae;g__Vibrio;s__Vibrio sinaloensis_D
GCF_000786425.1	d__Bacteria;p__Pseudomonadota;c__Gammaproteobacteria;o__Enterobacterales;f__Vibrionaceae;g__Vibrio;s__Vibrio anguillarum
GCF_000786835.1	d__Bacteria;p__Pseudomonadota;c__Gammaproteobacteria;o__Enterobacterales;f__Vibrionaceae;g__Vibrio;s__Vibrio parahaemolyticus
GCF_000786845.1	d__Bacteria;p__Pseudomonadota;c__Gammaproteobacteria;o__Enterobacterales;f__Vibrionaceae;g__Vibrio;s__Vibrio parahaemolyticus
GCF_000786855.1	d__Bacteria;p__Pseudomonadota;c__Gammaproteobacteria;o__Enterobacterales;f__Vibrionaceae;g__Vibrio;s__Vibrio parahaemolyticus
GCF_000786865.1	d__Bacteria;p__Pseudomonadota;c__Gammaproteobacteria;o__Enterobacterales;f__Vibrionaceae;g__Vibrio;s__Vibrio parahaemolyticus
GCF_000788415.1	d__Bacteria;p__Pseudomonadota;c__Gammaproteobacteria;o__Enterobacterales;f__Vibrionaceae;g__Vibrio;s__Vibrio cholerae
GCF_000788425.1	d__Bacteria;p__Pseudomonadota;c__Gammaproteobacteria;o__Enterobacterales;f__Vibrionaceae;g__Vibrio;s__Vibrio cholerae
GCF_000788435.1	d__Bacteria;p__Pseudomonadota;c__Gammaproteobacteria;o__Enterobacterales;f__Vibrionaceae;g__Vibrio;s__Vibrio cholerae
GCF_000788495.1	d__Bacteria;p__Pseudomonadota;c__Gammaproteobacteria;o__Enterobacterales;f__Vibrionaceae;g__Vibrio;s__Vibrio cholerae
GCF_000788515.1	d__Bacteria;p__Pseudomonadota;c__Gammaproteobacteria;o__Enterobacterales;f__Vibrionaceae;g__Vibrio;s__Vibrio cholerae
GCF_000788535.1	d__Bacteria;p__Pseudomonadota;c__Gammaproteobacteria;o__Enterobacterales;f__Vibrionaceae;g__Vibrio;s__Vibrio cholerae
GCF_000788555.1	d__Bacteria;p__Pseudomonadota;c__Gammaproteobacteria;o__Enterobacterales;f__Vibrionaceae;g__Vibrio;s__Vibrio cholerae
GCF_000788575.1	d__Bacteria;p__Pseudomonadota;c__Gammaproteobacteria;o__Enterobacterales;f__Vibrionaceae;g__Vibrio;s__Vibrio cholerae
GCF_000788595.1	d__Bacteria;p__Pseudomonadota;c__Gammaproteobacteria;o__Enterobacterales;f__Vibrionaceae;g__Vibrio;s__Vibrio cholerae
GCF_000788615.1	d__Bacteria;p__Pseudomonadota;c__Gammaproteobacteria;o__Enterobacterales;f__Vibrionaceae;g__Vibrio;s__Vibrio cholerae
GCF_000788635.1	d__Bacteria;p__Pseudomonadota;c__Gammaproteobacteria;o__Enterobacterales;f__Vibrionaceae;g__Vibrio;s__Vibrio cholerae
GCF_000788655.1	d__Bacteria;p__Pseudomonadota;c__Gammaproteobacteria;o__Enterobacterales;f__Vibrionaceae;g__Vibrio;s__Vibrio cholerae
GCF_000788675.1	d__Bacteria;p__Pseudomonadota;c__Gammaproteobacteria;o__Enterobacterales;f__Vibrionaceae;g__Vibrio;s__Vibrio cholerae
GCF_000788695.1	d__Bacteria;p__Pseudomonadota;c__Gammaproteobacteria;o__Enterobacterales;f__Vibrionaceae;g__Vibrio;s__Vibrio cholerae
GCF_000788715.2	d__Bacteria;p__Pseudomonadota;c__Gammaproteobacteria;o__Enterobacterales;f__Vibrionaceae;g__Vibrio;s__Vibrio cholerae
GCF_000788735.1	d__Bacteria;p__Pseudomonadota;c__Gammaproteobacteria;o__Enterobacterales;f__Vibrionaceae;g__Vibrio;s__Vibrio cholerae
GCF_000788755.1	d__Bacteria;p__Pseudomonadota;c__Gammaproteobacteria;o__Enterobacterales;f__Vibrionaceae;g__Vibrio;s__Vibrio cholerae
GCF_000788775.1	d__Bacteria;p__Pseudomonadota;c__Gammaproteobacteria;o__Enterobacterales;f__Vibrionaceae;g__Vibrio;s__Vibrio cholerae
GCF_000788795.1	d__Bacteria;p__Pseudomonadota;c__Gammaproteobacteria;o__Enterobacterales;f__Vibrionaceae;g__Vibrio;s__Vibrio cholerae
GCF_000788815.1	d__Bacteria;p__Pseudomonadota;c__Gammaproteobacteria;o__Enterobacterales;f__Vibrionaceae;g__Vibrio;s__Vibrio cholerae
GCF_000788835.1	d__Bacteria;p__Pseudomonadota;c__Gammaproteobacteria;o__Enterobacterales;f__Vibrionaceae;g__Vibrio;s__Vibrio cholerae
GCF_000788855.1	d__Bacteria;p__Pseudomonadota;c__Gammaproteobacteria;o__Enterobacterales;f__Vibrionaceae;g__Vibrio;s__Vibrio cholerae
GCF_000788875.1	d__Bacteria;p__Pseudomonadota;c__Gammaproteobacteria;o__Enterobacterales;f__Vibrionaceae;g__Vibrio;s__Vibrio cholerae
GCF_000788895.1	d__Bacteria;p__Pseudomonadota;c__Gammaproteobacteria;o__Enterobacterales;f__Vibrionaceae;g__Vibrio;s__Vibrio cholerae
GCF_000788915.1	d__Bacteria;p__Pseudomonadota;c__Gammaproteobacteria;o__Enterobacterales;f__Vibrionaceae;g__Vibrio;s__Vibrio cholerae
GCF_000788935.1	d__Bacteria;p__Pseudomonadota;c__Gammaproteobacteria;o__Enterobacterales;f__Vibrionaceae;g__Vibrio;s__Vibrio cholerae
GCF_000788955.1	d__Bacteria;p__Pseudomonadota;c__Gammaproteobacteria;o__Enterobacterales;f__Vibrionaceae;g__Vibrio;s__Vibrio cholerae
GCF_000788975.1	d__Bacteria;p__Pseudomonadota;c__Gammaproteobacteria;o__Enterobacterales;f__Vibrionaceae;g__Vibrio;s__Vibrio cholerae
GCF_000788995.1	d__Bacteria;p__Pseudomonadota;c__Gammaproteobacteria;o__Enterobacterales;f__Vibrionaceae;g__Vibrio;s__Vibrio cholerae
GCF_000789015.1	d__Bacteria;p__Pseudomonadota;c__Gammaproteobacteria;o__Enterobacterales;f__Vibrionaceae;g__Vibrio;s__Vibrio cholerae
GCF_000789035.1	d__Bacteria;p__Pseudomonadota;c__Gammaproteobacteria;o__Enterobacterales;f__Vibrionaceae;g__Vibrio;s__Vibrio cholerae
GCF_000789055.1	d__Bacteria;p__Pseudomonadota;c__Gammaproteobacteria;o__Enterobacterales;f__Vibrionaceae;g__Vibrio;s__Vibrio cholerae
GCF_000789075.1	d__Bacteria;p__Pseudomonadota;c__Gammaproteobacteria;o__Enterobacterales;f__Vibrionaceae;g__Vibrio;s__Vibrio cholerae
GCF_000789095.1	d__Bacteria;p__Pseudomonadota;c__Gammaproteobacteria;o__Enterobacterales;f__Vibrionaceae;g__Vibrio;s__Vibrio cholerae
GCF_000789115.1	d__Bacteria;p__Pseudomonadota;c__Gammaproteobacteria;o__Enterobacterales;f__Vibrionaceae;g__Vibrio;s__Vibrio cholerae
GCF_000789135.1	d__Bacteria;p__Pseudomonadota;c__Gammaproteobacteria;o__Enterobacterales;f__Vibrionaceae;g__Vibrio;s__Vibrio cholerae
GCF_000789155.1	d__Bacteria;p__Pseudomonadota;c__Gammaproteobacteria;o__Enterobacterales;f__Vibrionaceae;g__Vibrio;s__Vibrio cholerae
GCF_000798995.1	d__Bacteria;p__Pseudomonadota;c__Gammaproteobacteria;o__Enterobacterales;f__Vibrionaceae;g__Vibrio;s__Vibrio anguillarum
GCF_000799015.1	d__Bacteria;p__Pseudomonadota;c__Gammaproteobacteria;o__Enterobacterales;f__Vibrionaceae;g__Vibrio;s__Vibrio fluvialis
GCF_000801275.2	d__Bacteria;p__Pseudomonadota;c__Gammaproteobacteria;o__Enterobacterales;f__Vibrionaceae;g__Vibrio;s__Vibrio nigripulchritudo
GCF_000808535.1	d__Bacteria;p__Pseudomonadota;c__Gammaproteobacteria;o__Enterobacterales;f__Vibrionaceae;g__Vibrio;s__Vibrio sinaloensis_D
GCF_000808555.1	d__Bacteria;p__Pseudomonadota;c__Gammaproteobacteria;o__Enterobacterales;f__Vibrionaceae;g__Vibrio;s__Vibrio sinaloensis_D
GCF_000812045.1	d__Bacteria;p__Pseudomonadota;c__Gammaproteobacteria;o__Enterobacterales;f__Vibrionaceae;g__Vibrio;s__Vibrio cholerae
GCF_000813305.1	d__Bacteria;p__Pseudomonadota;c__Gammaproteobacteria;o__Enterobacterales;f__Vibrionaceae;g__Vibrio;s__Vibrio parahaemolyticus
GCF_000816475.1	d__Bacteria;p__Pseudomonadota;c__Gammaproteobacteria;o__Enterobacterales;f__Vibrionaceae;g__Vibrio;s__Vibrio sinaloensis_D
GCF_000817815.1	d__Bacteria;p__Pseudomonadota;c__Gammaproteobacteria;o__Enterobacterales;f__Vibrionaceae;g__Vibrio;s__Vibrio owensii
GCF_000817825.1	d__Bacteria;p__Pseudomonadota;c__Gammaproteobacteria;o__Enterobacterales;f__Vibrionaceae;g__Vibrio;s__Vibrio owensii
GCF_000818235.1	d__Bacteria;p__Pseudomonadota;c__Gammaproteobacteria;o__Enterobacterales;f__Vibrionaceae;g__Vibrio;s__Vibrio campbellii
GCF_000818255.1	d__Bacteria;p__Pseudomonadota;c__Gammaproteobacteria;o__Enterobacterales;f__Vibrionaceae;g__Vibrio;s__Vibrio owensii
GCF_000818275.1	d__Bacteria;p__Pseudomonadota;c__Gammaproteobacteria;o__Enterobacterales;f__Vibrionaceae;g__Vibrio;s__Vibrio owensii
GCF_000818295.1	d__Bacteria;p__Pseudomonadota;c__Gammaproteobacteria;o__Enterobacterales;f__Vibrionaceae;g__Vibrio;s__Vibrio campbellii
GCF_000818315.1	d__Bacteria;p__Pseudomonadota;c__Gammaproteobacteria;o__Enterobacterales;f__Vibrionaceae;g__Vibrio;s__Vibrio campbellii
GCF_000818335.1	d__Bacteria;p__Pseudomonadota;c__Gammaproteobacteria;o__Enterobacterales;f__Vibrionaceae;g__Vibrio;s__Vibrio campbellii
GCF_000818355.1	d__Bacteria;p__Pseudomonadota;c__Gammaproteobacteria;o__Enterobacterales;f__Vibrionaceae;g__Vibrio;s__Vibrio campbellii
GCF_000818375.1	d__Bacteria;p__Pseudomonadota;c__Gammaproteobacteria;o__Enterobacterales;f__Vibrionaceae;g__Vibrio;s__Vibrio harveyi
GCF_000818415.1	d__Bacteria;p__Pseudomonadota;c__Gammaproteobacteria;o__Enterobacterales;f__Vibrionaceae;g__Vibrio;s__Vibrio rotiferianus
GCF_000818435.1	d__Bacteria;p__Pseudomonadota;c__Gammaproteobacteria;o__Enterobacterales;f__Vibrionaceae;g__Vibrio;s__Vibrio hyugaensis
GCF_000818455.1	d__Bacteria;p__Pseudomonadota;c__Gammaproteobacteria;o__Enterobacterales;f__Vibrionaceae;g__Vibrio;s__Vibrio hyugaensis
GCF_000818475.1	d__Bacteria;p__Pseudomonadota;c__Gammaproteobacteria;o__Enterobacterales;f__Vibrionaceae;g__Vibrio;s__Vibrio hyugaensis
GCF_000818715.1	d__Bacteria;p__Pseudomonadota;c__Gammaproteobacteria;o__Enterobacterales;f__Vibrionaceae;g__Vibrio;s__Vibrio jasicida
GCF_000827875.1	d__Bacteria;p__Pseudomonadota;c__Gammaproteobacteria;o__Enterobacterales;f__Vibrionaceae;g__Vibrio;s__Vibrio renipiscarius
GCF_000827885.1	d__Bacteria;p__Pseudomonadota;c__Gammaproteobacteria;o__Enterobacterales;f__Vibrionaceae;g__Vibrio;s__Vibrio renipiscarius
GCF_000829215.1	d__Bacteria;p__Pseudomonadota;c__Gammaproteobacteria;o__Enterobacterales;f__Vibrionaceae;g__Vibrio;s__Vibrio cholerae
GCF_000829615.1	d__Bacteria;p__Pseudomonadota;c__Gammaproteobacteria;o__Enterobacterales;f__Vibrionaceae;g__Vibrio;s__Vibrio jasicida
GCF_000829635.1	d__Bacteria;p__Pseudomonadota;c__Gammaproteobacteria;o__Enterobacterales;f__Vibrionaceae;g__Vibrio;s__Vibrio owensii
GCF_000829735.1	d__Bacteria;p__Pseudomonadota;c__Gammaproteobacteria;o__Enterobacterales;f__Vibrionaceae;g__Vibrio;s__Vibrio owensii
GCF_000830505.1	d__Bacteria;p__Pseudomonadota;c__Gammaproteobacteria;o__Enterobacterales;f__Vibrionaceae;g__Vibrio;s__Vibrio mytili
GCF_000834085.1	d__Bacteria;p__Pseudomonadota;c__Gammaproteobacteria;o__Enterobacterales;f__Vibrionaceae;g__Vibrio;s__Vibrio alginolyticus
GCF_000834155.1	d__Bacteria;p__Pseudomonadota;c__Gammaproteobacteria;o__Enterobacterales;f__Vibrionaceae;g__Vibrio;s__Vibrio alginolyticus
GCF_000877405.1	d__Bacteria;p__Pseudomonadota;c__Gammaproteobacteria;o__Enterobacterales;f__Vibrionaceae;g__Vibrio;s__Vibrio parahaemolyticus
GCF_000877415.2	d__Bacteria;p__Pseudomonadota;c__Gammaproteobacteria;o__Enterobacterales;f__Vibrionaceae;g__Vibrio;s__Vibrio parahaemolyticus
GCF_000877425.1	d__Bacteria;p__Pseudomonadota;c__Gammaproteobacteria;o__Enterobacterales;f__Vibrionaceae;g__Vibrio;s__Vibrio parahaemolyticus
GCF_000877475.2	d__Bacteria;p__Pseudomonadota;c__Gammaproteobacteria;o__Enterobacterales;f__Vibrionaceae;g__Vibrio;s__Vibrio parahaemolyticus
GCF_000877485.2	d__Bacteria;p__Pseudomonadota;c__Gammaproteobacteria;o__Enterobacterales;f__Vibrionaceae;g__Vibrio;s__Vibrio parahaemolyticus
GCF_000877495.1	d__Bacteria;p__Pseudomonadota;c__Gammaproteobacteria;o__Enterobacterales;f__Vibrionaceae;g__Vibrio;s__Vibrio parahaemolyticus
GCF_000877535.1	d__Bacteria;p__Pseudomonadota;c__Gammaproteobacteria;o__Enterobacterales;f__Vibrionaceae;g__Vibrio;s__Vibrio parahaemolyticus
GCF_000877555.1	d__Bacteria;p__Pseudomonadota;c__Gammaproteobacteria;o__Enterobacterales;f__Vibrionaceae;g__Vibrio;s__Vibrio parahaemolyticus
GCF_000877565.1	d__Bacteria;p__Pseudomonadota;c__Gammaproteobacteria;o__Enterobacterales;f__Vibrionaceae;g__Vibrio;s__Vibrio parahaemolyticus
GCF_000877595.2	d__Bacteria;p__Pseudomonadota;c__Gammaproteobacteria;o__Enterobacterales;f__Vibrionaceae;g__Vibrio;s__Vibrio parahaemolyticus
GCF_000877685.1	d__Bacteria;p__Pseudomonadota;c__Gammaproteobacteria;o__Enterobacterales;f__Vibrionaceae;g__Vibrio;s__Vibrio parahaemolyticus
GCF_000877765.2	d__Bacteria;p__Pseudomonadota;c__Gammaproteobacteria;o__Enterobacterales;f__Vibrionaceae;g__Vibrio;s__Vibrio parahaemolyticus
GCF_000878565.1	d__Bacteria;p__Pseudomonadota;c__Gammaproteobacteria;o__Enterobacterales;f__Vibrionaceae;g__Vibrio;s__Vibrio parahaemolyticus
GCF_000878575.1	d__Bacteria;p__Pseudomonadota;c__Gammaproteobacteria;o__Enterobacterales;f__Vibrionaceae;g__Vibrio;s__Vibrio parahaemolyticus
GCF_000878585.1	d__Bacteria;p__Pseudomonadota;c__Gammaproteobacteria;o__Enterobacterales;f__Vibrionaceae;g__Vibrio;s__Vibrio parahaemolyticus
GCF_000878595.1	d__Bacteria;p__Pseudomonadota;c__Gammaproteobacteria;o__Enterobacterales;f__Vibrionaceae;g__Vibrio;s__Vibrio parahaemolyticus
GCF_000878645.1	d__Bacteria;p__Pseudomonadota;c__Gammaproteobacteria;o__Enterobacterales;f__Vibrionaceae;g__Vibrio;s__Vibrio parahaemolyticus
GCF_000878665.1	d__Bacteria;p__Pseudomonadota;c__Gammaproteobacteria;o__Enterobacterales;f__Vibrionaceae;g__Vibrio;s__Vibrio parahaemolyticus
GCF_000878675.1	d__Bacteria;p__Pseudomonadota;c__Gammaproteobacteria;o__Enterobacterales;f__Vibrionaceae;g__Vibrio;s__Vibrio parahaemolyticus
GCF_000878705.1	d__Bacteria;p__Pseudomonadota;c__Gammaproteobacteria;o__Enterobacterales;f__Vibrionaceae;g__Vibrio;s__Vibrio parahaemolyticus
GCF_000878725.1	d__Bacteria;p__Pseudomonadota;c__Gammaproteobacteria;o__Enterobacterales;f__Vibrionaceae;g__Vibrio;s__Vibrio parahaemolyticus
GCF_000878735.1	d__Bacteria;p__Pseudomonadota;c__Gammaproteobacteria;o__Enterobacterales;f__Vibrionaceae;g__Vibrio;s__Vibrio parahaemolyticus
GCF_000878755.1	d__Bacteria;p__Pseudomonadota;c__Gammaproteobacteria;o__Enterobacterales;f__Vibrionaceae;g__Vibrio;s__Vibrio parahaemolyticus
GCF_000878785.1	d__Bacteria;p__Pseudomonadota;c__Gammaproteobacteria;o__Enterobacterales;f__Vibrionaceae;g__Vibrio;s__Vibrio parahaemolyticus
GCF_000878805.1	d__Bacteria;p__Pseudomonadota;c__Gammaproteobacteria;o__Enterobacterales;f__Vibrionaceae;g__Vibrio;s__Vibrio parahaemolyticus
GCF_000878815.1	d__Bacteria;p__Pseudomonadota;c__Gammaproteobacteria;o__Enterobacterales;f__Vibrionaceae;g__Vibrio;s__Vibrio parahaemolyticus
GCF_000931495.1	d__Bacteria;p__Pseudomonadota;c__Gammaproteobacteria;o__Enterobacterales;f__Vibrionaceae;g__Vibrio;s__Vibrio fluvialis
GCF_000951795.1	d__Bacteria;p__Pseudomonadota;c__Gammaproteobacteria;o__Enterobacterales;f__Vibrionaceae;g__Vibrio;s__Vibrio parahaemolyticus
GCF_000958565.1	d__Bacteria;p__Pseudomonadota;c__Gammaproteobacteria;o__Enterobacterales;f__Vibrionaceae;g__Vibrio;s__Vibrio parahaemolyticus
GCF_000958575.1	d__Bacteria;p__Pseudomonadota;c__Gammaproteobacteria;o__Enterobacterales;f__Vibrionaceae;g__Vibrio;s__Vibrio parahaemolyticus
GCF_000958585.1	d__Bacteria;p__Pseudomonadota;c__Gammaproteobacteria;o__Enterobacterales;f__Vibrionaceae;g__Vibrio;s__Vibrio parahaemolyticus
GCF_000958595.1	d__Bacteria;p__Pseudomonadota;c__Gammaproteobacteria;o__Enterobacterales;f__Vibrionaceae;g__Vibrio;s__Vibrio parahaemolyticus
GCF_000958645.1	d__Bacteria;p__Pseudomonadota;c__Gammaproteobacteria;o__Enterobacterales;f__Vibrionaceae;g__Vibrio;s__Vibrio parahaemolyticus
GCF_000958655.1	d__Bacteria;p__Pseudomonadota;c__Gammaproteobacteria;o__Enterobacterales;f__Vibrionaceae;g__Vibrio;s__Vibrio parahaemolyticus
GCF_000959745.1	d__Bacteria;p__Pseudomonadota;c__Gammaproteobacteria;o__Enterobacterales;f__Vibrionaceae;g__Vibrio;s__Vibrio vulnificus
GCF_000959755.1	d__Bacteria;p__Pseudomonadota;c__Gammaproteobacteria;o__Enterobacterales;f__Vibrionaceae;g__Vibrio;s__Vibrio vulnificus_B
GCF_000959765.1	d__Bacteria;p__Pseudomonadota;c__Gammaproteobacteria;o__Enterobacterales;f__Vibrionaceae;g__Vibrio;s__Vibrio vulnificus
GCF_000959775.1	d__Bacteria;p__Pseudomonadota;c__Gammaproteobacteria;o__Enterobacterales;f__Vibrionaceae;g__Vibrio;s__Vibrio vulnificus_B
GCF_000959825.1	d__Bacteria;p__Pseudomonadota;c__Gammaproteobacteria;o__Enterobacterales;f__Vibrionaceae;g__Vibrio;s__Vibrio vulnificus
GCF_000959835.1	d__Bacteria;p__Pseudomonadota;c__Gammaproteobacteria;o__Enterobacterales;f__Vibrionaceae;g__Vibrio;s__Vibrio vulnificus
GCF_000959845.1	d__Bacteria;p__Pseudomonadota;c__Gammaproteobacteria;o__Enterobacterales;f__Vibrionaceae;g__Vibrio;s__Vibrio vulnificus_B
GCF_000960125.1	d__Bacteria;p__Pseudomonadota;c__Gammaproteobacteria;o__Enterobacterales;f__Vibrionaceae;g__Vibrio;s__Vibrio vulnificus
GCF_000960425.1	d__Bacteria;p__Pseudomonadota;c__Gammaproteobacteria;o__Enterobacterales;f__Vibrionaceae;g__Vibrio;s__Vibrio parahaemolyticus
GCF_000960545.1	d__Bacteria;p__Pseudomonadota;c__Gammaproteobacteria;o__Enterobacterales;f__Vibrionaceae;g__Vibrio;s__Vibrio parahaemolyticus
GCF_000960565.1	d__Bacteria;p__Pseudomonadota;c__Gammaproteobacteria;o__Enterobacterales;f__Vibrionaceae;g__Vibrio;s__Vibrio parahaemolyticus
GCF_000960595.1	d__Bacteria;p__Pseudomonadota;c__Gammaproteobacteria;o__Enterobacterales;f__Vibrionaceae;g__Vibrio;s__Vibrio sp000960595
GCF_000960645.1	d__Bacteria;p__Pseudomonadota;c__Gammaproteobacteria;o__Enterobacterales;f__Vibrionaceae;g__Vibrio;s__Vibrio parahaemolyticus
GCF_000960655.1	d__Bacteria;p__Pseudomonadota;c__Gammaproteobacteria;o__Enterobacterales;f__Vibrionaceae;g__Vibrio;s__Vibrio parahaemolyticus
GCF_000960665.1	d__Bacteria;p__Pseudomonadota;c__Gammaproteobacteria;o__Enterobacterales;f__Vibrionaceae;g__Vibrio;s__Vibrio parahaemolyticus
GCF_000960685.1	d__Bacteria;p__Pseudomonadota;c__Gammaproteobacteria;o__Enterobacterales;f__Vibrionaceae;g__Vibrio;s__Vibrio parahaemolyticus
GCF_000962815.1	d__Bacteria;p__Pseudomonadota;c__Gammaproteobacteria;o__Enterobacterales;f__Vibrionaceae;g__Vibrio;s__Vibrio diabolicus
GCF_000963555.1	d__Bacteria;p__Pseudomonadota;c__Gammaproteobacteria;o__Enterobacterales;f__Vibrionaceae;g__Vibrio;s__Vibrio cholerae
GCF_000967055.1	d__Bacteria;p__Pseudomonadota;c__Gammaproteobacteria;o__Enterobacterales;f__Vibrionaceae;g__Vibrio;s__Vibrio vulnificus
GCF_000967465.2	d__Bacteria;p__Pseudomonadota;c__Gammaproteobacteria;o__Enterobacterales;f__Vibrionaceae;g__Vibrio;s__Vibrio coralliilyticus
GCF_000967475.1	d__Bacteria;p__Pseudomonadota;c__Gammaproteobacteria;o__Enterobacterales;f__Vibrionaceae;g__Vibrio;s__Vibrio nigripulchritudo
GCF_000967485.1	d__Bacteria;p__Pseudomonadota;c__Gammaproteobacteria;o__Enterobacterales;f__Vibrionaceae;g__Vibrio;s__Vibrio coralliilyticus
GCF_000967495.1	d__Bacteria;p__Pseudomonadota;c__Gammaproteobacteria;o__Enterobacterales;f__Vibrionaceae;g__Vibrio;s__Vibrio neptunius
GCF_000967545.1	d__Bacteria;p__Pseudomonadota;c__Gammaproteobacteria;o__Enterobacterales;f__Vibrionaceae;g__Vibrio;s__Vibrio galatheae
GCF_000969235.1	d__Bacteria;p__Pseudomonadota;c__Gammaproteobacteria;o__Enterobacterales;f__Vibrionaceae;g__Vibrio;s__Vibrio cholerae
GCF_000969265.1	d__Bacteria;p__Pseudomonadota;c__Gammaproteobacteria;o__Enterobacterales;f__Vibrionaceae;g__Vibrio;s__Vibrio cholerae
GCF_000972025.1	d__Bacteria;p__Pseudomonadota;c__Gammaproteobacteria;o__Enterobacterales;f__Vibrionaceae;g__Vibrio;s__Vibrio parahaemolyticus
GCF_000972035.1	d__Bacteria;p__Pseudomonadota;c__Gammaproteobacteria;o__Enterobacterales;f__Vibrionaceae;g__Vibrio;s__Vibrio parahaemolyticus
GCF_000972045.1	d__Bacteria;p__Pseudomonadota;c__Gammaproteobacteria;o__Enterobacterales;f__Vibrionaceae;g__Vibrio;s__Vibrio parahaemolyticus
GCF_000972055.1	d__Bacteria;p__Pseudomonadota;c__Gammaproteobacteria;o__Enterobacterales;f__Vibrionaceae;g__Vibrio;s__Vibrio parahaemolyticus
GCF_000972105.1	d__Bacteria;p__Pseudomonadota;c__Gammaproteobacteria;o__Enterobacterales;f__Vibrionaceae;g__Vibrio;s__Vibrio parahaemolyticus
GCF_000972125.1	d__Bacteria;p__Pseudomonadota;c__Gammaproteobacteria;o__Enterobacterales;f__Vibrionaceae;g__Vibrio;s__Vibrio parahaemolyticus
GCF_000972265.1	d__Bacteria;p__Pseudomonadota;c__Gammaproteobacteria;o__Enterobacterales;f__Vibrionaceae;g__Vibrio;s__Vibrio kanaloae
GCF_000972275.1	d__Bacteria;p__Pseudomonadota;c__Gammaproteobacteria;o__Enterobacterales;f__Vibrionaceae;g__Vibrio;s__Vibrio cyclitrophicus
GCF_000974905.1	d__Bacteria;p__Pseudomonadota;c__Gammaproteobacteria;o__Enterobacterales;f__Vibrionaceae;g__Vibrio;s__Vibrio parahaemolyticus
GCF_000975195.1	d__Bacteria;p__Pseudomonadota;c__Gammaproteobacteria;o__Enterobacterales;f__Vibrionaceae;g__Vibrio;s__Vibrio parahaemolyticus
GCF_000983095.1	d__Bacteria;p__Pseudomonadota;c__Gammaproteobacteria;o__Enterobacterales;f__Vibrionaceae;g__Vibrio;s__Vibrio coralliirubri
GCF_001006105.1	d__Bacteria;p__Pseudomonadota;c__Gammaproteobacteria;o__Enterobacterales;f__Vibrionaceae;g__Vibrio;s__Vibrio parahaemolyticus
GCF_001006115.1	d__Bacteria;p__Pseudomonadota;c__Gammaproteobacteria;o__Enterobacterales;f__Vibrionaceae;g__Vibrio;s__Vibrio parahaemolyticus
GCF_001006125.1	d__Bacteria;p__Pseudomonadota;c__Gammaproteobacteria;o__Enterobacterales;f__Vibrionaceae;g__Vibrio;s__Vibrio parahaemolyticus
GCF_001006185.1	d__Bacteria;p__Pseudomonadota;c__Gammaproteobacteria;o__Enterobacterales;f__Vibrionaceae;g__Vibrio;s__Vibrio parahaemolyticus
GCF_001006195.1	d__Bacteria;p__Pseudomonadota;c__Gammaproteobacteria;o__Enterobacterales;f__Vibrionaceae;g__Vibrio;s__Vibrio parahaemolyticus
GCF_001006205.1	d__Bacteria;p__Pseudomonadota;c__Gammaproteobacteria;o__Enterobacterales;f__Vibrionaceae;g__Vibrio;s__Vibrio parahaemolyticus
GCF_001007525.1	d__Bacteria;p__Pseudomonadota;c__Gammaproteobacteria;o__Enterobacterales;f__Vibrionaceae;g__Vibrio;s__Vibrio parahaemolyticus
GCF_001007535.1	d__Bacteria;p__Pseudomonadota;c__Gammaproteobacteria;o__Enterobacterales;f__Vibrionaceae;g__Vibrio;s__Vibrio parahaemolyticus
GCF_001007545.1	d__Bacteria;p__Pseudomonadota;c__Gammaproteobacteria;o__Enterobacterales;f__Vibrionaceae;g__Vibrio;s__Vibrio parahaemolyticus
GCF_001010935.1	d__Bacteria;p__Pseudomonadota;c__Gammaproteobacteria;o__Enterobacterales;f__Vibrionaceae;g__Vibrio;s__Vibrio diabolicus
GCF_001011015.1	d__Bacteria;p__Pseudomonadota;c__Gammaproteobacteria;o__Enterobacterales;f__Vibrionaceae;g__Vibrio;s__Vibrio parahaemolyticus
GCF_001012815.1	d__Bacteria;p__Pseudomonadota;c__Gammaproteobacteria;o__Enterobacterales;f__Vibrionaceae;g__Vibrio;s__Vibrio mexicanus
GCF_001013315.1	d__Bacteria;p__Pseudomonadota;c__Gammaproteobacteria;o__Enterobacterales;f__Vibrionaceae;g__Vibrio;s__Vibrio alginolyticus
GCF_001013325.1	d__Bacteria;p__Pseudomonadota;c__Gammaproteobacteria;o__Enterobacterales;f__Vibrionaceae;g__Vibrio;s__Vibrio vulnificus_B
GCF_001013435.1	d__Bacteria;p__Pseudomonadota;c__Gammaproteobacteria;o__Enterobacterales;f__Vibrionaceae;g__Vibrio;s__Vibrio parahaemolyticus
GCF_001023055.1	d__Bacteria;p__Pseudomonadota;c__Gammaproteobacteria;o__Enterobacterales;f__Vibrionaceae;g__Vibrio;s__Vibrio parahaemolyticus
GCF_001023105.1	d__Bacteria;p__Pseudomonadota;c__Gammaproteobacteria;o__Enterobacterales;f__Vibrionaceae;g__Vibrio;s__Vibrio parahaemolyticus
GCF_001023125.1	d__Bacteria;p__Pseudomonadota;c__Gammaproteobacteria;o__Enterobacterales;f__Vibrionaceae;g__Vibrio;s__Vibrio parahaemolyticus
GCF_001023155.1	d__Bacteria;p__Pseudomonadota;c__Gammaproteobacteria;o__Enterobacterales;f__Vibrionaceae;g__Vibrio;s__Vibrio parahaemolyticus
GCF_001027485.1	d__Bacteria;p__Pseudomonadota;c__Gammaproteobacteria;o__Enterobacterales;f__Vibrionaceae;g__Vibrio;s__Vibrio cholerae
GCF_001027495.1	d__Bacteria;p__Pseudomonadota;c__Gammaproteobacteria;o__Enterobacterales;f__Vibrionaceae;g__Vibrio;s__Vibrio cholerae
GCF_001027505.1	d__Bacteria;p__Pseudomonadota;c__Gammaproteobacteria;o__Enterobacterales;f__Vibrionaceae;g__Vibrio;s__Vibrio cholerae
GCF_001029975.1	d__Bacteria;p__Pseudomonadota;c__Gammaproteobacteria;o__Enterobacterales;f__Vibrionaceae;g__Vibrio;s__Vibrio cholerae
GCF_001030015.1	d__Bacteria;p__Pseudomonadota;c__Gammaproteobacteria;o__Enterobacterales;f__Vibrionaceae;g__Vibrio;s__Vibrio cholerae
GCF_001030035.1	d__Bacteria;p__Pseudomonadota;c__Gammaproteobacteria;o__Enterobacterales;f__Vibrionaceae;g__Vibrio;s__Vibrio cholerae
GCF_001048475.1	d__Bacteria;p__Pseudomonadota;c__Gammaproteobacteria;o__Enterobacterales;f__Vibrionaceae;g__Vibrio;s__Vibrio crassostreae
GCF_001048495.1	d__Bacteria;p__Pseudomonadota;c__Gammaproteobacteria;o__Enterobacterales;f__Vibrionaceae;g__Vibrio;s__Vibrio crassostreae
GCF_001048515.1	d__Bacteria;p__Pseudomonadota;c__Gammaproteobacteria;o__Enterobacterales;f__Vibrionaceae;g__Vibrio;s__Vibrio crassostreae
GCF_001048535.1	d__Bacteria;p__Pseudomonadota;c__Gammaproteobacteria;o__Enterobacterales;f__Vibrionaceae;g__Vibrio;s__Vibrio crassostreae
GCF_001048555.1	d__Bacteria;p__Pseudomonadota;c__Gammaproteobacteria;o__Enterobacterales;f__Vibrionaceae;g__Vibrio;s__Vibrio crassostreae
GCF_001048575.1	d__Bacteria;p__Pseudomonadota;c__Gammaproteobacteria;o__Enterobacterales;f__Vibrionaceae;g__Vibrio;s__Vibrio crassostreae
GCF_001048595.1	d__Bacteria;p__Pseudomonadota;c__Gammaproteobacteria;o__Enterobacterales;f__Vibrionaceae;g__Vibrio;s__Vibrio coralliirubri
GCF_001048615.1	d__Bacteria;p__Pseudomonadota;c__Gammaproteobacteria;o__Enterobacterales;f__Vibrionaceae;g__Vibrio;s__Vibrio coralliirubri
GCF_001048635.1	d__Bacteria;p__Pseudomonadota;c__Gammaproteobacteria;o__Enterobacterales;f__Vibrionaceae;g__Vibrio;s__Vibrio coralliirubri
GCF_001048655.1	d__Bacteria;p__Pseudomonadota;c__Gammaproteobacteria;o__Enterobacterales;f__Vibrionaceae;g__Vibrio;s__Vibrio coralliirubri
GCF_001050595.1	d__Bacteria;p__Pseudomonadota;c__Gammaproteobacteria;o__Enterobacterales;f__Vibrionaceae;g__Vibrio;s__Vibrio nigripulchritudo
GCF_001050615.1	d__Bacteria;p__Pseudomonadota;c__Gammaproteobacteria;o__Enterobacterales;f__Vibrionaceae;g__Vibrio;s__Vibrio nigripulchritudo
GCF_001050635.1	d__Bacteria;p__Pseudomonadota;c__Gammaproteobacteria;o__Enterobacterales;f__Vibrionaceae;g__Vibrio;s__Vibrio nigripulchritudo
GCF_001050655.1	d__Bacteria;p__Pseudomonadota;c__Gammaproteobacteria;o__Enterobacterales;f__Vibrionaceae;g__Vibrio;s__Vibrio nigripulchritudo
GCF_001050675.1	d__Bacteria;p__Pseudomonadota;c__Gammaproteobacteria;o__Enterobacterales;f__Vibrionaceae;g__Vibrio;s__Vibrio nigripulchritudo
GCF_001050695.1	d__Bacteria;p__Pseudomonadota;c__Gammaproteobacteria;o__Enterobacterales;f__Vibrionaceae;g__Vibrio;s__Vibrio nigripulchritudo
GCF_001050715.1	d__Bacteria;p__Pseudomonadota;c__Gammaproteobacteria;o__Enterobacterales;f__Vibrionaceae;g__Vibrio;s__Vibrio nigripulchritudo
GCF_001050875.1	d__Bacteria;p__Pseudomonadota;c__Gammaproteobacteria;o__Enterobacterales;f__Vibrionaceae;g__Vibrio;s__Vibrio harveyi
GCF_001184775.1	d__Bacteria;p__Pseudomonadota;c__Gammaproteobacteria;o__Enterobacterales;f__Vibrionaceae;g__Vibrio;s__Vibrio cholerae
GCF_001185265.1	d__Bacteria;p__Pseudomonadota;c__Gammaproteobacteria;o__Enterobacterales;f__Vibrionaceae;g__Vibrio;s__Vibrio campbellii
GCF_001185275.1	d__Bacteria;p__Pseudomonadota;c__Gammaproteobacteria;o__Enterobacterales;f__Vibrionaceae;g__Vibrio;s__Vibrio campbellii
GCF_001185385.1	d__Bacteria;p__Pseudomonadota;c__Gammaproteobacteria;o__Enterobacterales;f__Vibrionaceae;g__Vibrio;s__Vibrio campbellii
GCF_001185405.1	d__Bacteria;p__Pseudomonadota;c__Gammaproteobacteria;o__Enterobacterales;f__Vibrionaceae;g__Vibrio;s__Vibrio harveyi
GCF_001185455.1	d__Bacteria;p__Pseudomonadota;c__Gammaproteobacteria;o__Enterobacterales;f__Vibrionaceae;g__Vibrio;s__Vibrio harveyi
GCF_001185465.1	d__Bacteria;p__Pseudomonadota;c__Gammaproteobacteria;o__Enterobacterales;f__Vibrionaceae;g__Vibrio;s__Vibrio harveyi
GCF_001185495.1	d__Bacteria;p__Pseudomonadota;c__Gammaproteobacteria;o__Enterobacterales;f__Vibrionaceae;g__Vibrio;s__Vibrio harveyi
GCF_001185515.1	d__Bacteria;p__Pseudomonadota;c__Gammaproteobacteria;o__Enterobacterales;f__Vibrionaceae;g__Vibrio;s__Vibrio campbellii
GCF_001185545.1	d__Bacteria;p__Pseudomonadota;c__Gammaproteobacteria;o__Enterobacterales;f__Vibrionaceae;g__Vibrio;s__Vibrio harveyi
GCF_001185575.1	d__Bacteria;p__Pseudomonadota;c__Gammaproteobacteria;o__Enterobacterales;f__Vibrionaceae;g__Vibrio;s__Vibrio harveyi
GCF_001185585.1	d__Bacteria;p__Pseudomonadota;c__Gammaproteobacteria;o__Enterobacterales;f__Vibrionaceae;g__Vibrio;s__Vibrio harveyi
GCF_001185645.1	d__Bacteria;p__Pseudomonadota;c__Gammaproteobacteria;o__Enterobacterales;f__Vibrionaceae;g__Vibrio;s__Vibrio harveyi
GCF_001186485.1	d__Bacteria;p__Pseudomonadota;c__Gammaproteobacteria;o__Enterobacterales;f__Vibrionaceae;g__Vibrio;s__Vibrio cholerae
GCF_001186495.1	d__Bacteria;p__Pseudomonadota;c__Gammaproteobacteria;o__Enterobacterales;f__Vibrionaceae;g__Vibrio;s__Vibrio cholerae
GCF_001186505.1	d__Bacteria;p__Pseudomonadota;c__Gammaproteobacteria;o__Enterobacterales;f__Vibrionaceae;g__Vibrio;s__Vibrio cholerae
GCF_001186515.1	d__Bacteria;p__Pseudomonadota;c__Gammaproteobacteria;o__Enterobacterales;f__Vibrionaceae;g__Vibrio;s__Vibrio cholerae
GCF_001186565.1	d__Bacteria;p__Pseudomonadota;c__Gammaproteobacteria;o__Enterobacterales;f__Vibrionaceae;g__Vibrio;s__Vibrio cholerae
GCF_001186575.1	d__Bacteria;p__Pseudomonadota;c__Gammaproteobacteria;o__Enterobacterales;f__Vibrionaceae;g__Vibrio;s__Vibrio cholerae
GCF_001186585.1	d__Bacteria;p__Pseudomonadota;c__Gammaproteobacteria;o__Enterobacterales;f__Vibrionaceae;g__Vibrio;s__Vibrio cholerae
GCF_001186595.1	d__Bacteria;p__Pseudomonadota;c__Gammaproteobacteria;o__Enterobacterales;f__Vibrionaceae;g__Vibrio;s__Vibrio cholerae
GCF_001186645.1	d__Bacteria;p__Pseudomonadota;c__Gammaproteobacteria;o__Enterobacterales;f__Vibrionaceae;g__Vibrio;s__Vibrio cholerae
GCF_001186655.1	d__Bacteria;p__Pseudomonadota;c__Gammaproteobacteria;o__Enterobacterales;f__Vibrionaceae;g__Vibrio;s__Vibrio cholerae
GCF_001186665.1	d__Bacteria;p__Pseudomonadota;c__Gammaproteobacteria;o__Enterobacterales;f__Vibrionaceae;g__Vibrio;s__Vibrio cholerae
GCF_001186675.1	d__Bacteria;p__Pseudomonadota;c__Gammaproteobacteria;o__Enterobacterales;f__Vibrionaceae;g__Vibrio;s__Vibrio cholerae
GCF_001186725.1	d__Bacteria;p__Pseudomonadota;c__Gammaproteobacteria;o__Enterobacterales;f__Vibrionaceae;g__Vibrio;s__Vibrio cholerae
GCF_001186735.1	d__Bacteria;p__Pseudomonadota;c__Gammaproteobacteria;o__Enterobacterales;f__Vibrionaceae;g__Vibrio;s__Vibrio cholerae
GCF_001186755.1	d__Bacteria;p__Pseudomonadota;c__Gammaproteobacteria;o__Enterobacterales;f__Vibrionaceae;g__Vibrio;s__Vibrio cholerae
GCF_001186785.1	d__Bacteria;p__Pseudomonadota;c__Gammaproteobacteria;o__Enterobacterales;f__Vibrionaceae;g__Vibrio;s__Vibrio cholerae
GCF_001186805.1	d__Bacteria;p__Pseudomonadota;c__Gammaproteobacteria;o__Enterobacterales;f__Vibrionaceae;g__Vibrio;s__Vibrio cholerae
GCF_001186825.1	d__Bacteria;p__Pseudomonadota;c__Gammaproteobacteria;o__Enterobacterales;f__Vibrionaceae;g__Vibrio;s__Vibrio cholerae
GCF_001186835.1	d__Bacteria;p__Pseudomonadota;c__Gammaproteobacteria;o__Enterobacterales;f__Vibrionaceae;g__Vibrio;s__Vibrio cholerae
GCF_001186855.1	d__Bacteria;p__Pseudomonadota;c__Gammaproteobacteria;o__Enterobacterales;f__Vibrionaceae;g__Vibrio;s__Vibrio cholerae
GCF_001186885.1	d__Bacteria;p__Pseudomonadota;c__Gammaproteobacteria;o__Enterobacterales;f__Vibrionaceae;g__Vibrio;s__Vibrio cholerae
GCF_001186905.1	d__Bacteria;p__Pseudomonadota;c__Gammaproteobacteria;o__Enterobacterales;f__Vibrionaceae;g__Vibrio;s__Vibrio cholerae
GCF_001186915.1	d__Bacteria;p__Pseudomonadota;c__Gammaproteobacteria;o__Enterobacterales;f__Vibrionaceae;g__Vibrio;s__Vibrio cholerae
GCF_001186925.1	d__Bacteria;p__Pseudomonadota;c__Gammaproteobacteria;o__Enterobacterales;f__Vibrionaceae;g__Vibrio;s__Vibrio cholerae
GCF_001186965.1	d__Bacteria;p__Pseudomonadota;c__Gammaproteobacteria;o__Enterobacterales;f__Vibrionaceae;g__Vibrio;s__Vibrio cholerae
GCF_001186985.1	d__Bacteria;p__Pseudomonadota;c__Gammaproteobacteria;o__Enterobacterales;f__Vibrionaceae;g__Vibrio;s__Vibrio cholerae
GCF_001186995.1	d__Bacteria;p__Pseudomonadota;c__Gammaproteobacteria;o__Enterobacterales;f__Vibrionaceae;g__Vibrio;s__Vibrio cholerae
GCF_001187015.1	d__Bacteria;p__Pseudomonadota;c__Gammaproteobacteria;o__Enterobacterales;f__Vibrionaceae;g__Vibrio;s__Vibrio cholerae
GCF_001187025.1	d__Bacteria;p__Pseudomonadota;c__Gammaproteobacteria;o__Enterobacterales;f__Vibrionaceae;g__Vibrio;s__Vibrio cholerae
GCF_001187065.1	d__Bacteria;p__Pseudomonadota;c__Gammaproteobacteria;o__Enterobacterales;f__Vibrionaceae;g__Vibrio;s__Vibrio cholerae
GCF_001187085.1	d__Bacteria;p__Pseudomonadota;c__Gammaproteobacteria;o__Enterobacterales;f__Vibrionaceae;g__Vibrio;s__Vibrio cholerae
GCF_001187095.1	d__Bacteria;p__Pseudomonadota;c__Gammaproteobacteria;o__Enterobacterales;f__Vibrionaceae;g__Vibrio;s__Vibrio cholerae
GCF_001187105.1	d__Bacteria;p__Pseudomonadota;c__Gammaproteobacteria;o__Enterobacterales;f__Vibrionaceae;g__Vibrio;s__Vibrio cholerae
GCF_001187145.1	d__Bacteria;p__Pseudomonadota;c__Gammaproteobacteria;o__Enterobacterales;f__Vibrionaceae;g__Vibrio;s__Vibrio cholerae
GCF_001187165.1	d__Bacteria;p__Pseudomonadota;c__Gammaproteobacteria;o__Enterobacterales;f__Vibrionaceae;g__Vibrio;s__Vibrio cholerae
GCF_001187175.1	d__Bacteria;p__Pseudomonadota;c__Gammaproteobacteria;o__Enterobacterales;f__Vibrionaceae;g__Vibrio;s__Vibrio cholerae
GCF_001187185.1	d__Bacteria;p__Pseudomonadota;c__Gammaproteobacteria;o__Enterobacterales;f__Vibrionaceae;g__Vibrio;s__Vibrio cholerae
GCF_001187225.1	d__Bacteria;p__Pseudomonadota;c__Gammaproteobacteria;o__Enterobacterales;f__Vibrionaceae;g__Vibrio;s__Vibrio cholerae
GCF_001187245.1	d__Bacteria;p__Pseudomonadota;c__Gammaproteobacteria;o__Enterobacterales;f__Vibrionaceae;g__Vibrio;s__Vibrio cholerae
GCF_001187255.1	d__Bacteria;p__Pseudomonadota;c__Gammaproteobacteria;o__Enterobacterales;f__Vibrionaceae;g__Vibrio;s__Vibrio cholerae
GCF_001187265.1	d__Bacteria;p__Pseudomonadota;c__Gammaproteobacteria;o__Enterobacterales;f__Vibrionaceae;g__Vibrio;s__Vibrio cholerae
GCF_001188035.2	d__Bacteria;p__Pseudomonadota;c__Gammaproteobacteria;o__Enterobacterales;f__Vibrionaceae;g__Vibrio;s__Vibrio parahaemolyticus
GCF_001188135.2	d__Bacteria;p__Pseudomonadota;c__Gammaproteobacteria;o__Enterobacterales;f__Vibrionaceae;g__Vibrio;s__Vibrio parahaemolyticus
GCF_001188185.2	d__Bacteria;p__Pseudomonadota;c__Gammaproteobacteria;o__Enterobacterales;f__Vibrionaceae;g__Vibrio;s__Vibrio parahaemolyticus
GCF_001188205.1	d__Bacteria;p__Pseudomonadota;c__Gammaproteobacteria;o__Enterobacterales;f__Vibrionaceae;g__Vibrio;s__Vibrio bivalvicida
GCF_001243385.1	d__Bacteria;p__Pseudomonadota;c__Gammaproteobacteria;o__Enterobacterales;f__Vibrionaceae;g__Vibrio;s__Vibrio coralliirubri
GCF_001243545.1	d__Bacteria;p__Pseudomonadota;c__Gammaproteobacteria;o__Enterobacterales;f__Vibrionaceae;g__Vibrio;s__Vibrio coralliirubri
GCF_001243675.1	d__Bacteria;p__Pseudomonadota;c__Gammaproteobacteria;o__Enterobacterales;f__Vibrionaceae;g__Vibrio;s__Vibrio coralliirubri
GCF_001243735.1	d__Bacteria;p__Pseudomonadota;c__Gammaproteobacteria;o__Enterobacterales;f__Vibrionaceae;g__Vibrio;s__Vibrio coralliirubri
GCF_001243825.1	d__Bacteria;p__Pseudomonadota;c__Gammaproteobacteria;o__Enterobacterales;f__Vibrionaceae;g__Vibrio;s__Vibrio coralliirubri
GCF_001244075.1	d__Bacteria;p__Pseudomonadota;c__Gammaproteobacteria;o__Enterobacterales;f__Vibrionaceae;g__Vibrio;s__Vibrio coralliirubri
GCF_001244175.1	d__Bacteria;p__Pseudomonadota;c__Gammaproteobacteria;o__Enterobacterales;f__Vibrionaceae;g__Vibrio;s__Vibrio coralliirubri
GCF_001244315.1	d__Bacteria;p__Pseudomonadota;c__Gammaproteobacteria;o__Enterobacterales;f__Vibrionaceae;g__Vibrio;s__Vibrio parahaemolyticus
GCF_001262155.1	d__Bacteria;p__Pseudomonadota;c__Gammaproteobacteria;o__Enterobacterales;f__Vibrionaceae;g__Vibrio;s__Vibrio coralliirubri
GCF_001262735.1	d__Bacteria;p__Pseudomonadota;c__Gammaproteobacteria;o__Enterobacterales;f__Vibrionaceae;g__Vibrio;s__Vibrio harveyi
GCF_001262745.1	d__Bacteria;p__Pseudomonadota;c__Gammaproteobacteria;o__Enterobacterales;f__Vibrionaceae;g__Vibrio;s__Vibrio harveyi
GCF_001263135.1	d__Bacteria;p__Pseudomonadota;c__Gammaproteobacteria;o__Enterobacterales;f__Vibrionaceae;g__Vibrio;s__Vibrio harveyi
GCF_001267555.1	d__Bacteria;p__Pseudomonadota;c__Gammaproteobacteria;o__Enterobacterales;f__Vibrionaceae;g__Vibrio;s__Vibrio parahaemolyticus
GCF_001267595.1	d__Bacteria;p__Pseudomonadota;c__Gammaproteobacteria;o__Enterobacterales;f__Vibrionaceae;g__Vibrio;s__Vibrio parahaemolyticus
GCF_001267615.1	d__Bacteria;p__Pseudomonadota;c__Gammaproteobacteria;o__Enterobacterales;f__Vibrionaceae;g__Vibrio;s__Vibrio alginolyticus
GCF_001267625.1	d__Bacteria;p__Pseudomonadota;c__Gammaproteobacteria;o__Enterobacterales;f__Vibrionaceae;g__Vibrio;s__Vibrio parahaemolyticus
GCF_001267635.1	d__Bacteria;p__Pseudomonadota;c__Gammaproteobacteria;o__Enterobacterales;f__Vibrionaceae;g__Vibrio;s__Vibrio parahaemolyticus
GCF_001267655.1	d__Bacteria;p__Pseudomonadota;c__Gammaproteobacteria;o__Enterobacterales;f__Vibrionaceae;g__Vibrio;s__Vibrio parahaemolyticus
GCF_001267965.1	d__Bacteria;p__Pseudomonadota;c__Gammaproteobacteria;o__Enterobacterales;f__Vibrionaceae;g__Vibrio;s__Vibrio parahaemolyticus
GCF_001268005.1	d__Bacteria;p__Pseudomonadota;c__Gammaproteobacteria;o__Enterobacterales;f__Vibrionaceae;g__Vibrio;s__Vibrio parahaemolyticus
GCF_001268015.1	d__Bacteria;p__Pseudomonadota;c__Gammaproteobacteria;o__Enterobacterales;f__Vibrionaceae;g__Vibrio;s__Vibrio parahaemolyticus
GCF_001270125.1	d__Bacteria;p__Pseudomonadota;c__Gammaproteobacteria;o__Enterobacterales;f__Vibrionaceae;g__Vibrio;s__Vibrio parahaemolyticus
GCF_001270145.1	d__Bacteria;p__Pseudomonadota;c__Gammaproteobacteria;o__Enterobacterales;f__Vibrionaceae;g__Vibrio;s__Vibrio parahaemolyticus
GCF_001270205.1	d__Bacteria;p__Pseudomonadota;c__Gammaproteobacteria;o__Enterobacterales;f__Vibrionaceae;g__Vibrio;s__Vibrio alginolyticus
GCF_001270215.1	d__Bacteria;p__Pseudomonadota;c__Gammaproteobacteria;o__Enterobacterales;f__Vibrionaceae;g__Vibrio;s__Vibrio parahaemolyticus
GCF_001270235.1	d__Bacteria;p__Pseudomonadota;c__Gammaproteobacteria;o__Enterobacterales;f__Vibrionaceae;g__Vibrio;s__Vibrio parahaemolyticus
GCF_001270285.1	d__Bacteria;p__Pseudomonadota;c__Gammaproteobacteria;o__Enterobacterales;f__Vibrionaceae;g__Vibrio;s__Vibrio parahaemolyticus
GCF_001270815.1	d__Bacteria;p__Pseudomonadota;c__Gammaproteobacteria;o__Enterobacterales;f__Vibrionaceae;g__Vibrio;s__Vibrio parahaemolyticus
GCF_001270825.1	d__Bacteria;p__Pseudomonadota;c__Gammaproteobacteria;o__Enterobacterales;f__Vibrionaceae;g__Vibrio;s__Vibrio parahaemolyticus
GCF_001270885.1	d__Bacteria;p__Pseudomonadota;c__Gammaproteobacteria;o__Enterobacterales;f__Vibrionaceae;g__Vibrio;s__Vibrio parahaemolyticus
GCF_001270895.1	d__Bacteria;p__Pseudomonadota;c__Gammaproteobacteria;o__Enterobacterales;f__Vibrionaceae;g__Vibrio;s__Vibrio parahaemolyticus
GCF_001270905.1	d__Bacteria;p__Pseudomonadota;c__Gammaproteobacteria;o__Enterobacterales;f__Vibrionaceae;g__Vibrio;s__Vibrio parahaemolyticus
GCF_001270975.1	d__Bacteria;p__Pseudomonadota;c__Gammaproteobacteria;o__Enterobacterales;f__Vibrionaceae;g__Vibrio;s__Vibrio parahaemolyticus
GCF_001273555.1	d__Bacteria;p__Pseudomonadota;c__Gammaproteobacteria;o__Enterobacterales;f__Vibrionaceae;g__Vibrio;s__Vibrio parahaemolyticus
GCF_001273575.1	d__Bacteria;p__Pseudomonadota;c__Gammaproteobacteria;o__Enterobacterales;f__Vibrionaceae;g__Vibrio;s__Vibrio parahaemolyticus
GCF_001273635.1	d__Bacteria;p__Pseudomonadota;c__Gammaproteobacteria;o__Enterobacterales;f__Vibrionaceae;g__Vibrio;s__Vibrio parahaemolyticus
GCF_001273715.1	d__Bacteria;p__Pseudomonadota;c__Gammaproteobacteria;o__Enterobacterales;f__Vibrionaceae;g__Vibrio;s__Vibrio alginolyticus
GCF_001274785.1	d__Bacteria;p__Pseudomonadota;c__Gammaproteobacteria;o__Enterobacterales;f__Vibrionaceae;g__Vibrio;s__Vibrio hepatarius
GCF_001274805.1	d__Bacteria;p__Pseudomonadota;c__Gammaproteobacteria;o__Enterobacterales;f__Vibrionaceae;g__Vibrio;s__Vibrio nereis
GCF_001277815.1	d__Bacteria;p__Pseudomonadota;c__Gammaproteobacteria;o__Enterobacterales;f__Vibrionaceae;g__Vibrio;s__Vibrio vulnificus
GCF_001280635.1	d__Bacteria;p__Pseudomonadota;c__Gammaproteobacteria;o__Enterobacterales;f__Vibrionaceae;g__Vibrio;s__Vibrio parahaemolyticus
GCF_001280645.1	d__Bacteria;p__Pseudomonadota;c__Gammaproteobacteria;o__Enterobacterales;f__Vibrionaceae;g__Vibrio;s__Vibrio parahaemolyticus
GCF_001280655.1	d__Bacteria;p__Pseudomonadota;c__Gammaproteobacteria;o__Enterobacterales;f__Vibrionaceae;g__Vibrio;s__Vibrio parahaemolyticus
GCF_001281585.1	d__Bacteria;p__Pseudomonadota;c__Gammaproteobacteria;o__Enterobacterales;f__Vibrionaceae;g__Vibrio;s__Vibrio cholerae
GCF_001281595.1	d__Bacteria;p__Pseudomonadota;c__Gammaproteobacteria;o__Enterobacterales;f__Vibrionaceae;g__Vibrio;s__Vibrio cholerae
GCF_001281665.1	d__Bacteria;p__Pseudomonadota;c__Gammaproteobacteria;o__Enterobacterales;f__Vibrionaceae;g__Vibrio;s__Vibrio cholerae
GCF_001282605.1	d__Bacteria;p__Pseudomonadota;c__Gammaproteobacteria;o__Enterobacterales;f__Vibrionaceae;g__Vibrio;s__Vibrio cholerae
GCF_001292745.1	d__Bacteria;p__Pseudomonadota;c__Gammaproteobacteria;o__Enterobacterales;f__Vibrionaceae;g__Vibrio;s__Vibrio cholerae
GCF_001292785.1	d__Bacteria;p__Pseudomonadota;c__Gammaproteobacteria;o__Enterobacterales;f__Vibrionaceae;g__Vibrio;s__Vibrio cholerae
GCF_001297935.1	d__Bacteria;p__Pseudomonadota;c__Gammaproteobacteria;o__Enterobacterales;f__Vibrionaceae;g__Vibrio;s__Vibrio coralliilyticus
GCF_001304775.1	d__Bacteria;p__Pseudomonadota;c__Gammaproteobacteria;o__Enterobacterales;f__Vibrionaceae;g__Vibrio;s__Vibrio parahaemolyticus
GCF_001306195.1	d__Bacteria;p__Pseudomonadota;c__Gammaproteobacteria;o__Enterobacterales;f__Vibrionaceae;g__Vibrio;s__Vibrio splendidus_K
GCF_001306215.1	d__Bacteria;p__Pseudomonadota;c__Gammaproteobacteria;o__Enterobacterales;f__Vibrionaceae;g__Vibrio;s__Vibrio splendidus
GCF_001306785.1	d__Bacteria;p__Pseudomonadota;c__Gammaproteobacteria;o__Enterobacterales;f__Vibrionaceae;g__Vibrio;s__Vibrio alginolyticus
GCF_001306825.1	d__Bacteria;p__Pseudomonadota;c__Gammaproteobacteria;o__Enterobacterales;f__Vibrionaceae;g__Vibrio;s__Vibrio alginolyticus
GCF_001306845.1	d__Bacteria;p__Pseudomonadota;c__Gammaproteobacteria;o__Enterobacterales;f__Vibrionaceae;g__Vibrio;s__Vibrio alginolyticus
GCF_001306875.1	d__Bacteria;p__Pseudomonadota;c__Gammaproteobacteria;o__Enterobacterales;f__Vibrionaceae;g__Vibrio;s__Vibrio alginolyticus
GCF_001310575.2	d__Bacteria;p__Pseudomonadota;c__Gammaproteobacteria;o__Enterobacterales;f__Vibrionaceae;g__Vibrio;s__Vibrio owensii
GCF_001318185.1	d__Bacteria;p__Pseudomonadota;c__Gammaproteobacteria;o__Enterobacterales;f__Vibrionaceae;g__Vibrio;s__Vibrio cholerae
GCF_001368855.1	d__Bacteria;p__Pseudomonadota;c__Gammaproteobacteria;o__Enterobacterales;f__Vibrionaceae;g__Vibrio;s__Vibrio crassostreae
GCF_001368875.1	d__Bacteria;p__Pseudomonadota;c__Gammaproteobacteria;o__Enterobacterales;f__Vibrionaceae;g__Vibrio;s__Vibrio crassostreae
GCF_001368895.1	d__Bacteria;p__Pseudomonadota;c__Gammaproteobacteria;o__Enterobacterales;f__Vibrionaceae;g__Vibrio;s__Vibrio crassostreae
GCF_001399455.2	d__Bacteria;p__Pseudomonadota;c__Gammaproteobacteria;o__Enterobacterales;f__Vibrionaceae;g__Vibrio;s__Vibrio bivalvicida
GCF_001402155.1	d__Bacteria;p__Pseudomonadota;c__Gammaproteobacteria;o__Enterobacterales;f__Vibrionaceae;g__Vibrio;s__Vibrio metoecus
GCF_001402165.1	d__Bacteria;p__Pseudomonadota;c__Gammaproteobacteria;o__Enterobacterales;f__Vibrionaceae;g__Vibrio;s__Vibrio metoecus_B
GCF_001402185.1	d__Bacteria;p__Pseudomonadota;c__Gammaproteobacteria;o__Enterobacterales;f__Vibrionaceae;g__Vibrio;s__Vibrio cholerae
GCF_001402255.1	d__Bacteria;p__Pseudomonadota;c__Gammaproteobacteria;o__Enterobacterales;f__Vibrionaceae;g__Vibrio;s__Vibrio cholerae
GCF_001402265.1	d__Bacteria;p__Pseudomonadota;c__Gammaproteobacteria;o__Enterobacterales;f__Vibrionaceae;g__Vibrio;s__Vibrio cholerae
GCF_001402275.1	d__Bacteria;p__Pseudomonadota;c__Gammaproteobacteria;o__Enterobacterales;f__Vibrionaceae;g__Vibrio;s__Vibrio cholerae
GCF_001402285.1	d__Bacteria;p__Pseudomonadota;c__Gammaproteobacteria;o__Enterobacterales;f__Vibrionaceae;g__Vibrio;s__Vibrio cholerae
GCF_001402335.1	d__Bacteria;p__Pseudomonadota;c__Gammaproteobacteria;o__Enterobacterales;f__Vibrionaceae;g__Vibrio;s__Vibrio cholerae
GCF_001402345.1	d__Bacteria;p__Pseudomonadota;c__Gammaproteobacteria;o__Enterobacterales;f__Vibrionaceae;g__Vibrio;s__Vibrio metoecus
GCF_001402365.1	d__Bacteria;p__Pseudomonadota;c__Gammaproteobacteria;o__Enterobacterales;f__Vibrionaceae;g__Vibrio;s__Vibrio cholerae
GCF_001402375.1	d__Bacteria;p__Pseudomonadota;c__Gammaproteobacteria;o__Enterobacterales;f__Vibrionaceae;g__Vibrio;s__Vibrio cholerae
GCF_001402415.1	d__Bacteria;p__Pseudomonadota;c__Gammaproteobacteria;o__Enterobacterales;f__Vibrionaceae;g__Vibrio;s__Vibrio cholerae
GCF_001402425.1	d__Bacteria;p__Pseudomonadota;c__Gammaproteobacteria;o__Enterobacterales;f__Vibrionaceae;g__Vibrio;s__Vibrio cholerae
GCF_001402435.1	d__Bacteria;p__Pseudomonadota;c__Gammaproteobacteria;o__Enterobacterales;f__Vibrionaceae;g__Vibrio;s__Vibrio cholerae
GCF_001402445.1	d__Bacteria;p__Pseudomonadota;c__Gammaproteobacteria;o__Enterobacterales;f__Vibrionaceae;g__Vibrio;s__Vibrio cholerae
GCF_001402495.1	d__Bacteria;p__Pseudomonadota;c__Gammaproteobacteria;o__Enterobacterales;f__Vibrionaceae;g__Vibrio;s__Vibrio metoecus
GCF_001402515.1	d__Bacteria;p__Pseudomonadota;c__Gammaproteobacteria;o__Enterobacterales;f__Vibrionaceae;g__Vibrio;s__Vibrio metoecus
GCF_001402535.1	d__Bacteria;p__Pseudomonadota;c__Gammaproteobacteria;o__Enterobacterales;f__Vibrionaceae;g__Vibrio;s__Vibrio cholerae
GCF_001402545.1	d__Bacteria;p__Pseudomonadota;c__Gammaproteobacteria;o__Enterobacterales;f__Vibrionaceae;g__Vibrio;s__Vibrio cholerae
GCF_001402575.1	d__Bacteria;p__Pseudomonadota;c__Gammaproteobacteria;o__Enterobacterales;f__Vibrionaceae;g__Vibrio;s__Vibrio cholerae
GCF_001402585.1	d__Bacteria;p__Pseudomonadota;c__Gammaproteobacteria;o__Enterobacterales;f__Vibrionaceae;g__Vibrio;s__Vibrio cholerae
GCF_001402595.1	d__Bacteria;p__Pseudomonadota;c__Gammaproteobacteria;o__Enterobacterales;f__Vibrionaceae;g__Vibrio;s__Vibrio cholerae
GCF_001402605.1	d__Bacteria;p__Pseudomonadota;c__Gammaproteobacteria;o__Enterobacterales;f__Vibrionaceae;g__Vibrio;s__Vibrio cholerae
GCF_001402655.1	d__Bacteria;p__Pseudomonadota;c__Gammaproteobacteria;o__Enterobacterales;f__Vibrionaceae;g__Vibrio;s__Vibrio cholerae
GCF_001402675.1	d__Bacteria;p__Pseudomonadota;c__Gammaproteobacteria;o__Enterobacterales;f__Vibrionaceae;g__Vibrio;s__Vibrio metoecus
GCF_001411585.1	d__Bacteria;p__Pseudomonadota;c__Gammaproteobacteria;o__Enterobacterales;f__Vibrionaceae;g__Vibrio;s__Vibrio cholerae
GCF_001418695.1	d__Bacteria;p__Pseudomonadota;c__Gammaproteobacteria;o__Enterobacterales;f__Vibrionaceae;g__Vibrio;s__Vibrio furnissii
GCF_001418705.1	d__Bacteria;p__Pseudomonadota;c__Gammaproteobacteria;o__Enterobacterales;f__Vibrionaceae;g__Vibrio;s__Vibrio fluvialis
GCF_001433415.1	d__Bacteria;p__Pseudomonadota;c__Gammaproteobacteria;o__Enterobacterales;f__Vibrionaceae;g__Vibrio;s__Vibrio parahaemolyticus
GCF_001433435.1	d__Bacteria;p__Pseudomonadota;c__Gammaproteobacteria;o__Enterobacterales;f__Vibrionaceae;g__Vibrio;s__Vibrio vulnificus_B
GCF_001456255.1	d__Bacteria;p__Pseudomonadota;c__Gammaproteobacteria;o__Enterobacterales;f__Vibrionaceae;g__Vibrio;s__Vibrio natriegens
GCF_001469735.1	d__Bacteria;p__Pseudomonadota;c__Gammaproteobacteria;o__Enterobacterales;f__Vibrionaceae;g__Vibrio;s__Vibrio alginolyticus
GCF_001471275.2	d__Bacteria;p__Pseudomonadota;c__Gammaproteobacteria;o__Enterobacterales;f__Vibrionaceae;g__Vibrio;s__Vibrio alginolyticus
GCF_001471305.2	d__Bacteria;p__Pseudomonadota;c__Gammaproteobacteria;o__Enterobacterales;f__Vibrionaceae;g__Vibrio;s__Vibrio vulnificus
GCF_001471395.2	d__Bacteria;p__Pseudomonadota;c__Gammaproteobacteria;o__Enterobacterales;f__Vibrionaceae;g__Vibrio;s__Vibrio mimicus
GCF_001471415.2	d__Bacteria;p__Pseudomonadota;c__Gammaproteobacteria;o__Enterobacterales;f__Vibrionaceae;g__Vibrio;s__Vibrio vulnificus_B
GCF_001471455.2	d__Bacteria;p__Pseudomonadota;c__Gammaproteobacteria;o__Enterobacterales;f__Vibrionaceae;g__Vibrio;s__Vibrio cholerae
GCF_001471465.2	d__Bacteria;p__Pseudomonadota;c__Gammaproteobacteria;o__Enterobacterales;f__Vibrionaceae;g__Vibrio;s__Vibrio vulnificus
GCF_001471485.2	d__Bacteria;p__Pseudomonadota;c__Gammaproteobacteria;o__Enterobacterales;f__Vibrionaceae;g__Vibrio;s__Vibrio parahaemolyticus
GCF_001471575.2	d__Bacteria;p__Pseudomonadota;c__Gammaproteobacteria;o__Enterobacterales;f__Vibrionaceae;g__Vibrio;s__Vibrio harveyi
GCF_001471585.2	d__Bacteria;p__Pseudomonadota;c__Gammaproteobacteria;o__Enterobacterales;f__Vibrionaceae;g__Vibrio;s__Vibrio cholerae
GCF_001486525.1	d__Bacteria;p__Pseudomonadota;c__Gammaproteobacteria;o__Enterobacterales;f__Vibrionaceae;g__Vibrio;s__Vibrio coralliirubri
GCF_001497485.1	d__Bacteria;p__Pseudomonadota;c__Gammaproteobacteria;o__Enterobacterales;f__Vibrionaceae;g__Vibrio;s__Vibrio parahaemolyticus
GCF_001506075.1	d__Bacteria;p__Pseudomonadota;c__Gammaproteobacteria;o__Enterobacterales;f__Vibrionaceae;g__Vibrio;s__Vibrio sp001506075
GCF_001517845.1	d__Bacteria;p__Pseudomonadota;c__Gammaproteobacteria;o__Enterobacterales;f__Vibrionaceae;g__Vibrio;s__Vibrio cholerae
GCF_001517855.1	d__Bacteria;p__Pseudomonadota;c__Gammaproteobacteria;o__Enterobacterales;f__Vibrionaceae;g__Vibrio;s__Vibrio cholerae
GCF_001525525.2	d__Bacteria;p__Pseudomonadota;c__Gammaproteobacteria;o__Enterobacterales;f__Vibrionaceae;g__Vibrio;s__Vibrio cholerae
GCF_001525585.2	d__Bacteria;p__Pseudomonadota;c__Gammaproteobacteria;o__Enterobacterales;f__Vibrionaceae;g__Vibrio;s__Vibrio harveyi
GCF_001525595.2	d__Bacteria;p__Pseudomonadota;c__Gammaproteobacteria;o__Enterobacterales;f__Vibrionaceae;g__Vibrio;s__Vibrio alginolyticus
GCF_001541335.1	d__Bacteria;p__Pseudomonadota;c__Gammaproteobacteria;o__Enterobacterales;f__Vibrionaceae;g__Vibrio;s__Vibrio toranzoniae
GCF_001541615.1	d__Bacteria;p__Pseudomonadota;c__Gammaproteobacteria;o__Enterobacterales;f__Vibrionaceae;g__Vibrio;s__Vibrio parahaemolyticus
GCF_001541625.1	d__Bacteria;p__Pseudomonadota;c__Gammaproteobacteria;o__Enterobacterales;f__Vibrionaceae;g__Vibrio;s__Vibrio parahaemolyticus
GCF_001543465.1	d__Bacteria;p__Pseudomonadota;c__Gammaproteobacteria;o__Enterobacterales;f__Vibrionaceae;g__Vibrio;s__Vibrio cholerae
GCF_001547935.1	d__Bacteria;p__Pseudomonadota;c__Gammaproteobacteria;o__Enterobacterales;f__Vibrionaceae;g__Vibrio;s__Vibrio tritonius
GCF_001557765.1	d__Bacteria;p__Pseudomonadota;c__Gammaproteobacteria;o__Enterobacterales;f__Vibrionaceae;g__Vibrio;s__Vibrio splendidus_F
GCF_001557775.1	d__Bacteria;p__Pseudomonadota;c__Gammaproteobacteria;o__Enterobacterales;f__Vibrionaceae;g__Vibrio;s__Vibrio jasicida
GCF_001557855.1	d__Bacteria;p__Pseudomonadota;c__Gammaproteobacteria;o__Enterobacterales;f__Vibrionaceae;g__Vibrio;s__Vibrio coralliirubri
GCF_001557875.1	d__Bacteria;p__Pseudomonadota;c__Gammaproteobacteria;o__Enterobacterales;f__Vibrionaceae;g__Vibrio;s__Vibrio splendidus_F
GCF_001557945.1	d__Bacteria;p__Pseudomonadota;c__Gammaproteobacteria;o__Enterobacterales;f__Vibrionaceae;g__Vibrio;s__Vibrio owensii
GCF_001557965.1	d__Bacteria;p__Pseudomonadota;c__Gammaproteobacteria;o__Enterobacterales;f__Vibrionaceae;g__Vibrio;s__Vibrio owensii
GCF_001558015.1	d__Bacteria;p__Pseudomonadota;c__Gammaproteobacteria;o__Enterobacterales;f__Vibrionaceae;g__Vibrio;s__Vibrio splendidus
GCF_001558025.1	d__Bacteria;p__Pseudomonadota;c__Gammaproteobacteria;o__Enterobacterales;f__Vibrionaceae;g__Vibrio;s__Vibrio coralliirubri
GCF_001558055.1	d__Bacteria;p__Pseudomonadota;c__Gammaproteobacteria;o__Enterobacterales;f__Vibrionaceae;g__Vibrio;s__Vibrio chagasii_B
GCF_001558095.1	d__Bacteria;p__Pseudomonadota;c__Gammaproteobacteria;o__Enterobacterales;f__Vibrionaceae;g__Vibrio;s__Vibrio jasicida
GCF_001558415.2	d__Bacteria;p__Pseudomonadota;c__Gammaproteobacteria;o__Enterobacterales;f__Vibrionaceae;g__Vibrio;s__Vibrio fluvialis
GCF_001558435.2	d__Bacteria;p__Pseudomonadota;c__Gammaproteobacteria;o__Enterobacterales;f__Vibrionaceae;g__Vibrio;s__Vibrio harveyi
GCF_001558475.2	d__Bacteria;p__Pseudomonadota;c__Gammaproteobacteria;o__Enterobacterales;f__Vibrionaceae;g__Vibrio;s__Vibrio mimicus
GCF_001558495.2	d__Bacteria;p__Pseudomonadota;c__Gammaproteobacteria;o__Enterobacterales;f__Vibrionaceae;g__Vibrio;s__Vibrio parahaemolyticus
GCF_001558515.2	d__Bacteria;p__Pseudomonadota;c__Gammaproteobacteria;o__Enterobacterales;f__Vibrionaceae;g__Vibrio;s__Vibrio vulnificus_B
GCF_001559805.1	d__Bacteria;p__Pseudomonadota;c__Gammaproteobacteria;o__Enterobacterales;f__Vibrionaceae;g__Vibrio;s__Vibrio parahaemolyticus
GCF_001559885.1	d__Bacteria;p__Pseudomonadota;c__Gammaproteobacteria;o__Enterobacterales;f__Vibrionaceae;g__Vibrio;s__Vibrio parahaemolyticus
GCF_001559895.1	d__Bacteria;p__Pseudomonadota;c__Gammaproteobacteria;o__Enterobacterales;f__Vibrionaceae;g__Vibrio;s__Vibrio parahaemolyticus
GCF_001584265.1	d__Bacteria;p__Pseudomonadota;c__Gammaproteobacteria;o__Enterobacterales;f__Vibrionaceae;g__Vibrio;s__Vibrio alginolyticus
GCF_001584415.1	d__Bacteria;p__Pseudomonadota;c__Gammaproteobacteria;o__Enterobacterales;f__Vibrionaceae;g__Vibrio;s__Vibrio parahaemolyticus
GCF_001591065.1	d__Bacteria;p__Pseudomonadota;c__Gammaproteobacteria;o__Enterobacterales;f__Vibrionaceae;g__Vibrio;s__Vibrio vulnificus
GCF_001591085.1	d__Bacteria;p__Pseudomonadota;c__Gammaproteobacteria;o__Enterobacterales;f__Vibrionaceae;g__Vibrio;s__Vibrio natriegens
GCF_001591105.1	d__Bacteria;p__Pseudomonadota;c__Gammaproteobacteria;o__Enterobacterales;f__Vibrionaceae;g__Vibrio;s__Vibrio nereis
GCF_001591125.1	d__Bacteria;p__Pseudomonadota;c__Gammaproteobacteria;o__Enterobacterales;f__Vibrionaceae;g__Vibrio;s__Vibrio mediterranei
GCF_001591145.1	d__Bacteria;p__Pseudomonadota;c__Gammaproteobacteria;o__Enterobacterales;f__Vibrionaceae;g__Vibrio;s__Vibrio harveyi
GCF_001595565.1	d__Bacteria;p__Pseudomonadota;c__Gammaproteobacteria;o__Enterobacterales;f__Vibrionaceae;g__Vibrio;s__Vibrio parahaemolyticus
GCF_001595575.1	d__Bacteria;p__Pseudomonadota;c__Gammaproteobacteria;o__Enterobacterales;f__Vibrionaceae;g__Vibrio;s__Vibrio parahaemolyticus
GCF_001597935.1	d__Bacteria;p__Pseudomonadota;c__Gammaproteobacteria;o__Enterobacterales;f__Vibrionaceae;g__Vibrio;s__Vibrio cidicii
GCF_001597945.1	d__Bacteria;p__Pseudomonadota;c__Gammaproteobacteria;o__Enterobacterales;f__Vibrionaceae;g__Vibrio;s__Vibrio cidicii
GCF_001597955.1	d__Bacteria;p__Pseudomonadota;c__Gammaproteobacteria;o__Enterobacterales;f__Vibrionaceae;g__Vibrio;s__Vibrio cidicii
GCF_001598835.1	d__Bacteria;p__Pseudomonadota;c__Gammaproteobacteria;o__Enterobacterales;f__Vibrionaceae;g__Vibrio;s__Vibrio fluvialis
GCF_001601695.1	d__Bacteria;p__Pseudomonadota;c__Gammaproteobacteria;o__Enterobacterales;f__Vibrionaceae;g__Vibrio;s__Vibrio parahaemolyticus
GCF_001608505.1	d__Bacteria;p__Pseudomonadota;c__Gammaproteobacteria;o__Enterobacterales;f__Vibrionaceae;g__Vibrio;s__Vibrio parahaemolyticus
GCF_001608525.1	d__Bacteria;p__Pseudomonadota;c__Gammaproteobacteria;o__Enterobacterales;f__Vibrionaceae;g__Vibrio;s__Vibrio parahaemolyticus
GCF_001608545.1	d__Bacteria;p__Pseudomonadota;c__Gammaproteobacteria;o__Enterobacterales;f__Vibrionaceae;g__Vibrio;s__Vibrio parahaemolyticus
GCF_001608575.1	d__Bacteria;p__Pseudomonadota;c__Gammaproteobacteria;o__Enterobacterales;f__Vibrionaceae;g__Vibrio;s__Vibrio parahaemolyticus
GCF_001608595.1	d__Bacteria;p__Pseudomonadota;c__Gammaproteobacteria;o__Enterobacterales;f__Vibrionaceae;g__Vibrio;s__Vibrio parahaemolyticus
GCF_001608605.1	d__Bacteria;p__Pseudomonadota;c__Gammaproteobacteria;o__Enterobacterales;f__Vibrionaceae;g__Vibrio;s__Vibrio parahaemolyticus
GCF_001608615.1	d__Bacteria;p__Pseudomonadota;c__Gammaproteobacteria;o__Enterobacterales;f__Vibrionaceae;g__Vibrio;s__Vibrio parahaemolyticus
GCF_001608655.1	d__Bacteria;p__Pseudomonadota;c__Gammaproteobacteria;o__Enterobacterales;f__Vibrionaceae;g__Vibrio;s__Vibrio parahaemolyticus
GCF_001608675.1	d__Bacteria;p__Pseudomonadota;c__Gammaproteobacteria;o__Enterobacterales;f__Vibrionaceae;g__Vibrio;s__Vibrio parahaemolyticus
GCF_001608685.1	d__Bacteria;p__Pseudomonadota;c__Gammaproteobacteria;o__Enterobacterales;f__Vibrionaceae;g__Vibrio;s__Vibrio parahaemolyticus
GCF_001608705.1	d__Bacteria;p__Pseudomonadota;c__Gammaproteobacteria;o__Enterobacterales;f__Vibrionaceae;g__Vibrio;s__Vibrio parahaemolyticus
GCF_001608735.1	d__Bacteria;p__Pseudomonadota;c__Gammaproteobacteria;o__Enterobacterales;f__Vibrionaceae;g__Vibrio;s__Vibrio parahaemolyticus
GCF_001608755.1	d__Bacteria;p__Pseudomonadota;c__Gammaproteobacteria;o__Enterobacterales;f__Vibrionaceae;g__Vibrio;s__Vibrio parahaemolyticus
GCF_001608765.1	d__Bacteria;p__Pseudomonadota;c__Gammaproteobacteria;o__Enterobacterales;f__Vibrionaceae;g__Vibrio;s__Vibrio parahaemolyticus
GCF_001608785.1	d__Bacteria;p__Pseudomonadota;c__Gammaproteobacteria;o__Enterobacterales;f__Vibrionaceae;g__Vibrio;s__Vibrio parahaemolyticus
GCF_001608815.1	d__Bacteria;p__Pseudomonadota;c__Gammaproteobacteria;o__Enterobacterales;f__Vibrionaceae;g__Vibrio;s__Vibrio parahaemolyticus
GCF_001608835.1	d__Bacteria;p__Pseudomonadota;c__Gammaproteobacteria;o__Enterobacterales;f__Vibrionaceae;g__Vibrio;s__Vibrio parahaemolyticus
GCF_001608855.1	d__Bacteria;p__Pseudomonadota;c__Gammaproteobacteria;o__Enterobacterales;f__Vibrionaceae;g__Vibrio;s__Vibrio parahaemolyticus
GCF_001608865.1	d__Bacteria;p__Pseudomonadota;c__Gammaproteobacteria;o__Enterobacterales;f__Vibrionaceae;g__Vibrio;s__Vibrio parahaemolyticus
GCF_001608895.1	d__Bacteria;p__Pseudomonadota;c__Gammaproteobacteria;o__Enterobacterales;f__Vibrionaceae;g__Vibrio;s__Vibrio parahaemolyticus
GCF_001608915.1	d__Bacteria;p__Pseudomonadota;c__Gammaproteobacteria;o__Enterobacterales;f__Vibrionaceae;g__Vibrio;s__Vibrio parahaemolyticus
GCF_001608935.1	d__Bacteria;p__Pseudomonadota;c__Gammaproteobacteria;o__Enterobacterales;f__Vibrionaceae;g__Vibrio;s__Vibrio parahaemolyticus
GCF_001608945.1	d__Bacteria;p__Pseudomonadota;c__Gammaproteobacteria;o__Enterobacterales;f__Vibrionaceae;g__Vibrio;s__Vibrio parahaemolyticus
GCF_001608975.1	d__Bacteria;p__Pseudomonadota;c__Gammaproteobacteria;o__Enterobacterales;f__Vibrionaceae;g__Vibrio;s__Vibrio parahaemolyticus
GCF_001608995.1	d__Bacteria;p__Pseudomonadota;c__Gammaproteobacteria;o__Enterobacterales;f__Vibrionaceae;g__Vibrio;s__Vibrio parahaemolyticus
GCF_001609015.1	d__Bacteria;p__Pseudomonadota;c__Gammaproteobacteria;o__Enterobacterales;f__Vibrionaceae;g__Vibrio;s__Vibrio parahaemolyticus
GCF_001609025.1	d__Bacteria;p__Pseudomonadota;c__Gammaproteobacteria;o__Enterobacterales;f__Vibrionaceae;g__Vibrio;s__Vibrio parahaemolyticus
GCF_001609055.1	d__Bacteria;p__Pseudomonadota;c__Gammaproteobacteria;o__Enterobacterales;f__Vibrionaceae;g__Vibrio;s__Vibrio parahaemolyticus
GCF_001609075.1	d__Bacteria;p__Pseudomonadota;c__Gammaproteobacteria;o__Enterobacterales;f__Vibrionaceae;g__Vibrio;s__Vibrio parahaemolyticus
GCF_001609095.1	d__Bacteria;p__Pseudomonadota;c__Gammaproteobacteria;o__Enterobacterales;f__Vibrionaceae;g__Vibrio;s__Vibrio parahaemolyticus
GCF_001609105.1	d__Bacteria;p__Pseudomonadota;c__Gammaproteobacteria;o__Enterobacterales;f__Vibrionaceae;g__Vibrio;s__Vibrio parahaemolyticus
GCF_001609135.1	d__Bacteria;p__Pseudomonadota;c__Gammaproteobacteria;o__Enterobacterales;f__Vibrionaceae;g__Vibrio;s__Vibrio parahaemolyticus
GCF_001609155.1	d__Bacteria;p__Pseudomonadota;c__Gammaproteobacteria;o__Enterobacterales;f__Vibrionaceae;g__Vibrio;s__Vibrio parahaemolyticus
GCF_001609175.1	d__Bacteria;p__Pseudomonadota;c__Gammaproteobacteria;o__Enterobacterales;f__Vibrionaceae;g__Vibrio;s__Vibrio parahaemolyticus
GCF_001609185.1	d__Bacteria;p__Pseudomonadota;c__Gammaproteobacteria;o__Enterobacterales;f__Vibrionaceae;g__Vibrio;s__Vibrio parahaemolyticus
GCF_001609345.1	d__Bacteria;p__Pseudomonadota;c__Gammaproteobacteria;o__Enterobacterales;f__Vibrionaceae;g__Vibrio;s__Vibrio parahaemolyticus
GCF_001609375.1	d__Bacteria;p__Pseudomonadota;c__Gammaproteobacteria;o__Enterobacterales;f__Vibrionaceae;g__Vibrio;s__Vibrio parahaemolyticus
GCF_001609395.1	d__Bacteria;p__Pseudomonadota;c__Gammaproteobacteria;o__Enterobacterales;f__Vibrionaceae;g__Vibrio;s__Vibrio parahaemolyticus
GCF_001609415.1	d__Bacteria;p__Pseudomonadota;c__Gammaproteobacteria;o__Enterobacterales;f__Vibrionaceae;g__Vibrio;s__Vibrio parahaemolyticus
GCF_001609435.1	d__Bacteria;p__Pseudomonadota;c__Gammaproteobacteria;o__Enterobacterales;f__Vibrionaceae;g__Vibrio;s__Vibrio parahaemolyticus
GCF_001609445.1	d__Bacteria;p__Pseudomonadota;c__Gammaproteobacteria;o__Enterobacterales;f__Vibrionaceae;g__Vibrio;s__Vibrio parahaemolyticus
GCF_001609475.1	d__Bacteria;p__Pseudomonadota;c__Gammaproteobacteria;o__Enterobacterales;f__Vibrionaceae;g__Vibrio;s__Vibrio parahaemolyticus
GCF_001609495.1	d__Bacteria;p__Pseudomonadota;c__Gammaproteobacteria;o__Enterobacterales;f__Vibrionaceae;g__Vibrio;s__Vibrio parahaemolyticus
GCF_001609515.1	d__Bacteria;p__Pseudomonadota;c__Gammaproteobacteria;o__Enterobacterales;f__Vibrionaceae;g__Vibrio;s__Vibrio parahaemolyticus
GCF_001609525.1	d__Bacteria;p__Pseudomonadota;c__Gammaproteobacteria;o__Enterobacterales;f__Vibrionaceae;g__Vibrio;s__Vibrio parahaemolyticus
GCF_001609555.1	d__Bacteria;p__Pseudomonadota;c__Gammaproteobacteria;o__Enterobacterales;f__Vibrionaceae;g__Vibrio;s__Vibrio parahaemolyticus
GCF_001609575.1	d__Bacteria;p__Pseudomonadota;c__Gammaproteobacteria;o__Enterobacterales;f__Vibrionaceae;g__Vibrio;s__Vibrio parahaemolyticus
GCF_001609595.1	d__Bacteria;p__Pseudomonadota;c__Gammaproteobacteria;o__Enterobacterales;f__Vibrionaceae;g__Vibrio;s__Vibrio parahaemolyticus
GCF_001609615.1	d__Bacteria;p__Pseudomonadota;c__Gammaproteobacteria;o__Enterobacterales;f__Vibrionaceae;g__Vibrio;s__Vibrio parahaemolyticus
GCF_001609635.1	d__Bacteria;p__Pseudomonadota;c__Gammaproteobacteria;o__Enterobacterales;f__Vibrionaceae;g__Vibrio;s__Vibrio parahaemolyticus
GCF_001609655.1	d__Bacteria;p__Pseudomonadota;c__Gammaproteobacteria;o__Enterobacterales;f__Vibrionaceae;g__Vibrio;s__Vibrio parahaemolyticus
GCF_001609675.1	d__Bacteria;p__Pseudomonadota;c__Gammaproteobacteria;o__Enterobacterales;f__Vibrionaceae;g__Vibrio;s__Vibrio parahaemolyticus
GCF_001609695.1	d__Bacteria;p__Pseudomonadota;c__Gammaproteobacteria;o__Enterobacterales;f__Vibrionaceae;g__Vibrio;s__Vibrio parahaemolyticus
GCF_001609715.1	d__Bacteria;p__Pseudomonadota;c__Gammaproteobacteria;o__Enterobacterales;f__Vibrionaceae;g__Vibrio;s__Vibrio parahaemolyticus
GCF_001610595.1	d__Bacteria;p__Pseudomonadota;c__Gammaproteobacteria;o__Enterobacterales;f__Vibrionaceae;g__Vibrio;s__Vibrio parahaemolyticus
GCF_001617475.1	d__Bacteria;p__Pseudomonadota;c__Gammaproteobacteria;o__Enterobacterales;f__Vibrionaceae;g__Vibrio;s__Vibrio alginolyticus
GCF_001617675.1	d__Bacteria;p__Pseudomonadota;c__Gammaproteobacteria;o__Enterobacterales;f__Vibrionaceae;g__Vibrio;s__Vibrio cholerae
GCF_001625175.1	d__Bacteria;p__Pseudomonadota;c__Gammaproteobacteria;o__Enterobacterales;f__Vibrionaceae;g__Vibrio;s__Vibrio jasicida
GCF_001633825.1	d__Bacteria;p__Pseudomonadota;c__Gammaproteobacteria;o__Enterobacterales;f__Vibrionaceae;g__Vibrio;s__Vibrio parahaemolyticus
GCF_001633835.1	d__Bacteria;p__Pseudomonadota;c__Gammaproteobacteria;o__Enterobacterales;f__Vibrionaceae;g__Vibrio;s__Vibrio parahaemolyticus
GCF_001633845.1	d__Bacteria;p__Pseudomonadota;c__Gammaproteobacteria;o__Enterobacterales;f__Vibrionaceae;g__Vibrio;s__Vibrio parahaemolyticus
GCF_001633855.1	d__Bacteria;p__Pseudomonadota;c__Gammaproteobacteria;o__Enterobacterales;f__Vibrionaceae;g__Vibrio;s__Vibrio parahaemolyticus
GCF_001633905.1	d__Bacteria;p__Pseudomonadota;c__Gammaproteobacteria;o__Enterobacterales;f__Vibrionaceae;g__Vibrio;s__Vibrio parahaemolyticus
GCF_001633915.1	d__Bacteria;p__Pseudomonadota;c__Gammaproteobacteria;o__Enterobacterales;f__Vibrionaceae;g__Vibrio;s__Vibrio parahaemolyticus
GCF_001633935.1	d__Bacteria;p__Pseudomonadota;c__Gammaproteobacteria;o__Enterobacterales;f__Vibrionaceae;g__Vibrio;s__Vibrio parahaemolyticus
GCF_001633955.1	d__Bacteria;p__Pseudomonadota;c__Gammaproteobacteria;o__Enterobacterales;f__Vibrionaceae;g__Vibrio;s__Vibrio parahaemolyticus
GCF_001633985.1	d__Bacteria;p__Pseudomonadota;c__Gammaproteobacteria;o__Enterobacterales;f__Vibrionaceae;g__Vibrio;s__Vibrio parahaemolyticus
GCF_001633995.1	d__Bacteria;p__Pseudomonadota;c__Gammaproteobacteria;o__Enterobacterales;f__Vibrionaceae;g__Vibrio;s__Vibrio parahaemolyticus
GCF_001634015.1	d__Bacteria;p__Pseudomonadota;c__Gammaproteobacteria;o__Enterobacterales;f__Vibrionaceae;g__Vibrio;s__Vibrio parahaemolyticus
GCF_001634035.1	d__Bacteria;p__Pseudomonadota;c__Gammaproteobacteria;o__Enterobacterales;f__Vibrionaceae;g__Vibrio;s__Vibrio parahaemolyticus
GCF_001634105.1	d__Bacteria;p__Pseudomonadota;c__Gammaproteobacteria;o__Enterobacterales;f__Vibrionaceae;g__Vibrio;s__Vibrio parahaemolyticus
GCF_001634125.1	d__Bacteria;p__Pseudomonadota;c__Gammaproteobacteria;o__Enterobacterales;f__Vibrionaceae;g__Vibrio;s__Vibrio parahaemolyticus
GCF_001634135.1	d__Bacteria;p__Pseudomonadota;c__Gammaproteobacteria;o__Enterobacterales;f__Vibrionaceae;g__Vibrio;s__Vibrio parahaemolyticus
GCF_001634165.1	d__Bacteria;p__Pseudomonadota;c__Gammaproteobacteria;o__Enterobacterales;f__Vibrionaceae;g__Vibrio;s__Vibrio parahaemolyticus
GCF_001634185.1	d__Bacteria;p__Pseudomonadota;c__Gammaproteobacteria;o__Enterobacterales;f__Vibrionaceae;g__Vibrio;s__Vibrio parahaemolyticus
GCF_001634205.1	d__Bacteria;p__Pseudomonadota;c__Gammaproteobacteria;o__Enterobacterales;f__Vibrionaceae;g__Vibrio;s__Vibrio parahaemolyticus
GCF_001634215.1	d__Bacteria;p__Pseudomonadota;c__Gammaproteobacteria;o__Enterobacterales;f__Vibrionaceae;g__Vibrio;s__Vibrio parahaemolyticus
GCF_001634245.1	d__Bacteria;p__Pseudomonadota;c__Gammaproteobacteria;o__Enterobacterales;f__Vibrionaceae;g__Vibrio;s__Vibrio parahaemolyticus
GCF_001635455.1	d__Bacteria;p__Pseudomonadota;c__Gammaproteobacteria;o__Enterobacterales;f__Vibrionaceae;g__Vibrio;s__Vibrio sp001635455
GCF_001636035.1	d__Bacteria;p__Pseudomonadota;c__Gammaproteobacteria;o__Enterobacterales;f__Vibrionaceae;g__Vibrio;s__Vibrio parahaemolyticus
GCF_001637575.1	d__Bacteria;p__Pseudomonadota;c__Gammaproteobacteria;o__Enterobacterales;f__Vibrionaceae;g__Vibrio;s__Vibrio cholerae
GCF_001639065.2	d__Bacteria;p__Pseudomonadota;c__Gammaproteobacteria;o__Enterobacterales;f__Vibrionaceae;g__Vibrio;s__Vibrio barjaei
GCF_001641685.1	d__Bacteria;p__Pseudomonadota;c__Gammaproteobacteria;o__Enterobacterales;f__Vibrionaceae;g__Vibrio;s__Vibrio cholerae
GCF_001641705.1	d__Bacteria;p__Pseudomonadota;c__Gammaproteobacteria;o__Enterobacterales;f__Vibrionaceae;g__Vibrio;s__Vibrio cholerae
GCF_001653775.1	d__Bacteria;p__Pseudomonadota;c__Gammaproteobacteria;o__Enterobacterales;f__Vibrionaceae;g__Vibrio;s__Vibrio vulnificus_B
GCF_001660505.2	d__Bacteria;p__Pseudomonadota;c__Gammaproteobacteria;o__Enterobacterales;f__Vibrionaceae;g__Vibrio;s__Vibrio anguillarum
GCF_001675245.1	d__Bacteria;p__Pseudomonadota;c__Gammaproteobacteria;o__Enterobacterales;f__Vibrionaceae;g__Vibrio;s__Vibrio vulnificus_B
GCF_001675855.1	d__Bacteria;p__Pseudomonadota;c__Gammaproteobacteria;o__Enterobacterales;f__Vibrionaceae;g__Vibrio;s__Vibrio cyclitrophicus
GCF_001675875.1	d__Bacteria;p__Pseudomonadota;c__Gammaproteobacteria;o__Enterobacterales;f__Vibrionaceae;g__Vibrio;s__Vibrio cyclitrophicus
GCF_001675885.1	d__Bacteria;p__Pseudomonadota;c__Gammaproteobacteria;o__Enterobacterales;f__Vibrionaceae;g__Vibrio;s__Vibrio cyclitrophicus
GCF_001675945.1	d__Bacteria;p__Pseudomonadota;c__Gammaproteobacteria;o__Enterobacterales;f__Vibrionaceae;g__Vibrio;s__Vibrio sp001676025
GCF_001675965.1	d__Bacteria;p__Pseudomonadota;c__Gammaproteobacteria;o__Enterobacterales;f__Vibrionaceae;g__Vibrio;s__Vibrio cyclitrophicus
GCF_001676015.1	d__Bacteria;p__Pseudomonadota;c__Gammaproteobacteria;o__Enterobacterales;f__Vibrionaceae;g__Vibrio;s__Vibrio splendidus_K
GCF_001676025.1	d__Bacteria;p__Pseudomonadota;c__Gammaproteobacteria;o__Enterobacterales;f__Vibrionaceae;g__Vibrio;s__Vibrio sp001676025
GCF_001677275.1	d__Bacteria;p__Pseudomonadota;c__Gammaproteobacteria;o__Enterobacterales;f__Vibrionaceae;g__Vibrio;s__Vibrio breoganii
GCF_001679745.1	d__Bacteria;p__Pseudomonadota;c__Gammaproteobacteria;o__Enterobacterales;f__Vibrionaceae;g__Vibrio;s__Vibrio alginolyticus
GCF_001680025.1	d__Bacteria;p__Pseudomonadota;c__Gammaproteobacteria;o__Enterobacterales;f__Vibrionaceae;g__Vibrio;s__Vibrio natriegens
GCF_001680045.1	d__Bacteria;p__Pseudomonadota;c__Gammaproteobacteria;o__Enterobacterales;f__Vibrionaceae;g__Vibrio;s__Vibrio natriegens
GCF_001680065.1	d__Bacteria;p__Pseudomonadota;c__Gammaproteobacteria;o__Enterobacterales;f__Vibrionaceae;g__Vibrio;s__Vibrio natriegens
GCF_001680085.1	d__Bacteria;p__Pseudomonadota;c__Gammaproteobacteria;o__Enterobacterales;f__Vibrionaceae;g__Vibrio;s__Vibrio natriegens
GCF_001682175.1	d__Bacteria;p__Pseudomonadota;c__Gammaproteobacteria;o__Enterobacterales;f__Vibrionaceae;g__Vibrio;s__Vibrio parahaemolyticus
GCF_001683415.1	d__Bacteria;p__Pseudomonadota;c__Gammaproteobacteria;o__Enterobacterales;f__Vibrionaceae;g__Vibrio;s__Vibrio cholerae
GCF_001685465.1	d__Bacteria;p__Pseudomonadota;c__Gammaproteobacteria;o__Enterobacterales;f__Vibrionaceae;g__Vibrio;s__Vibrio scophthalmi
GCF_001687805.1	d__Bacteria;p__Pseudomonadota;c__Gammaproteobacteria;o__Enterobacterales;f__Vibrionaceae;g__Vibrio;s__Vibrio scophthalmi
GCF_001691155.1	d__Bacteria;p__Pseudomonadota;c__Gammaproteobacteria;o__Enterobacterales;f__Vibrionaceae;g__Vibrio;s__Vibrio sp000287055
GCF_001691175.1	d__Bacteria;p__Pseudomonadota;c__Gammaproteobacteria;o__Enterobacterales;f__Vibrionaceae;g__Vibrio;s__Vibrio cyclitrophicus
GCF_001691185.1	d__Bacteria;p__Pseudomonadota;c__Gammaproteobacteria;o__Enterobacterales;f__Vibrionaceae;g__Vibrio;s__Vibrio diabolicus
GCF_001691195.1	d__Bacteria;p__Pseudomonadota;c__Gammaproteobacteria;o__Enterobacterales;f__Vibrionaceae;g__Vibrio;s__Vibrio lentus
GCF_001691235.1	d__Bacteria;p__Pseudomonadota;c__Gammaproteobacteria;o__Enterobacterales;f__Vibrionaceae;g__Vibrio;s__Vibrio crassostreae_C
GCF_001691275.1	d__Bacteria;p__Pseudomonadota;c__Gammaproteobacteria;o__Enterobacterales;f__Vibrionaceae;g__Vibrio;s__Vibrio splendidus
GCF_001691285.1	d__Bacteria;p__Pseudomonadota;c__Gammaproteobacteria;o__Enterobacterales;f__Vibrionaceae;g__Vibrio;s__Vibrio breoganii
GCF_001693615.1	d__Bacteria;p__Pseudomonadota;c__Gammaproteobacteria;o__Enterobacterales;f__Vibrionaceae;g__Vibrio;s__Vibrio coralliilyticus
GCF_001695575.1	d__Bacteria;p__Pseudomonadota;c__Gammaproteobacteria;o__Enterobacterales;f__Vibrionaceae;g__Vibrio;s__Vibrio europaeus
GCF_001695935.1	d__Bacteria;p__Pseudomonadota;c__Gammaproteobacteria;o__Enterobacterales;f__Vibrionaceae;g__Vibrio;s__Vibrio parahaemolyticus
GCF_001695945.1	d__Bacteria;p__Pseudomonadota;c__Gammaproteobacteria;o__Enterobacterales;f__Vibrionaceae;g__Vibrio;s__Vibrio parahaemolyticus
GCF_001695955.1	d__Bacteria;p__Pseudomonadota;c__Gammaproteobacteria;o__Enterobacterales;f__Vibrionaceae;g__Vibrio;s__Vibrio parahaemolyticus
GCF_001695995.1	d__Bacteria;p__Pseudomonadota;c__Gammaproteobacteria;o__Enterobacterales;f__Vibrionaceae;g__Vibrio;s__Vibrio parahaemolyticus
GCF_001696005.1	d__Bacteria;p__Pseudomonadota;c__Gammaproteobacteria;o__Enterobacterales;f__Vibrionaceae;g__Vibrio;s__Vibrio parahaemolyticus
GCF_001696015.1	d__Bacteria;p__Pseudomonadota;c__Gammaproteobacteria;o__Enterobacterales;f__Vibrionaceae;g__Vibrio;s__Vibrio parahaemolyticus
GCF_001696055.1	d__Bacteria;p__Pseudomonadota;c__Gammaproteobacteria;o__Enterobacterales;f__Vibrionaceae;g__Vibrio;s__Vibrio parahaemolyticus
GCF_001696065.1	d__Bacteria;p__Pseudomonadota;c__Gammaproteobacteria;o__Enterobacterales;f__Vibrionaceae;g__Vibrio;s__Vibrio parahaemolyticus
GCF_001696085.1	d__Bacteria;p__Pseudomonadota;c__Gammaproteobacteria;o__Enterobacterales;f__Vibrionaceae;g__Vibrio;s__Vibrio parahaemolyticus
GCF_001696115.1	d__Bacteria;p__Pseudomonadota;c__Gammaproteobacteria;o__Enterobacterales;f__Vibrionaceae;g__Vibrio;s__Vibrio parahaemolyticus
GCF_001696135.1	d__Bacteria;p__Pseudomonadota;c__Gammaproteobacteria;o__Enterobacterales;f__Vibrionaceae;g__Vibrio;s__Vibrio parahaemolyticus
GCF_001696145.1	d__Bacteria;p__Pseudomonadota;c__Gammaproteobacteria;o__Enterobacterales;f__Vibrionaceae;g__Vibrio;s__Vibrio parahaemolyticus
GCF_001696155.1	d__Bacteria;p__Pseudomonadota;c__Gammaproteobacteria;o__Enterobacterales;f__Vibrionaceae;g__Vibrio;s__Vibrio parahaemolyticus
GCF_001696165.1	d__Bacteria;p__Pseudomonadota;c__Gammaproteobacteria;o__Enterobacterales;f__Vibrionaceae;g__Vibrio;s__Vibrio parahaemolyticus
GCF_001696215.1	d__Bacteria;p__Pseudomonadota;c__Gammaproteobacteria;o__Enterobacterales;f__Vibrionaceae;g__Vibrio;s__Vibrio parahaemolyticus
GCF_001696225.1	d__Bacteria;p__Pseudomonadota;c__Gammaproteobacteria;o__Enterobacterales;f__Vibrionaceae;g__Vibrio;s__Vibrio parahaemolyticus
GCF_001700835.1	d__Bacteria;p__Pseudomonadota;c__Gammaproteobacteria;o__Enterobacterales;f__Vibrionaceae;g__Vibrio;s__Vibrio parahaemolyticus
GCF_001704915.1	d__Bacteria;p__Pseudomonadota;c__Gammaproteobacteria;o__Enterobacterales;f__Vibrionaceae;g__Vibrio;s__Vibrio parahaemolyticus
GCF_001707995.1	d__Bacteria;p__Pseudomonadota;c__Gammaproteobacteria;o__Enterobacterales;f__Vibrionaceae;g__Vibrio;s__Vibrio parahaemolyticus
GCF_001718015.1	d__Bacteria;p__Pseudomonadota;c__Gammaproteobacteria;o__Enterobacterales;f__Vibrionaceae;g__Vibrio;s__Vibrio anguillarum
GCF_001718025.1	d__Bacteria;p__Pseudomonadota;c__Gammaproteobacteria;o__Enterobacterales;f__Vibrionaceae;g__Vibrio;s__Vibrio harveyi
GCF_001718095.1	d__Bacteria;p__Pseudomonadota;c__Gammaproteobacteria;o__Enterobacterales;f__Vibrionaceae;g__Vibrio;s__Vibrio cholerae
GCF_001718105.1	d__Bacteria;p__Pseudomonadota;c__Gammaproteobacteria;o__Enterobacterales;f__Vibrionaceae;g__Vibrio;s__Vibrio cholerae
GCF_001720365.1	d__Bacteria;p__Pseudomonadota;c__Gammaproteobacteria;o__Enterobacterales;f__Vibrionaceae;g__Vibrio;s__Vibrio parahaemolyticus
GCF_001723385.1	d__Bacteria;p__Pseudomonadota;c__Gammaproteobacteria;o__Enterobacterales;f__Vibrionaceae;g__Vibrio;s__Vibrio scophthalmi
GCF_001726165.1	d__Bacteria;p__Pseudomonadota;c__Gammaproteobacteria;o__Enterobacterales;f__Vibrionaceae;g__Vibrio;s__Vibrio parahaemolyticus
GCF_001726175.1	d__Bacteria;p__Pseudomonadota;c__Gammaproteobacteria;o__Enterobacterales;f__Vibrionaceae;g__Vibrio;s__Vibrio parahaemolyticus
GCF_001726185.1	d__Bacteria;p__Pseudomonadota;c__Gammaproteobacteria;o__Enterobacterales;f__Vibrionaceae;g__Vibrio;s__Vibrio parahaemolyticus
GCF_001726195.1	d__Bacteria;p__Pseudomonadota;c__Gammaproteobacteria;o__Enterobacterales;f__Vibrionaceae;g__Vibrio;s__Vibrio parahaemolyticus
GCF_001726245.1	d__Bacteria;p__Pseudomonadota;c__Gammaproteobacteria;o__Enterobacterales;f__Vibrionaceae;g__Vibrio;s__Vibrio parahaemolyticus
GCF_001726255.1	d__Bacteria;p__Pseudomonadota;c__Gammaproteobacteria;o__Enterobacterales;f__Vibrionaceae;g__Vibrio;s__Vibrio parahaemolyticus
GCF_001726265.1	d__Bacteria;p__Pseudomonadota;c__Gammaproteobacteria;o__Enterobacterales;f__Vibrionaceae;g__Vibrio;s__Vibrio parahaemolyticus
GCF_001726275.1	d__Bacteria;p__Pseudomonadota;c__Gammaproteobacteria;o__Enterobacterales;f__Vibrionaceae;g__Vibrio;s__Vibrio parahaemolyticus
GCF_001726325.1	d__Bacteria;p__Pseudomonadota;c__Gammaproteobacteria;o__Enterobacterales;f__Vibrionaceae;g__Vibrio;s__Vibrio parahaemolyticus
GCF_001726335.1	d__Bacteria;p__Pseudomonadota;c__Gammaproteobacteria;o__Enterobacterales;f__Vibrionaceae;g__Vibrio;s__Vibrio parahaemolyticus
GCF_001726345.1	d__Bacteria;p__Pseudomonadota;c__Gammaproteobacteria;o__Enterobacterales;f__Vibrionaceae;g__Vibrio;s__Vibrio parahaemolyticus
GCF_001726355.1	d__Bacteria;p__Pseudomonadota;c__Gammaproteobacteria;o__Enterobacterales;f__Vibrionaceae;g__Vibrio;s__Vibrio parahaemolyticus
GCF_001726405.1	d__Bacteria;p__Pseudomonadota;c__Gammaproteobacteria;o__Enterobacterales;f__Vibrionaceae;g__Vibrio;s__Vibrio parahaemolyticus
GCF_001726415.1	d__Bacteria;p__Pseudomonadota;c__Gammaproteobacteria;o__Enterobacterales;f__Vibrionaceae;g__Vibrio;s__Vibrio parahaemolyticus
GCF_001726435.1	d__Bacteria;p__Pseudomonadota;c__Gammaproteobacteria;o__Enterobacterales;f__Vibrionaceae;g__Vibrio;s__Vibrio parahaemolyticus
GCF_001726445.1	d__Bacteria;p__Pseudomonadota;c__Gammaproteobacteria;o__Enterobacterales;f__Vibrionaceae;g__Vibrio;s__Vibrio parahaemolyticus
GCF_001726485.1	d__Bacteria;p__Pseudomonadota;c__Gammaproteobacteria;o__Enterobacterales;f__Vibrionaceae;g__Vibrio;s__Vibrio parahaemolyticus
GCF_001726495.1	d__Bacteria;p__Pseudomonadota;c__Gammaproteobacteria;o__Enterobacterales;f__Vibrionaceae;g__Vibrio;s__Vibrio parahaemolyticus
GCF_001726515.1	d__Bacteria;p__Pseudomonadota;c__Gammaproteobacteria;o__Enterobacterales;f__Vibrionaceae;g__Vibrio;s__Vibrio parahaemolyticus
GCF_001726535.1	d__Bacteria;p__Pseudomonadota;c__Gammaproteobacteria;o__Enterobacterales;f__Vibrionaceae;g__Vibrio;s__Vibrio parahaemolyticus
GCF_001726565.1	d__Bacteria;p__Pseudomonadota;c__Gammaproteobacteria;o__Enterobacterales;f__Vibrionaceae;g__Vibrio;s__Vibrio parahaemolyticus
GCF_001726575.1	d__Bacteria;p__Pseudomonadota;c__Gammaproteobacteria;o__Enterobacterales;f__Vibrionaceae;g__Vibrio;s__Vibrio parahaemolyticus
GCF_001726595.1	d__Bacteria;p__Pseudomonadota;c__Gammaproteobacteria;o__Enterobacterales;f__Vibrionaceae;g__Vibrio;s__Vibrio parahaemolyticus
GCF_001726615.1	d__Bacteria;p__Pseudomonadota;c__Gammaproteobacteria;o__Enterobacterales;f__Vibrionaceae;g__Vibrio;s__Vibrio parahaemolyticus
GCF_001726645.1	d__Bacteria;p__Pseudomonadota;c__Gammaproteobacteria;o__Enterobacterales;f__Vibrionaceae;g__Vibrio;s__Vibrio parahaemolyticus
GCF_001726655.1	d__Bacteria;p__Pseudomonadota;c__Gammaproteobacteria;o__Enterobacterales;f__Vibrionaceae;g__Vibrio;s__Vibrio parahaemolyticus
GCF_001726685.1	d__Bacteria;p__Pseudomonadota;c__Gammaproteobacteria;o__Enterobacterales;f__Vibrionaceae;g__Vibrio;s__Vibrio parahaemolyticus
GCF_001726695.1	d__Bacteria;p__Pseudomonadota;c__Gammaproteobacteria;o__Enterobacterales;f__Vibrionaceae;g__Vibrio;s__Vibrio parahaemolyticus
GCF_001726725.1	d__Bacteria;p__Pseudomonadota;c__Gammaproteobacteria;o__Enterobacterales;f__Vibrionaceae;g__Vibrio;s__Vibrio parahaemolyticus
GCF_001726735.1	d__Bacteria;p__Pseudomonadota;c__Gammaproteobacteria;o__Enterobacterales;f__Vibrionaceae;g__Vibrio;s__Vibrio parahaemolyticus
GCF_001726755.1	d__Bacteria;p__Pseudomonadota;c__Gammaproteobacteria;o__Enterobacterales;f__Vibrionaceae;g__Vibrio;s__Vibrio parahaemolyticus
GCF_001726775.1	d__Bacteria;p__Pseudomonadota;c__Gammaproteobacteria;o__Enterobacterales;f__Vibrionaceae;g__Vibrio;s__Vibrio parahaemolyticus
GCF_001726805.1	d__Bacteria;p__Pseudomonadota;c__Gammaproteobacteria;o__Enterobacterales;f__Vibrionaceae;g__Vibrio;s__Vibrio parahaemolyticus
GCF_001726815.1	d__Bacteria;p__Pseudomonadota;c__Gammaproteobacteria;o__Enterobacterales;f__Vibrionaceae;g__Vibrio;s__Vibrio parahaemolyticus
GCF_001726845.1	d__Bacteria;p__Pseudomonadota;c__Gammaproteobacteria;o__Enterobacterales;f__Vibrionaceae;g__Vibrio;s__Vibrio parahaemolyticus
GCF_001726855.1	d__Bacteria;p__Pseudomonadota;c__Gammaproteobacteria;o__Enterobacterales;f__Vibrionaceae;g__Vibrio;s__Vibrio parahaemolyticus
GCF_001726885.1	d__Bacteria;p__Pseudomonadota;c__Gammaproteobacteria;o__Enterobacterales;f__Vibrionaceae;g__Vibrio;s__Vibrio parahaemolyticus
GCF_001726895.1	d__Bacteria;p__Pseudomonadota;c__Gammaproteobacteria;o__Enterobacterales;f__Vibrionaceae;g__Vibrio;s__Vibrio parahaemolyticus
GCF_001726915.1	d__Bacteria;p__Pseudomonadota;c__Gammaproteobacteria;o__Enterobacterales;f__Vibrionaceae;g__Vibrio;s__Vibrio parahaemolyticus
GCF_001726935.1	d__Bacteria;p__Pseudomonadota;c__Gammaproteobacteria;o__Enterobacterales;f__Vibrionaceae;g__Vibrio;s__Vibrio parahaemolyticus
GCF_001726965.1	d__Bacteria;p__Pseudomonadota;c__Gammaproteobacteria;o__Enterobacterales;f__Vibrionaceae;g__Vibrio;s__Vibrio parahaemolyticus
GCF_001726975.1	d__Bacteria;p__Pseudomonadota;c__Gammaproteobacteria;o__Enterobacterales;f__Vibrionaceae;g__Vibrio;s__Vibrio parahaemolyticus
GCF_001726985.1	d__Bacteria;p__Pseudomonadota;c__Gammaproteobacteria;o__Enterobacterales;f__Vibrionaceae;g__Vibrio;s__Vibrio parahaemolyticus
GCF_001727025.1	d__Bacteria;p__Pseudomonadota;c__Gammaproteobacteria;o__Enterobacterales;f__Vibrionaceae;g__Vibrio;s__Vibrio parahaemolyticus
GCF_001727045.1	d__Bacteria;p__Pseudomonadota;c__Gammaproteobacteria;o__Enterobacterales;f__Vibrionaceae;g__Vibrio;s__Vibrio parahaemolyticus
GCF_001727055.1	d__Bacteria;p__Pseudomonadota;c__Gammaproteobacteria;o__Enterobacterales;f__Vibrionaceae;g__Vibrio;s__Vibrio parahaemolyticus
GCF_001727065.1	d__Bacteria;p__Pseudomonadota;c__Gammaproteobacteria;o__Enterobacterales;f__Vibrionaceae;g__Vibrio;s__Vibrio parahaemolyticus
GCF_001727105.1	d__Bacteria;p__Pseudomonadota;c__Gammaproteobacteria;o__Enterobacterales;f__Vibrionaceae;g__Vibrio;s__Vibrio parahaemolyticus
GCF_001727115.1	d__Bacteria;p__Pseudomonadota;c__Gammaproteobacteria;o__Enterobacterales;f__Vibrionaceae;g__Vibrio;s__Vibrio parahaemolyticus
GCF_001727125.1	d__Bacteria;p__Pseudomonadota;c__Gammaproteobacteria;o__Enterobacterales;f__Vibrionaceae;g__Vibrio;s__Vibrio parahaemolyticus
GCF_001727155.1	d__Bacteria;p__Pseudomonadota;c__Gammaproteobacteria;o__Enterobacterales;f__Vibrionaceae;g__Vibrio;s__Vibrio parahaemolyticus
GCF_001727185.1	d__Bacteria;p__Pseudomonadota;c__Gammaproteobacteria;o__Enterobacterales;f__Vibrionaceae;g__Vibrio;s__Vibrio parahaemolyticus
GCF_001727195.1	d__Bacteria;p__Pseudomonadota;c__Gammaproteobacteria;o__Enterobacterales;f__Vibrionaceae;g__Vibrio;s__Vibrio parahaemolyticus
GCF_001727205.1	d__Bacteria;p__Pseudomonadota;c__Gammaproteobacteria;o__Enterobacterales;f__Vibrionaceae;g__Vibrio;s__Vibrio parahaemolyticus
GCF_001727245.1	d__Bacteria;p__Pseudomonadota;c__Gammaproteobacteria;o__Enterobacterales;f__Vibrionaceae;g__Vibrio;s__Vibrio parahaemolyticus
GCF_001727265.1	d__Bacteria;p__Pseudomonadota;c__Gammaproteobacteria;o__Enterobacterales;f__Vibrionaceae;g__Vibrio;s__Vibrio parahaemolyticus
GCF_001727275.1	d__Bacteria;p__Pseudomonadota;c__Gammaproteobacteria;o__Enterobacterales;f__Vibrionaceae;g__Vibrio;s__Vibrio parahaemolyticus
GCF_001727295.1	d__Bacteria;p__Pseudomonadota;c__Gammaproteobacteria;o__Enterobacterales;f__Vibrionaceae;g__Vibrio;s__Vibrio parahaemolyticus
GCF_001727305.1	d__Bacteria;p__Pseudomonadota;c__Gammaproteobacteria;o__Enterobacterales;f__Vibrionaceae;g__Vibrio;s__Vibrio parahaemolyticus
GCF_001727345.1	d__Bacteria;p__Pseudomonadota;c__Gammaproteobacteria;o__Enterobacterales;f__Vibrionaceae;g__Vibrio;s__Vibrio parahaemolyticus
GCF_001727365.1	d__Bacteria;p__Pseudomonadota;c__Gammaproteobacteria;o__Enterobacterales;f__Vibrionaceae;g__Vibrio;s__Vibrio parahaemolyticus
GCF_001727385.1	d__Bacteria;p__Pseudomonadota;c__Gammaproteobacteria;o__Enterobacterales;f__Vibrionaceae;g__Vibrio;s__Vibrio parahaemolyticus
GCF_001727395.1	d__Bacteria;p__Pseudomonadota;c__Gammaproteobacteria;o__Enterobacterales;f__Vibrionaceae;g__Vibrio;s__Vibrio parahaemolyticus
GCF_001727405.1	d__Bacteria;p__Pseudomonadota;c__Gammaproteobacteria;o__Enterobacterales;f__Vibrionaceae;g__Vibrio;s__Vibrio parahaemolyticus
GCF_001727415.1	d__Bacteria;p__Pseudomonadota;c__Gammaproteobacteria;o__Enterobacterales;f__Vibrionaceae;g__Vibrio;s__Vibrio parahaemolyticus
GCF_001727465.1	d__Bacteria;p__Pseudomonadota;c__Gammaproteobacteria;o__Enterobacterales;f__Vibrionaceae;g__Vibrio;s__Vibrio parahaemolyticus
GCF_001727475.1	d__Bacteria;p__Pseudomonadota;c__Gammaproteobacteria;o__Enterobacterales;f__Vibrionaceae;g__Vibrio;s__Vibrio parahaemolyticus
GCF_001727485.1	d__Bacteria;p__Pseudomonadota;c__Gammaproteobacteria;o__Enterobacterales;f__Vibrionaceae;g__Vibrio;s__Vibrio parahaemolyticus
GCF_001727505.1	d__Bacteria;p__Pseudomonadota;c__Gammaproteobacteria;o__Enterobacterales;f__Vibrionaceae;g__Vibrio;s__Vibrio parahaemolyticus
GCF_001727545.1	d__Bacteria;p__Pseudomonadota;c__Gammaproteobacteria;o__Enterobacterales;f__Vibrionaceae;g__Vibrio;s__Vibrio parahaemolyticus
GCF_001727565.1	d__Bacteria;p__Pseudomonadota;c__Gammaproteobacteria;o__Enterobacterales;f__Vibrionaceae;g__Vibrio;s__Vibrio parahaemolyticus
GCF_001727575.1	d__Bacteria;p__Pseudomonadota;c__Gammaproteobacteria;o__Enterobacterales;f__Vibrionaceae;g__Vibrio;s__Vibrio parahaemolyticus
GCF_001727585.1	d__Bacteria;p__Pseudomonadota;c__Gammaproteobacteria;o__Enterobacterales;f__Vibrionaceae;g__Vibrio;s__Vibrio parahaemolyticus
GCF_001727625.1	d__Bacteria;p__Pseudomonadota;c__Gammaproteobacteria;o__Enterobacterales;f__Vibrionaceae;g__Vibrio;s__Vibrio parahaemolyticus
GCF_001727645.1	d__Bacteria;p__Pseudomonadota;c__Gammaproteobacteria;o__Enterobacterales;f__Vibrionaceae;g__Vibrio;s__Vibrio parahaemolyticus
GCF_001727655.1	d__Bacteria;p__Pseudomonadota;c__Gammaproteobacteria;o__Enterobacterales;f__Vibrionaceae;g__Vibrio;s__Vibrio parahaemolyticus
GCF_001727665.1	d__Bacteria;p__Pseudomonadota;c__Gammaproteobacteria;o__Enterobacterales;f__Vibrionaceae;g__Vibrio;s__Vibrio parahaemolyticus
GCF_001727705.1	d__Bacteria;p__Pseudomonadota;c__Gammaproteobacteria;o__Enterobacterales;f__Vibrionaceae;g__Vibrio;s__Vibrio parahaemolyticus
GCF_001727725.1	d__Bacteria;p__Pseudomonadota;c__Gammaproteobacteria;o__Enterobacterales;f__Vibrionaceae;g__Vibrio;s__Vibrio parahaemolyticus
GCF_001727735.1	d__Bacteria;p__Pseudomonadota;c__Gammaproteobacteria;o__Enterobacterales;f__Vibrionaceae;g__Vibrio;s__Vibrio parahaemolyticus
GCF_001727745.1	d__Bacteria;p__Pseudomonadota;c__Gammaproteobacteria;o__Enterobacterales;f__Vibrionaceae;g__Vibrio;s__Vibrio parahaemolyticus
GCF_001727775.1	d__Bacteria;p__Pseudomonadota;c__Gammaproteobacteria;o__Enterobacterales;f__Vibrionaceae;g__Vibrio;s__Vibrio parahaemolyticus
GCF_001727805.1	d__Bacteria;p__Pseudomonadota;c__Gammaproteobacteria;o__Enterobacterales;f__Vibrionaceae;g__Vibrio;s__Vibrio parahaemolyticus
GCF_001727815.1	d__Bacteria;p__Pseudomonadota;c__Gammaproteobacteria;o__Enterobacterales;f__Vibrionaceae;g__Vibrio;s__Vibrio parahaemolyticus
GCF_001727825.1	d__Bacteria;p__Pseudomonadota;c__Gammaproteobacteria;o__Enterobacterales;f__Vibrionaceae;g__Vibrio;s__Vibrio parahaemolyticus
GCF_001727845.1	d__Bacteria;p__Pseudomonadota;c__Gammaproteobacteria;o__Enterobacterales;f__Vibrionaceae;g__Vibrio;s__Vibrio parahaemolyticus
GCF_001727885.1	d__Bacteria;p__Pseudomonadota;c__Gammaproteobacteria;o__Enterobacterales;f__Vibrionaceae;g__Vibrio;s__Vibrio parahaemolyticus
GCF_001727895.1	d__Bacteria;p__Pseudomonadota;c__Gammaproteobacteria;o__Enterobacterales;f__Vibrionaceae;g__Vibrio;s__Vibrio parahaemolyticus
GCF_001727915.1	d__Bacteria;p__Pseudomonadota;c__Gammaproteobacteria;o__Enterobacterales;f__Vibrionaceae;g__Vibrio;s__Vibrio parahaemolyticus
GCF_001727925.1	d__Bacteria;p__Pseudomonadota;c__Gammaproteobacteria;o__Enterobacterales;f__Vibrionaceae;g__Vibrio;s__Vibrio parahaemolyticus
GCF_001727965.1	d__Bacteria;p__Pseudomonadota;c__Gammaproteobacteria;o__Enterobacterales;f__Vibrionaceae;g__Vibrio;s__Vibrio parahaemolyticus
GCF_001727975.1	d__Bacteria;p__Pseudomonadota;c__Gammaproteobacteria;o__Enterobacterales;f__Vibrionaceae;g__Vibrio;s__Vibrio parahaemolyticus
GCF_001727995.1	d__Bacteria;p__Pseudomonadota;c__Gammaproteobacteria;o__Enterobacterales;f__Vibrionaceae;g__Vibrio;s__Vibrio parahaemolyticus
GCF_001728005.1	d__Bacteria;p__Pseudomonadota;c__Gammaproteobacteria;o__Enterobacterales;f__Vibrionaceae;g__Vibrio;s__Vibrio parahaemolyticus
GCF_001728045.1	d__Bacteria;p__Pseudomonadota;c__Gammaproteobacteria;o__Enterobacterales;f__Vibrionaceae;g__Vibrio;s__Vibrio parahaemolyticus
GCF_001728065.1	d__Bacteria;p__Pseudomonadota;c__Gammaproteobacteria;o__Enterobacterales;f__Vibrionaceae;g__Vibrio;s__Vibrio parahaemolyticus
GCF_001728085.1	d__Bacteria;p__Pseudomonadota;c__Gammaproteobacteria;o__Enterobacterales;f__Vibrionaceae;g__Vibrio;s__Vibrio parahaemolyticus
GCF_001728095.1	d__Bacteria;p__Pseudomonadota;c__Gammaproteobacteria;o__Enterobacterales;f__Vibrionaceae;g__Vibrio;s__Vibrio parahaemolyticus
GCF_001728125.1	d__Bacteria;p__Pseudomonadota;c__Gammaproteobacteria;o__Enterobacterales;f__Vibrionaceae;g__Vibrio;s__Vibrio parahaemolyticus
GCF_001728135.1	d__Bacteria;p__Pseudomonadota;c__Gammaproteobacteria;o__Enterobacterales;f__Vibrionaceae;g__Vibrio;s__Vibrio parahaemolyticus
GCF_001728155.1	d__Bacteria;p__Pseudomonadota;c__Gammaproteobacteria;o__Enterobacterales;f__Vibrionaceae;g__Vibrio;s__Vibrio parahaemolyticus
GCF_001728175.1	d__Bacteria;p__Pseudomonadota;c__Gammaproteobacteria;o__Enterobacterales;f__Vibrionaceae;g__Vibrio;s__Vibrio parahaemolyticus
GCF_001728205.1	d__Bacteria;p__Pseudomonadota;c__Gammaproteobacteria;o__Enterobacterales;f__Vibrionaceae;g__Vibrio;s__Vibrio parahaemolyticus
GCF_001728215.1	d__Bacteria;p__Pseudomonadota;c__Gammaproteobacteria;o__Enterobacterales;f__Vibrionaceae;g__Vibrio;s__Vibrio parahaemolyticus
GCF_001728235.1	d__Bacteria;p__Pseudomonadota;c__Gammaproteobacteria;o__Enterobacterales;f__Vibrionaceae;g__Vibrio;s__Vibrio parahaemolyticus
GCF_001728255.1	d__Bacteria;p__Pseudomonadota;c__Gammaproteobacteria;o__Enterobacterales;f__Vibrionaceae;g__Vibrio;s__Vibrio parahaemolyticus
GCF_001728275.1	d__Bacteria;p__Pseudomonadota;c__Gammaproteobacteria;o__Enterobacterales;f__Vibrionaceae;g__Vibrio;s__Vibrio parahaemolyticus
GCF_001728295.1	d__Bacteria;p__Pseudomonadota;c__Gammaproteobacteria;o__Enterobacterales;f__Vibrionaceae;g__Vibrio;s__Vibrio parahaemolyticus
GCF_001728325.1	d__Bacteria;p__Pseudomonadota;c__Gammaproteobacteria;o__Enterobacterales;f__Vibrionaceae;g__Vibrio;s__Vibrio parahaemolyticus
GCF_001728335.1	d__Bacteria;p__Pseudomonadota;c__Gammaproteobacteria;o__Enterobacterales;f__Vibrionaceae;g__Vibrio;s__Vibrio parahaemolyticus
GCF_001728345.1	d__Bacteria;p__Pseudomonadota;c__Gammaproteobacteria;o__Enterobacterales;f__Vibrionaceae;g__Vibrio;s__Vibrio parahaemolyticus
GCF_001728375.1	d__Bacteria;p__Pseudomonadota;c__Gammaproteobacteria;o__Enterobacterales;f__Vibrionaceae;g__Vibrio;s__Vibrio parahaemolyticus
GCF_001728405.1	d__Bacteria;p__Pseudomonadota;c__Gammaproteobacteria;o__Enterobacterales;f__Vibrionaceae;g__Vibrio;s__Vibrio parahaemolyticus
GCF_001728415.1	d__Bacteria;p__Pseudomonadota;c__Gammaproteobacteria;o__Enterobacterales;f__Vibrionaceae;g__Vibrio;s__Vibrio parahaemolyticus
GCF_001728425.1	d__Bacteria;p__Pseudomonadota;c__Gammaproteobacteria;o__Enterobacterales;f__Vibrionaceae;g__Vibrio;s__Vibrio parahaemolyticus
GCF_001728465.1	d__Bacteria;p__Pseudomonadota;c__Gammaproteobacteria;o__Enterobacterales;f__Vibrionaceae;g__Vibrio;s__Vibrio parahaemolyticus
GCF_001728485.1	d__Bacteria;p__Pseudomonadota;c__Gammaproteobacteria;o__Enterobacterales;f__Vibrionaceae;g__Vibrio;s__Vibrio parahaemolyticus
GCF_001728495.1	d__Bacteria;p__Pseudomonadota;c__Gammaproteobacteria;o__Enterobacterales;f__Vibrionaceae;g__Vibrio;s__Vibrio parahaemolyticus
GCF_001728505.1	d__Bacteria;p__Pseudomonadota;c__Gammaproteobacteria;o__Enterobacterales;f__Vibrionaceae;g__Vibrio;s__Vibrio parahaemolyticus
GCF_001728545.1	d__Bacteria;p__Pseudomonadota;c__Gammaproteobacteria;o__Enterobacterales;f__Vibrionaceae;g__Vibrio;s__Vibrio parahaemolyticus
GCF_001728565.1	d__Bacteria;p__Pseudomonadota;c__Gammaproteobacteria;o__Enterobacterales;f__Vibrionaceae;g__Vibrio;s__Vibrio parahaemolyticus
GCF_001728575.1	d__Bacteria;p__Pseudomonadota;c__Gammaproteobacteria;o__Enterobacterales;f__Vibrionaceae;g__Vibrio;s__Vibrio parahaemolyticus
GCF_001728585.1	d__Bacteria;p__Pseudomonadota;c__Gammaproteobacteria;o__Enterobacterales;f__Vibrionaceae;g__Vibrio;s__Vibrio parahaemolyticus
GCF_001728625.1	d__Bacteria;p__Pseudomonadota;c__Gammaproteobacteria;o__Enterobacterales;f__Vibrionaceae;g__Vibrio;s__Vibrio parahaemolyticus
GCF_001728645.1	d__Bacteria;p__Pseudomonadota;c__Gammaproteobacteria;o__Enterobacterales;f__Vibrionaceae;g__Vibrio;s__Vibrio parahaemolyticus
GCF_001728655.1	d__Bacteria;p__Pseudomonadota;c__Gammaproteobacteria;o__Enterobacterales;f__Vibrionaceae;g__Vibrio;s__Vibrio parahaemolyticus
GCF_001728665.1	d__Bacteria;p__Pseudomonadota;c__Gammaproteobacteria;o__Enterobacterales;f__Vibrionaceae;g__Vibrio;s__Vibrio parahaemolyticus
GCF_001728695.1	d__Bacteria;p__Pseudomonadota;c__Gammaproteobacteria;o__Enterobacterales;f__Vibrionaceae;g__Vibrio;s__Vibrio parahaemolyticus
GCF_001728725.1	d__Bacteria;p__Pseudomonadota;c__Gammaproteobacteria;o__Enterobacterales;f__Vibrionaceae;g__Vibrio;s__Vibrio parahaemolyticus
GCF_001728745.1	d__Bacteria;p__Pseudomonadota;c__Gammaproteobacteria;o__Enterobacterales;f__Vibrionaceae;g__Vibrio;s__Vibrio parahaemolyticus
GCF_001728755.1	d__Bacteria;p__Pseudomonadota;c__Gammaproteobacteria;o__Enterobacterales;f__Vibrionaceae;g__Vibrio;s__Vibrio parahaemolyticus
GCF_001729125.1	d__Bacteria;p__Pseudomonadota;c__Gammaproteobacteria;o__Enterobacterales;f__Vibrionaceae;g__Vibrio;s__Vibrio cholerae
GCF_001729155.1	d__Bacteria;p__Pseudomonadota;c__Gammaproteobacteria;o__Enterobacterales;f__Vibrionaceae;g__Vibrio;s__Vibrio cholerae
GCF_001729185.1	d__Bacteria;p__Pseudomonadota;c__Gammaproteobacteria;o__Enterobacterales;f__Vibrionaceae;g__Vibrio;s__Vibrio cholerae
GCF_001729195.1	d__Bacteria;p__Pseudomonadota;c__Gammaproteobacteria;o__Enterobacterales;f__Vibrionaceae;g__Vibrio;s__Vibrio cholerae
GCF_001735565.1	d__Bacteria;p__Pseudomonadota;c__Gammaproteobacteria;o__Enterobacterales;f__Vibrionaceae;g__Vibrio;s__Vibrio cholerae
GCF_001743085.1	d__Bacteria;p__Pseudomonadota;c__Gammaproteobacteria;o__Enterobacterales;f__Vibrionaceae;g__Vibrio;s__Vibrio cholerae
GCF_001758605.1	d__Bacteria;p__Pseudomonadota;c__Gammaproteobacteria;o__Enterobacterales;f__Vibrionaceae;g__Vibrio;s__Vibrio parahaemolyticus
GCF_001767355.1	d__Bacteria;p__Pseudomonadota;c__Gammaproteobacteria;o__Enterobacterales;f__Vibrionaceae;g__Vibrio;s__Vibrio mimicus
GCF_001854425.1	d__Bacteria;p__Pseudomonadota;c__Gammaproteobacteria;o__Enterobacterales;f__Vibrionaceae;g__Vibrio;s__Vibrio cholerae
GCF_001854765.1	d__Bacteria;p__Pseudomonadota;c__Gammaproteobacteria;o__Enterobacterales;f__Vibrionaceae;g__Vibrio;s__Vibrio sonorensis
GCF_001856035.1	d__Bacteria;p__Pseudomonadota;c__Gammaproteobacteria;o__Enterobacterales;f__Vibrionaceae;g__Vibrio;s__Vibrio parahaemolyticus
GCF_001856105.1	d__Bacteria;p__Pseudomonadota;c__Gammaproteobacteria;o__Enterobacterales;f__Vibrionaceae;g__Vibrio;s__Vibrio parahaemolyticus
GCF_001857145.1	d__Bacteria;p__Pseudomonadota;c__Gammaproteobacteria;o__Enterobacterales;f__Vibrionaceae;g__Vibrio;s__Vibrio cholerae
GCF_001857155.1	d__Bacteria;p__Pseudomonadota;c__Gammaproteobacteria;o__Enterobacterales;f__Vibrionaceae;g__Vibrio;s__Vibrio cholerae
GCF_001857165.1	d__Bacteria;p__Pseudomonadota;c__Gammaproteobacteria;o__Enterobacterales;f__Vibrionaceae;g__Vibrio;s__Vibrio cholerae
GCF_001857175.1	d__Bacteria;p__Pseudomonadota;c__Gammaproteobacteria;o__Enterobacterales;f__Vibrionaceae;g__Vibrio;s__Vibrio cholerae
GCF_001857225.1	d__Bacteria;p__Pseudomonadota;c__Gammaproteobacteria;o__Enterobacterales;f__Vibrionaceae;g__Vibrio;s__Vibrio cholerae
GCF_001857245.1	d__Bacteria;p__Pseudomonadota;c__Gammaproteobacteria;o__Enterobacterales;f__Vibrionaceae;g__Vibrio;s__Vibrio cholerae
GCF_001857265.1	d__Bacteria;p__Pseudomonadota;c__Gammaproteobacteria;o__Enterobacterales;f__Vibrionaceae;g__Vibrio;s__Vibrio cholerae
GCF_001857285.1	d__Bacteria;p__Pseudomonadota;c__Gammaproteobacteria;o__Enterobacterales;f__Vibrionaceae;g__Vibrio;s__Vibrio cholerae
GCF_001857305.1	d__Bacteria;p__Pseudomonadota;c__Gammaproteobacteria;o__Enterobacterales;f__Vibrionaceae;g__Vibrio;s__Vibrio cholerae
GCF_001857325.1	d__Bacteria;p__Pseudomonadota;c__Gammaproteobacteria;o__Enterobacterales;f__Vibrionaceae;g__Vibrio;s__Vibrio cholerae
GCF_001857345.1	d__Bacteria;p__Pseudomonadota;c__Gammaproteobacteria;o__Enterobacterales;f__Vibrionaceae;g__Vibrio;s__Vibrio cholerae
GCF_001857355.1	d__Bacteria;p__Pseudomonadota;c__Gammaproteobacteria;o__Enterobacterales;f__Vibrionaceae;g__Vibrio;s__Vibrio cholerae
GCF_001857365.1	d__Bacteria;p__Pseudomonadota;c__Gammaproteobacteria;o__Enterobacterales;f__Vibrionaceae;g__Vibrio;s__Vibrio cholerae
GCF_001857405.1	d__Bacteria;p__Pseudomonadota;c__Gammaproteobacteria;o__Enterobacterales;f__Vibrionaceae;g__Vibrio;s__Vibrio cholerae
GCF_001857425.1	d__Bacteria;p__Pseudomonadota;c__Gammaproteobacteria;o__Enterobacterales;f__Vibrionaceae;g__Vibrio;s__Vibrio cholerae
GCF_001857435.1	d__Bacteria;p__Pseudomonadota;c__Gammaproteobacteria;o__Enterobacterales;f__Vibrionaceae;g__Vibrio;s__Vibrio cholerae
GCF_001857455.1	d__Bacteria;p__Pseudomonadota;c__Gammaproteobacteria;o__Enterobacterales;f__Vibrionaceae;g__Vibrio;s__Vibrio cholerae
GCF_001857485.1	d__Bacteria;p__Pseudomonadota;c__Gammaproteobacteria;o__Enterobacterales;f__Vibrionaceae;g__Vibrio;s__Vibrio cholerae
GCF_001857505.1	d__Bacteria;p__Pseudomonadota;c__Gammaproteobacteria;o__Enterobacterales;f__Vibrionaceae;g__Vibrio;s__Vibrio cholerae
GCF_001857515.1	d__Bacteria;p__Pseudomonadota;c__Gammaproteobacteria;o__Enterobacterales;f__Vibrionaceae;g__Vibrio;s__Vibrio cholerae
GCF_001857545.1	d__Bacteria;p__Pseudomonadota;c__Gammaproteobacteria;o__Enterobacterales;f__Vibrionaceae;g__Vibrio;s__Vibrio cholerae
GCF_001858245.1	d__Bacteria;p__Pseudomonadota;c__Gammaproteobacteria;o__Enterobacterales;f__Vibrionaceae;g__Vibrio;s__Vibrio rotiferianus
GCF_001858445.1	d__Bacteria;p__Pseudomonadota;c__Gammaproteobacteria;o__Enterobacterales;f__Vibrionaceae;g__Vibrio;s__Vibrio cholerae
GCF_001858455.1	d__Bacteria;p__Pseudomonadota;c__Gammaproteobacteria;o__Enterobacterales;f__Vibrionaceae;g__Vibrio;s__Vibrio cholerae
GCF_001858465.1	d__Bacteria;p__Pseudomonadota;c__Gammaproteobacteria;o__Enterobacterales;f__Vibrionaceae;g__Vibrio;s__Vibrio cholerae
GCF_001858475.1	d__Bacteria;p__Pseudomonadota;c__Gammaproteobacteria;o__Enterobacterales;f__Vibrionaceae;g__Vibrio;s__Vibrio cholerae
GCF_001858585.1	d__Bacteria;p__Pseudomonadota;c__Gammaproteobacteria;o__Enterobacterales;f__Vibrionaceae;g__Vibrio;s__Vibrio cholerae
GCF_001860225.1	d__Bacteria;p__Pseudomonadota;c__Gammaproteobacteria;o__Enterobacterales;f__Vibrionaceae;g__Vibrio;s__Vibrio cholerae
GCF_001860265.1	d__Bacteria;p__Pseudomonadota;c__Gammaproteobacteria;o__Enterobacterales;f__Vibrionaceae;g__Vibrio;s__Vibrio cholerae
GCF_001860285.1	d__Bacteria;p__Pseudomonadota;c__Gammaproteobacteria;o__Enterobacterales;f__Vibrionaceae;g__Vibrio;s__Vibrio cholerae
GCF_001860295.1	d__Bacteria;p__Pseudomonadota;c__Gammaproteobacteria;o__Enterobacterales;f__Vibrionaceae;g__Vibrio;s__Vibrio cholerae
GCF_001860315.1	d__Bacteria;p__Pseudomonadota;c__Gammaproteobacteria;o__Enterobacterales;f__Vibrionaceae;g__Vibrio;s__Vibrio cholerae
GCF_001860345.1	d__Bacteria;p__Pseudomonadota;c__Gammaproteobacteria;o__Enterobacterales;f__Vibrionaceae;g__Vibrio;s__Vibrio cholerae
GCF_001860365.1	d__Bacteria;p__Pseudomonadota;c__Gammaproteobacteria;o__Enterobacterales;f__Vibrionaceae;g__Vibrio;s__Vibrio cholerae
GCF_001860385.1	d__Bacteria;p__Pseudomonadota;c__Gammaproteobacteria;o__Enterobacterales;f__Vibrionaceae;g__Vibrio;s__Vibrio cholerae
GCF_001860395.1	d__Bacteria;p__Pseudomonadota;c__Gammaproteobacteria;o__Enterobacterales;f__Vibrionaceae;g__Vibrio;s__Vibrio cholerae
GCF_001860425.1	d__Bacteria;p__Pseudomonadota;c__Gammaproteobacteria;o__Enterobacterales;f__Vibrionaceae;g__Vibrio;s__Vibrio cholerae
GCF_001860445.1	d__Bacteria;p__Pseudomonadota;c__Gammaproteobacteria;o__Enterobacterales;f__Vibrionaceae;g__Vibrio;s__Vibrio cholerae
GCF_001860465.1	d__Bacteria;p__Pseudomonadota;c__Gammaproteobacteria;o__Enterobacterales;f__Vibrionaceae;g__Vibrio;s__Vibrio cholerae
GCF_001860485.1	d__Bacteria;p__Pseudomonadota;c__Gammaproteobacteria;o__Enterobacterales;f__Vibrionaceae;g__Vibrio;s__Vibrio cholerae
GCF_001879585.1	d__Bacteria;p__Pseudomonadota;c__Gammaproteobacteria;o__Enterobacterales;f__Vibrionaceae;g__Vibrio;s__Vibrio parahaemolyticus
GCF_001887055.1	d__Bacteria;p__Pseudomonadota;c__Gammaproteobacteria;o__Enterobacterales;f__Vibrionaceae;g__Vibrio;s__Vibrio parahaemolyticus
GCF_001887395.1	d__Bacteria;p__Pseudomonadota;c__Gammaproteobacteria;o__Enterobacterales;f__Vibrionaceae;g__Vibrio;s__Vibrio cholerae
GCF_001887415.1	d__Bacteria;p__Pseudomonadota;c__Gammaproteobacteria;o__Enterobacterales;f__Vibrionaceae;g__Vibrio;s__Vibrio cholerae
GCF_001887435.1	d__Bacteria;p__Pseudomonadota;c__Gammaproteobacteria;o__Enterobacterales;f__Vibrionaceae;g__Vibrio;s__Vibrio cholerae
GCF_001887455.1	d__Bacteria;p__Pseudomonadota;c__Gammaproteobacteria;o__Enterobacterales;f__Vibrionaceae;g__Vibrio;s__Vibrio cholerae
GCF_001887475.1	d__Bacteria;p__Pseudomonadota;c__Gammaproteobacteria;o__Enterobacterales;f__Vibrionaceae;g__Vibrio;s__Vibrio cholerae
GCF_001887495.1	d__Bacteria;p__Pseudomonadota;c__Gammaproteobacteria;o__Enterobacterales;f__Vibrionaceae;g__Vibrio;s__Vibrio cholerae
GCF_001887515.1	d__Bacteria;p__Pseudomonadota;c__Gammaproteobacteria;o__Enterobacterales;f__Vibrionaceae;g__Vibrio;s__Vibrio cholerae
GCF_001887615.1	d__Bacteria;p__Pseudomonadota;c__Gammaproteobacteria;o__Enterobacterales;f__Vibrionaceae;g__Vibrio;s__Vibrio cholerae
GCF_001887635.1	d__Bacteria;p__Pseudomonadota;c__Gammaproteobacteria;o__Enterobacterales;f__Vibrionaceae;g__Vibrio;s__Vibrio cholerae
GCF_001887655.1	d__Bacteria;p__Pseudomonadota;c__Gammaproteobacteria;o__Enterobacterales;f__Vibrionaceae;g__Vibrio;s__Vibrio cholerae
GCF_001889185.1	d__Bacteria;p__Pseudomonadota;c__Gammaproteobacteria;o__Enterobacterales;f__Vibrionaceae;g__Vibrio;s__Vibrio vulnificus_B
GCF_001890465.1	d__Bacteria;p__Pseudomonadota;c__Gammaproteobacteria;o__Enterobacterales;f__Vibrionaceae;g__Vibrio;s__Vibrio vulnificus
GCF_001890485.1	d__Bacteria;p__Pseudomonadota;c__Gammaproteobacteria;o__Enterobacterales;f__Vibrionaceae;g__Vibrio;s__Vibrio vulnificus_B
GCF_001890525.1	d__Bacteria;p__Pseudomonadota;c__Gammaproteobacteria;o__Enterobacterales;f__Vibrionaceae;g__Vibrio;s__Vibrio vulnificus
GCF_001890545.1	d__Bacteria;p__Pseudomonadota;c__Gammaproteobacteria;o__Enterobacterales;f__Vibrionaceae;g__Vibrio;s__Vibrio vulnificus
GCF_001890565.1	d__Bacteria;p__Pseudomonadota;c__Gammaproteobacteria;o__Enterobacterales;f__Vibrionaceae;g__Vibrio;s__Vibrio vulnificus_B
GCF_001890575.1	d__Bacteria;p__Pseudomonadota;c__Gammaproteobacteria;o__Enterobacterales;f__Vibrionaceae;g__Vibrio;s__Vibrio vulnificus
GCF_001890585.1	d__Bacteria;p__Pseudomonadota;c__Gammaproteobacteria;o__Enterobacterales;f__Vibrionaceae;g__Vibrio;s__Vibrio vulnificus_B
GCF_001890625.1	d__Bacteria;p__Pseudomonadota;c__Gammaproteobacteria;o__Enterobacterales;f__Vibrionaceae;g__Vibrio;s__Vibrio vulnificus_B
GCF_001890645.1	d__Bacteria;p__Pseudomonadota;c__Gammaproteobacteria;o__Enterobacterales;f__Vibrionaceae;g__Vibrio;s__Vibrio vulnificus_B
GCF_001895205.1	d__Bacteria;p__Pseudomonadota;c__Gammaproteobacteria;o__Enterobacterales;f__Vibrionaceae;g__Vibrio;s__Vibrio injensis
GCF_001895345.1	d__Bacteria;p__Pseudomonadota;c__Gammaproteobacteria;o__Enterobacterales;f__Vibrionaceae;g__Vibrio;s__Vibrio parahaemolyticus
GCF_001895355.1	d__Bacteria;p__Pseudomonadota;c__Gammaproteobacteria;o__Enterobacterales;f__Vibrionaceae;g__Vibrio;s__Vibrio parahaemolyticus
GCF_001895365.1	d__Bacteria;p__Pseudomonadota;c__Gammaproteobacteria;o__Enterobacterales;f__Vibrionaceae;g__Vibrio;s__Vibrio parahaemolyticus
GCF_001895425.1	d__Bacteria;p__Pseudomonadota;c__Gammaproteobacteria;o__Enterobacterales;f__Vibrionaceae;g__Vibrio;s__Vibrio parahaemolyticus
GCF_001895435.1	d__Bacteria;p__Pseudomonadota;c__Gammaproteobacteria;o__Enterobacterales;f__Vibrionaceae;g__Vibrio;s__Vibrio parahaemolyticus
GCF_001895445.1	d__Bacteria;p__Pseudomonadota;c__Gammaproteobacteria;o__Enterobacterales;f__Vibrionaceae;g__Vibrio;s__Vibrio parahaemolyticus
GCF_001895465.1	d__Bacteria;p__Pseudomonadota;c__Gammaproteobacteria;o__Enterobacterales;f__Vibrionaceae;g__Vibrio;s__Vibrio parahaemolyticus
GCF_001895505.1	d__Bacteria;p__Pseudomonadota;c__Gammaproteobacteria;o__Enterobacterales;f__Vibrionaceae;g__Vibrio;s__Vibrio parahaemolyticus
GCF_001895515.1	d__Bacteria;p__Pseudomonadota;c__Gammaproteobacteria;o__Enterobacterales;f__Vibrionaceae;g__Vibrio;s__Vibrio parahaemolyticus
GCF_001895525.1	d__Bacteria;p__Pseudomonadota;c__Gammaproteobacteria;o__Enterobacterales;f__Vibrionaceae;g__Vibrio;s__Vibrio parahaemolyticus
GCF_001895535.1	d__Bacteria;p__Pseudomonadota;c__Gammaproteobacteria;o__Enterobacterales;f__Vibrionaceae;g__Vibrio;s__Vibrio parahaemolyticus
GCF_001895585.1	d__Bacteria;p__Pseudomonadota;c__Gammaproteobacteria;o__Enterobacterales;f__Vibrionaceae;g__Vibrio;s__Vibrio parahaemolyticus
GCF_001895595.1	d__Bacteria;p__Pseudomonadota;c__Gammaproteobacteria;o__Enterobacterales;f__Vibrionaceae;g__Vibrio;s__Vibrio parahaemolyticus
GCF_001895615.1	d__Bacteria;p__Pseudomonadota;c__Gammaproteobacteria;o__Enterobacterales;f__Vibrionaceae;g__Vibrio;s__Vibrio parahaemolyticus
GCF_001895635.1	d__Bacteria;p__Pseudomonadota;c__Gammaproteobacteria;o__Enterobacterales;f__Vibrionaceae;g__Vibrio;s__Vibrio parahaemolyticus
GCF_001895665.1	d__Bacteria;p__Pseudomonadota;c__Gammaproteobacteria;o__Enterobacterales;f__Vibrionaceae;g__Vibrio;s__Vibrio parahaemolyticus
GCF_001895685.1	d__Bacteria;p__Pseudomonadota;c__Gammaproteobacteria;o__Enterobacterales;f__Vibrionaceae;g__Vibrio;s__Vibrio parahaemolyticus
GCF_001895695.1	d__Bacteria;p__Pseudomonadota;c__Gammaproteobacteria;o__Enterobacterales;f__Vibrionaceae;g__Vibrio;s__Vibrio parahaemolyticus
GCF_001895705.1	d__Bacteria;p__Pseudomonadota;c__Gammaproteobacteria;o__Enterobacterales;f__Vibrionaceae;g__Vibrio;s__Vibrio parahaemolyticus
GCF_001895745.1	d__Bacteria;p__Pseudomonadota;c__Gammaproteobacteria;o__Enterobacterales;f__Vibrionaceae;g__Vibrio;s__Vibrio parahaemolyticus
GCF_001899465.1	d__Bacteria;p__Pseudomonadota;c__Gammaproteobacteria;o__Enterobacterales;f__Vibrionaceae;g__Vibrio;s__Vibrio cholerae
GCF_001901565.1	d__Bacteria;p__Pseudomonadota;c__Gammaproteobacteria;o__Enterobacterales;f__Vibrionaceae;g__Vibrio;s__Vibrio parahaemolyticus
GCF_001908435.2	d__Bacteria;p__Pseudomonadota;c__Gammaproteobacteria;o__Enterobacterales;f__Vibrionaceae;g__Vibrio;s__Vibrio harveyi
GCF_001909305.1	d__Bacteria;p__Pseudomonadota;c__Gammaproteobacteria;o__Enterobacterales;f__Vibrionaceae;g__Vibrio;s__Vibrio diabolicus
GCF_001913695.1	d__Bacteria;p__Pseudomonadota;c__Gammaproteobacteria;o__Enterobacterales;f__Vibrionaceae;g__Vibrio;s__Vibrio parahaemolyticus
GCF_001913735.1	d__Bacteria;p__Pseudomonadota;c__Gammaproteobacteria;o__Enterobacterales;f__Vibrionaceae;g__Vibrio;s__Vibrio parahaemolyticus
GCF_001913745.1	d__Bacteria;p__Pseudomonadota;c__Gammaproteobacteria;o__Enterobacterales;f__Vibrionaceae;g__Vibrio;s__Vibrio parahaemolyticus
GCF_001913775.1	d__Bacteria;p__Pseudomonadota;c__Gammaproteobacteria;o__Enterobacterales;f__Vibrionaceae;g__Vibrio;s__Vibrio parahaemolyticus
GCF_001913785.1	d__Bacteria;p__Pseudomonadota;c__Gammaproteobacteria;o__Enterobacterales;f__Vibrionaceae;g__Vibrio;s__Vibrio parahaemolyticus
GCF_001921805.1	d__Bacteria;p__Pseudomonadota;c__Gammaproteobacteria;o__Enterobacterales;f__Vibrionaceae;g__Vibrio;s__Vibrio parahaemolyticus
GCF_001939685.1	d__Bacteria;p__Pseudomonadota;c__Gammaproteobacteria;o__Enterobacterales;f__Vibrionaceae;g__Vibrio;s__Vibrio ponticus
GCF_001939725.1	d__Bacteria;p__Pseudomonadota;c__Gammaproteobacteria;o__Enterobacterales;f__Vibrionaceae;g__Vibrio;s__Vibrio panuliri
GCF_001939755.1	d__Bacteria;p__Pseudomonadota;c__Gammaproteobacteria;o__Enterobacterales;f__Vibrionaceae;g__Vibrio;s__Vibrio panuliri
GCF_001951115.1	d__Bacteria;p__Pseudomonadota;c__Gammaproteobacteria;o__Enterobacterales;f__Vibrionaceae;g__Vibrio;s__Vibrio parahaemolyticus
GCF_001952955.1	d__Bacteria;p__Pseudomonadota;c__Gammaproteobacteria;o__Enterobacterales;f__Vibrionaceae;g__Vibrio;s__Vibrio fluvialis
GCF_001957165.1	d__Bacteria;p__Pseudomonadota;c__Gammaproteobacteria;o__Enterobacterales;f__Vibrionaceae;g__Vibrio;s__Vibrio ostreicida
GCF_001969325.1	d__Bacteria;p__Pseudomonadota;c__Gammaproteobacteria;o__Enterobacterales;f__Vibrionaceae;g__Vibrio;s__Vibrio campbellii
GCF_001974565.1	d__Bacteria;p__Pseudomonadota;c__Gammaproteobacteria;o__Enterobacterales;f__Vibrionaceae;g__Vibrio;s__Vibrio splendidus
GCF_001974575.1	d__Bacteria;p__Pseudomonadota;c__Gammaproteobacteria;o__Enterobacterales;f__Vibrionaceae;g__Vibrio;s__Vibrio sp002875705
GCF_001974605.1	d__Bacteria;p__Pseudomonadota;c__Gammaproteobacteria;o__Enterobacterales;f__Vibrionaceae;g__Vibrio;s__Vibrio lentus
GCF_001974615.1	d__Bacteria;p__Pseudomonadota;c__Gammaproteobacteria;o__Enterobacterales;f__Vibrionaceae;g__Vibrio;s__Vibrio splendidus_J
GCF_001975475.1	d__Bacteria;p__Pseudomonadota;c__Gammaproteobacteria;o__Enterobacterales;f__Vibrionaceae;g__Vibrio;s__Vibrio parahaemolyticus
GCF_001989655.2	d__Bacteria;p__Pseudomonadota;c__Gammaproteobacteria;o__Enterobacterales;f__Vibrionaceae;g__Vibrio;s__Vibrio anguillarum
GCF_001989675.2	d__Bacteria;p__Pseudomonadota;c__Gammaproteobacteria;o__Enterobacterales;f__Vibrionaceae;g__Vibrio;s__Vibrio anguillarum
GCF_001989695.1	d__Bacteria;p__Pseudomonadota;c__Gammaproteobacteria;o__Enterobacterales;f__Vibrionaceae;g__Vibrio;s__Vibrio anguillarum
GCF_001989715.2	d__Bacteria;p__Pseudomonadota;c__Gammaproteobacteria;o__Enterobacterales;f__Vibrionaceae;g__Vibrio;s__Vibrio anguillarum
GCF_001989735.2	d__Bacteria;p__Pseudomonadota;c__Gammaproteobacteria;o__Enterobacterales;f__Vibrionaceae;g__Vibrio;s__Vibrio anguillarum
GCF_001989755.2	d__Bacteria;p__Pseudomonadota;c__Gammaproteobacteria;o__Enterobacterales;f__Vibrionaceae;g__Vibrio;s__Vibrio anguillarum
GCF_001989775.2	d__Bacteria;p__Pseudomonadota;c__Gammaproteobacteria;o__Enterobacterales;f__Vibrionaceae;g__Vibrio;s__Vibrio anguillarum
GCF_001989795.2	d__Bacteria;p__Pseudomonadota;c__Gammaproteobacteria;o__Enterobacterales;f__Vibrionaceae;g__Vibrio;s__Vibrio anguillarum
GCF_001989815.2	d__Bacteria;p__Pseudomonadota;c__Gammaproteobacteria;o__Enterobacterales;f__Vibrionaceae;g__Vibrio;s__Vibrio anguillarum
GCF_001989835.2	d__Bacteria;p__Pseudomonadota;c__Gammaproteobacteria;o__Enterobacterales;f__Vibrionaceae;g__Vibrio;s__Vibrio anguillarum
GCF_001989855.2	d__Bacteria;p__Pseudomonadota;c__Gammaproteobacteria;o__Enterobacterales;f__Vibrionaceae;g__Vibrio;s__Vibrio anguillarum
GCF_001989875.2	d__Bacteria;p__Pseudomonadota;c__Gammaproteobacteria;o__Enterobacterales;f__Vibrionaceae;g__Vibrio;s__Vibrio anguillarum
GCF_001989895.2	d__Bacteria;p__Pseudomonadota;c__Gammaproteobacteria;o__Enterobacterales;f__Vibrionaceae;g__Vibrio;s__Vibrio anguillarum
GCF_001989915.2	d__Bacteria;p__Pseudomonadota;c__Gammaproteobacteria;o__Enterobacterales;f__Vibrionaceae;g__Vibrio;s__Vibrio anguillarum
GCF_001989935.2	d__Bacteria;p__Pseudomonadota;c__Gammaproteobacteria;o__Enterobacterales;f__Vibrionaceae;g__Vibrio;s__Vibrio anguillarum
GCF_001989995.2	d__Bacteria;p__Pseudomonadota;c__Gammaproteobacteria;o__Enterobacterales;f__Vibrionaceae;g__Vibrio;s__Vibrio anguillarum
GCF_001990025.1	d__Bacteria;p__Pseudomonadota;c__Gammaproteobacteria;o__Enterobacterales;f__Vibrionaceae;g__Vibrio;s__Vibrio anguillarum
GCF_001990045.2	d__Bacteria;p__Pseudomonadota;c__Gammaproteobacteria;o__Enterobacterales;f__Vibrionaceae;g__Vibrio;s__Vibrio anguillarum
GCF_001990065.2	d__Bacteria;p__Pseudomonadota;c__Gammaproteobacteria;o__Enterobacterales;f__Vibrionaceae;g__Vibrio;s__Vibrio anguillarum
GCF_001990085.2	d__Bacteria;p__Pseudomonadota;c__Gammaproteobacteria;o__Enterobacterales;f__Vibrionaceae;g__Vibrio;s__Vibrio anguillarum
GCF_001990105.2	d__Bacteria;p__Pseudomonadota;c__Gammaproteobacteria;o__Enterobacterales;f__Vibrionaceae;g__Vibrio;s__Vibrio anguillarum
GCF_001990125.2	d__Bacteria;p__Pseudomonadota;c__Gammaproteobacteria;o__Enterobacterales;f__Vibrionaceae;g__Vibrio;s__Vibrio anguillarum
GCF_001991055.1	d__Bacteria;p__Pseudomonadota;c__Gammaproteobacteria;o__Enterobacterales;f__Vibrionaceae;g__Vibrio;s__Vibrio campbellii
GCF_001995825.2	d__Bacteria;p__Pseudomonadota;c__Gammaproteobacteria;o__Enterobacterales;f__Vibrionaceae;g__Vibrio;s__Vibrio kanaloae
GCF_001996365.2	d__Bacteria;p__Pseudomonadota;c__Gammaproteobacteria;o__Enterobacterales;f__Vibrionaceae;g__Vibrio;s__Vibrio parahaemolyticus
GCF_001997225.1	d__Bacteria;p__Pseudomonadota;c__Gammaproteobacteria;o__Enterobacterales;f__Vibrionaceae;g__Vibrio;s__Vibrio anguillarum
GCF_001998785.1	d__Bacteria;p__Pseudomonadota;c__Gammaproteobacteria;o__Enterobacterales;f__Vibrionaceae;g__Vibrio;s__Vibrio parahaemolyticus
GCF_001998845.2	d__Bacteria;p__Pseudomonadota;c__Gammaproteobacteria;o__Enterobacterales;f__Vibrionaceae;g__Vibrio;s__Vibrio anguillarum
GCF_002002385.1	d__Bacteria;p__Pseudomonadota;c__Gammaproteobacteria;o__Enterobacterales;f__Vibrionaceae;g__Vibrio;s__Vibrio parahaemolyticus
GCF_002013995.1	d__Bacteria;p__Pseudomonadota;c__Gammaproteobacteria;o__Enterobacterales;f__Vibrionaceae;g__Vibrio;s__Vibrio parahaemolyticus
GCF_002014005.1	d__Bacteria;p__Pseudomonadota;c__Gammaproteobacteria;o__Enterobacterales;f__Vibrionaceae;g__Vibrio;s__Vibrio parahaemolyticus
GCF_002014015.1	d__Bacteria;p__Pseudomonadota;c__Gammaproteobacteria;o__Enterobacterales;f__Vibrionaceae;g__Vibrio;s__Vibrio parahaemolyticus
GCF_002014055.1	d__Bacteria;p__Pseudomonadota;c__Gammaproteobacteria;o__Enterobacterales;f__Vibrionaceae;g__Vibrio;s__Vibrio parahaemolyticus
GCF_002018555.1	d__Bacteria;p__Pseudomonadota;c__Gammaproteobacteria;o__Enterobacterales;f__Vibrionaceae;g__Vibrio;s__Vibrio parahaemolyticus
GCF_002018565.1	d__Bacteria;p__Pseudomonadota;c__Gammaproteobacteria;o__Enterobacterales;f__Vibrionaceae;g__Vibrio;s__Vibrio parahaemolyticus
GCF_002018625.1	d__Bacteria;p__Pseudomonadota;c__Gammaproteobacteria;o__Enterobacterales;f__Vibrionaceae;g__Vibrio;s__Vibrio parahaemolyticus
GCF_002018635.1	d__Bacteria;p__Pseudomonadota;c__Gammaproteobacteria;o__Enterobacterales;f__Vibrionaceae;g__Vibrio;s__Vibrio parahaemolyticus
GCF_002018645.1	d__Bacteria;p__Pseudomonadota;c__Gammaproteobacteria;o__Enterobacterales;f__Vibrionaceae;g__Vibrio;s__Vibrio parahaemolyticus
GCF_002018695.1	d__Bacteria;p__Pseudomonadota;c__Gammaproteobacteria;o__Enterobacterales;f__Vibrionaceae;g__Vibrio;s__Vibrio parahaemolyticus
GCF_002018705.1	d__Bacteria;p__Pseudomonadota;c__Gammaproteobacteria;o__Enterobacterales;f__Vibrionaceae;g__Vibrio;s__Vibrio parahaemolyticus
GCF_002018725.1	d__Bacteria;p__Pseudomonadota;c__Gammaproteobacteria;o__Enterobacterales;f__Vibrionaceae;g__Vibrio;s__Vibrio parahaemolyticus
GCF_002018735.1	d__Bacteria;p__Pseudomonadota;c__Gammaproteobacteria;o__Enterobacterales;f__Vibrionaceae;g__Vibrio;s__Vibrio parahaemolyticus
GCF_002018775.1	d__Bacteria;p__Pseudomonadota;c__Gammaproteobacteria;o__Enterobacterales;f__Vibrionaceae;g__Vibrio;s__Vibrio parahaemolyticus
GCF_002021755.1	d__Bacteria;p__Pseudomonadota;c__Gammaproteobacteria;o__Enterobacterales;f__Vibrionaceae;g__Vibrio;s__Vibrio owensii
GCF_002026255.1	d__Bacteria;p__Pseudomonadota;c__Gammaproteobacteria;o__Enterobacterales;f__Vibrionaceae;g__Vibrio;s__Vibrio harveyi
GCF_002027615.1	d__Bacteria;p__Pseudomonadota;c__Gammaproteobacteria;o__Enterobacterales;f__Vibrionaceae;g__Vibrio;s__Vibrio campbellii
GCF_002072835.1	d__Bacteria;p__Pseudomonadota;c__Gammaproteobacteria;o__Enterobacterales;f__Vibrionaceae;g__Vibrio;s__Vibrio parahaemolyticus
GCF_002072845.1	d__Bacteria;p__Pseudomonadota;c__Gammaproteobacteria;o__Enterobacterales;f__Vibrionaceae;g__Vibrio;s__Vibrio parahaemolyticus
GCF_002072875.1	d__Bacteria;p__Pseudomonadota;c__Gammaproteobacteria;o__Enterobacterales;f__Vibrionaceae;g__Vibrio;s__Vibrio parahaemolyticus
GCF_002072885.1	d__Bacteria;p__Pseudomonadota;c__Gammaproteobacteria;o__Enterobacterales;f__Vibrionaceae;g__Vibrio;s__Vibrio parahaemolyticus
GCF_002072925.1	d__Bacteria;p__Pseudomonadota;c__Gammaproteobacteria;o__Enterobacterales;f__Vibrionaceae;g__Vibrio;s__Vibrio parahaemolyticus
GCF_002072975.1	d__Bacteria;p__Pseudomonadota;c__Gammaproteobacteria;o__Enterobacterales;f__Vibrionaceae;g__Vibrio;s__Vibrio parahaemolyticus
GCF_002072985.1	d__Bacteria;p__Pseudomonadota;c__Gammaproteobacteria;o__Enterobacterales;f__Vibrionaceae;g__Vibrio;s__Vibrio parahaemolyticus
GCF_002073005.1	d__Bacteria;p__Pseudomonadota;c__Gammaproteobacteria;o__Enterobacterales;f__Vibrionaceae;g__Vibrio;s__Vibrio parahaemolyticus
GCF_002073025.1	d__Bacteria;p__Pseudomonadota;c__Gammaproteobacteria;o__Enterobacterales;f__Vibrionaceae;g__Vibrio;s__Vibrio parahaemolyticus
GCF_002073055.1	d__Bacteria;p__Pseudomonadota;c__Gammaproteobacteria;o__Enterobacterales;f__Vibrionaceae;g__Vibrio;s__Vibrio vulnificus
GCF_002073065.1	d__Bacteria;p__Pseudomonadota;c__Gammaproteobacteria;o__Enterobacterales;f__Vibrionaceae;g__Vibrio;s__Vibrio vulnificus_B
GCF_002073095.1	d__Bacteria;p__Pseudomonadota;c__Gammaproteobacteria;o__Enterobacterales;f__Vibrionaceae;g__Vibrio;s__Vibrio vulnificus
GCF_002073105.1	d__Bacteria;p__Pseudomonadota;c__Gammaproteobacteria;o__Enterobacterales;f__Vibrionaceae;g__Vibrio;s__Vibrio vulnificus_B
GCF_002073135.1	d__Bacteria;p__Pseudomonadota;c__Gammaproteobacteria;o__Enterobacterales;f__Vibrionaceae;g__Vibrio;s__Vibrio vulnificus
GCF_002073145.1	d__Bacteria;p__Pseudomonadota;c__Gammaproteobacteria;o__Enterobacterales;f__Vibrionaceae;g__Vibrio;s__Vibrio vulnificus_B
GCF_002073185.1	d__Bacteria;p__Pseudomonadota;c__Gammaproteobacteria;o__Enterobacterales;f__Vibrionaceae;g__Vibrio;s__Vibrio vulnificus_B
GCF_002073335.2	d__Bacteria;p__Pseudomonadota;c__Gammaproteobacteria;o__Enterobacterales;f__Vibrionaceae;g__Vibrio;s__Vibrio cholerae
GCF_002073775.2	d__Bacteria;p__Pseudomonadota;c__Gammaproteobacteria;o__Enterobacterales;f__Vibrionaceae;g__Vibrio;s__Vibrio parahaemolyticus
GCF_002074885.1	d__Bacteria;p__Pseudomonadota;c__Gammaproteobacteria;o__Enterobacterales;f__Vibrionaceae;g__Vibrio;s__Vibrio vulnificus
GCF_002076155.1	d__Bacteria;p__Pseudomonadota;c__Gammaproteobacteria;o__Enterobacterales;f__Vibrionaceae;g__Vibrio;s__Vibrio cholerae
GCF_002076165.1	d__Bacteria;p__Pseudomonadota;c__Gammaproteobacteria;o__Enterobacterales;f__Vibrionaceae;g__Vibrio;s__Vibrio cholerae
GCF_002076175.1	d__Bacteria;p__Pseudomonadota;c__Gammaproteobacteria;o__Enterobacterales;f__Vibrionaceae;g__Vibrio;s__Vibrio cholerae
GCF_002076185.1	d__Bacteria;p__Pseudomonadota;c__Gammaproteobacteria;o__Enterobacterales;f__Vibrionaceae;g__Vibrio;s__Vibrio cholerae
GCF_002076235.1	d__Bacteria;p__Pseudomonadota;c__Gammaproteobacteria;o__Enterobacterales;f__Vibrionaceae;g__Vibrio;s__Vibrio cholerae
GCF_002076245.1	d__Bacteria;p__Pseudomonadota;c__Gammaproteobacteria;o__Enterobacterales;f__Vibrionaceae;g__Vibrio;s__Vibrio cholerae
GCF_002076255.1	d__Bacteria;p__Pseudomonadota;c__Gammaproteobacteria;o__Enterobacterales;f__Vibrionaceae;g__Vibrio;s__Vibrio cholerae
GCF_002076265.1	d__Bacteria;p__Pseudomonadota;c__Gammaproteobacteria;o__Enterobacterales;f__Vibrionaceae;g__Vibrio;s__Vibrio cholerae
GCF_002076315.1	d__Bacteria;p__Pseudomonadota;c__Gammaproteobacteria;o__Enterobacterales;f__Vibrionaceae;g__Vibrio;s__Vibrio cholerae
GCF_002076415.1	d__Bacteria;p__Pseudomonadota;c__Gammaproteobacteria;o__Enterobacterales;f__Vibrionaceae;g__Vibrio;s__Vibrio cholerae
GCF_002076425.1	d__Bacteria;p__Pseudomonadota;c__Gammaproteobacteria;o__Enterobacterales;f__Vibrionaceae;g__Vibrio;s__Vibrio cholerae
GCF_002076455.1	d__Bacteria;p__Pseudomonadota;c__Gammaproteobacteria;o__Enterobacterales;f__Vibrionaceae;g__Vibrio;s__Vibrio cholerae
GCF_002076465.1	d__Bacteria;p__Pseudomonadota;c__Gammaproteobacteria;o__Enterobacterales;f__Vibrionaceae;g__Vibrio;s__Vibrio cholerae
GCF_002076475.1	d__Bacteria;p__Pseudomonadota;c__Gammaproteobacteria;o__Enterobacterales;f__Vibrionaceae;g__Vibrio;s__Vibrio cholerae
GCF_002076485.1	d__Bacteria;p__Pseudomonadota;c__Gammaproteobacteria;o__Enterobacterales;f__Vibrionaceae;g__Vibrio;s__Vibrio cholerae
GCF_002076535.1	d__Bacteria;p__Pseudomonadota;c__Gammaproteobacteria;o__Enterobacterales;f__Vibrionaceae;g__Vibrio;s__Vibrio cholerae
GCF_002076545.1	d__Bacteria;p__Pseudomonadota;c__Gammaproteobacteria;o__Enterobacterales;f__Vibrionaceae;g__Vibrio;s__Vibrio cholerae
GCF_002076575.1	d__Bacteria;p__Pseudomonadota;c__Gammaproteobacteria;o__Enterobacterales;f__Vibrionaceae;g__Vibrio;s__Vibrio cholerae
GCF_002076585.1	d__Bacteria;p__Pseudomonadota;c__Gammaproteobacteria;o__Enterobacterales;f__Vibrionaceae;g__Vibrio;s__Vibrio cholerae
GCF_002076615.1	d__Bacteria;p__Pseudomonadota;c__Gammaproteobacteria;o__Enterobacterales;f__Vibrionaceae;g__Vibrio;s__Vibrio cholerae
GCF_002076635.1	d__Bacteria;p__Pseudomonadota;c__Gammaproteobacteria;o__Enterobacterales;f__Vibrionaceae;g__Vibrio;s__Vibrio cholerae
GCF_002076645.1	d__Bacteria;p__Pseudomonadota;c__Gammaproteobacteria;o__Enterobacterales;f__Vibrionaceae;g__Vibrio;s__Vibrio cholerae
GCF_002076665.1	d__Bacteria;p__Pseudomonadota;c__Gammaproteobacteria;o__Enterobacterales;f__Vibrionaceae;g__Vibrio;s__Vibrio cholerae
GCF_002076695.1	d__Bacteria;p__Pseudomonadota;c__Gammaproteobacteria;o__Enterobacterales;f__Vibrionaceae;g__Vibrio;s__Vibrio cholerae
GCF_002076705.1	d__Bacteria;p__Pseudomonadota;c__Gammaproteobacteria;o__Enterobacterales;f__Vibrionaceae;g__Vibrio;s__Vibrio cholerae
GCF_002076735.1	d__Bacteria;p__Pseudomonadota;c__Gammaproteobacteria;o__Enterobacterales;f__Vibrionaceae;g__Vibrio;s__Vibrio cholerae
GCF_002076745.1	d__Bacteria;p__Pseudomonadota;c__Gammaproteobacteria;o__Enterobacterales;f__Vibrionaceae;g__Vibrio;s__Vibrio cholerae
GCF_002076775.1	d__Bacteria;p__Pseudomonadota;c__Gammaproteobacteria;o__Enterobacterales;f__Vibrionaceae;g__Vibrio;s__Vibrio cholerae
GCF_002076785.1	d__Bacteria;p__Pseudomonadota;c__Gammaproteobacteria;o__Enterobacterales;f__Vibrionaceae;g__Vibrio;s__Vibrio cholerae
GCF_002078035.1	d__Bacteria;p__Pseudomonadota;c__Gammaproteobacteria;o__Enterobacterales;f__Vibrionaceae;g__Vibrio;s__Vibrio anguillarum
GCF_002078055.1	d__Bacteria;p__Pseudomonadota;c__Gammaproteobacteria;o__Enterobacterales;f__Vibrionaceae;g__Vibrio;s__Vibrio cholerae
GCF_002078065.1	d__Bacteria;p__Pseudomonadota;c__Gammaproteobacteria;o__Enterobacterales;f__Vibrionaceae;g__Vibrio;s__Vibrio campbellii
GCF_002078595.1	d__Bacteria;p__Pseudomonadota;c__Gammaproteobacteria;o__Enterobacterales;f__Vibrionaceae;g__Vibrio;s__Vibrio cholerae
GCF_002078635.1	d__Bacteria;p__Pseudomonadota;c__Gammaproteobacteria;o__Enterobacterales;f__Vibrionaceae;g__Vibrio;s__Vibrio cholerae
GCF_002078695.1	d__Bacteria;p__Pseudomonadota;c__Gammaproteobacteria;o__Enterobacterales;f__Vibrionaceae;g__Vibrio;s__Vibrio cholerae
GCF_002078705.1	d__Bacteria;p__Pseudomonadota;c__Gammaproteobacteria;o__Enterobacterales;f__Vibrionaceae;g__Vibrio;s__Vibrio cholerae
GCF_002078715.1	d__Bacteria;p__Pseudomonadota;c__Gammaproteobacteria;o__Enterobacterales;f__Vibrionaceae;g__Vibrio;s__Vibrio cholerae
GCF_002078755.1	d__Bacteria;p__Pseudomonadota;c__Gammaproteobacteria;o__Enterobacterales;f__Vibrionaceae;g__Vibrio;s__Vibrio cholerae
GCF_002078795.1	d__Bacteria;p__Pseudomonadota;c__Gammaproteobacteria;o__Enterobacterales;f__Vibrionaceae;g__Vibrio;s__Vibrio cholerae
GCF_002078815.1	d__Bacteria;p__Pseudomonadota;c__Gammaproteobacteria;o__Enterobacterales;f__Vibrionaceae;g__Vibrio;s__Vibrio cholerae
GCF_002078825.1	d__Bacteria;p__Pseudomonadota;c__Gammaproteobacteria;o__Enterobacterales;f__Vibrionaceae;g__Vibrio;s__Vibrio cholerae
GCF_002097735.1	d__Bacteria;p__Pseudomonadota;c__Gammaproteobacteria;o__Enterobacterales;f__Vibrionaceae;g__Vibrio;s__Vibrio cholerae
GCF_002097745.1	d__Bacteria;p__Pseudomonadota;c__Gammaproteobacteria;o__Enterobacterales;f__Vibrionaceae;g__Vibrio;s__Vibrio cholerae
GCF_002097755.1	d__Bacteria;p__Pseudomonadota;c__Gammaproteobacteria;o__Enterobacterales;f__Vibrionaceae;g__Vibrio;s__Vibrio cholerae
GCF_002097765.1	d__Bacteria;p__Pseudomonadota;c__Gammaproteobacteria;o__Enterobacterales;f__Vibrionaceae;g__Vibrio;s__Vibrio cholerae
GCF_002097815.1	d__Bacteria;p__Pseudomonadota;c__Gammaproteobacteria;o__Enterobacterales;f__Vibrionaceae;g__Vibrio;s__Vibrio cholerae
GCF_002097825.1	d__Bacteria;p__Pseudomonadota;c__Gammaproteobacteria;o__Enterobacterales;f__Vibrionaceae;g__Vibrio;s__Vibrio cholerae
GCF_002097835.1	d__Bacteria;p__Pseudomonadota;c__Gammaproteobacteria;o__Enterobacterales;f__Vibrionaceae;g__Vibrio;s__Vibrio cholerae
GCF_002097845.1	d__Bacteria;p__Pseudomonadota;c__Gammaproteobacteria;o__Enterobacterales;f__Vibrionaceae;g__Vibrio;s__Vibrio cholerae
GCF_002097895.1	d__Bacteria;p__Pseudomonadota;c__Gammaproteobacteria;o__Enterobacterales;f__Vibrionaceae;g__Vibrio;s__Vibrio cholerae
GCF_002097905.1	d__Bacteria;p__Pseudomonadota;c__Gammaproteobacteria;o__Enterobacterales;f__Vibrionaceae;g__Vibrio;s__Vibrio cholerae
GCF_002097915.1	d__Bacteria;p__Pseudomonadota;c__Gammaproteobacteria;o__Enterobacterales;f__Vibrionaceae;g__Vibrio;s__Vibrio cholerae
GCF_002097925.1	d__Bacteria;p__Pseudomonadota;c__Gammaproteobacteria;o__Enterobacterales;f__Vibrionaceae;g__Vibrio;s__Vibrio cholerae
GCF_002097975.1	d__Bacteria;p__Pseudomonadota;c__Gammaproteobacteria;o__Enterobacterales;f__Vibrionaceae;g__Vibrio;s__Vibrio cholerae
GCF_002097985.1	d__Bacteria;p__Pseudomonadota;c__Gammaproteobacteria;o__Enterobacterales;f__Vibrionaceae;g__Vibrio;s__Vibrio cholerae
GCF_002097995.1	d__Bacteria;p__Pseudomonadota;c__Gammaproteobacteria;o__Enterobacterales;f__Vibrionaceae;g__Vibrio;s__Vibrio cholerae
GCF_002098005.1	d__Bacteria;p__Pseudomonadota;c__Gammaproteobacteria;o__Enterobacterales;f__Vibrionaceae;g__Vibrio;s__Vibrio cholerae
GCF_002098055.1	d__Bacteria;p__Pseudomonadota;c__Gammaproteobacteria;o__Enterobacterales;f__Vibrionaceae;g__Vibrio;s__Vibrio cholerae
GCF_002098065.1	d__Bacteria;p__Pseudomonadota;c__Gammaproteobacteria;o__Enterobacterales;f__Vibrionaceae;g__Vibrio;s__Vibrio cholerae
GCF_002098075.1	d__Bacteria;p__Pseudomonadota;c__Gammaproteobacteria;o__Enterobacterales;f__Vibrionaceae;g__Vibrio;s__Vibrio cholerae
GCF_002098085.1	d__Bacteria;p__Pseudomonadota;c__Gammaproteobacteria;o__Enterobacterales;f__Vibrionaceae;g__Vibrio;s__Vibrio cholerae
GCF_002098135.1	d__Bacteria;p__Pseudomonadota;c__Gammaproteobacteria;o__Enterobacterales;f__Vibrionaceae;g__Vibrio;s__Vibrio cholerae
GCF_002098145.1	d__Bacteria;p__Pseudomonadota;c__Gammaproteobacteria;o__Enterobacterales;f__Vibrionaceae;g__Vibrio;s__Vibrio cholerae
GCF_002098155.1	d__Bacteria;p__Pseudomonadota;c__Gammaproteobacteria;o__Enterobacterales;f__Vibrionaceae;g__Vibrio;s__Vibrio cholerae
GCF_002098195.1	d__Bacteria;p__Pseudomonadota;c__Gammaproteobacteria;o__Enterobacterales;f__Vibrionaceae;g__Vibrio;s__Vibrio cholerae
GCF_002098215.1	d__Bacteria;p__Pseudomonadota;c__Gammaproteobacteria;o__Enterobacterales;f__Vibrionaceae;g__Vibrio;s__Vibrio cholerae
GCF_002098225.1	d__Bacteria;p__Pseudomonadota;c__Gammaproteobacteria;o__Enterobacterales;f__Vibrionaceae;g__Vibrio;s__Vibrio cholerae
GCF_002098235.1	d__Bacteria;p__Pseudomonadota;c__Gammaproteobacteria;o__Enterobacterales;f__Vibrionaceae;g__Vibrio;s__Vibrio cholerae
GCF_002098255.1	d__Bacteria;p__Pseudomonadota;c__Gammaproteobacteria;o__Enterobacterales;f__Vibrionaceae;g__Vibrio;s__Vibrio cholerae
GCF_002098295.1	d__Bacteria;p__Pseudomonadota;c__Gammaproteobacteria;o__Enterobacterales;f__Vibrionaceae;g__Vibrio;s__Vibrio cholerae
GCF_002098305.1	d__Bacteria;p__Pseudomonadota;c__Gammaproteobacteria;o__Enterobacterales;f__Vibrionaceae;g__Vibrio;s__Vibrio cholerae
GCF_002098335.1	d__Bacteria;p__Pseudomonadota;c__Gammaproteobacteria;o__Enterobacterales;f__Vibrionaceae;g__Vibrio;s__Vibrio cholerae
GCF_002098345.1	d__Bacteria;p__Pseudomonadota;c__Gammaproteobacteria;o__Enterobacterales;f__Vibrionaceae;g__Vibrio;s__Vibrio cholerae
GCF_002098355.1	d__Bacteria;p__Pseudomonadota;c__Gammaproteobacteria;o__Enterobacterales;f__Vibrionaceae;g__Vibrio;s__Vibrio cholerae
GCF_002098365.1	d__Bacteria;p__Pseudomonadota;c__Gammaproteobacteria;o__Enterobacterales;f__Vibrionaceae;g__Vibrio;s__Vibrio cholerae
GCF_002098415.1	d__Bacteria;p__Pseudomonadota;c__Gammaproteobacteria;o__Enterobacterales;f__Vibrionaceae;g__Vibrio;s__Vibrio cholerae
GCF_002098425.1	d__Bacteria;p__Pseudomonadota;c__Gammaproteobacteria;o__Enterobacterales;f__Vibrionaceae;g__Vibrio;s__Vibrio cholerae
GCF_002098435.1	d__Bacteria;p__Pseudomonadota;c__Gammaproteobacteria;o__Enterobacterales;f__Vibrionaceae;g__Vibrio;s__Vibrio cholerae
GCF_002098445.1	d__Bacteria;p__Pseudomonadota;c__Gammaproteobacteria;o__Enterobacterales;f__Vibrionaceae;g__Vibrio;s__Vibrio cholerae
GCF_002098495.1	d__Bacteria;p__Pseudomonadota;c__Gammaproteobacteria;o__Enterobacterales;f__Vibrionaceae;g__Vibrio;s__Vibrio cholerae
GCF_002098515.1	d__Bacteria;p__Pseudomonadota;c__Gammaproteobacteria;o__Enterobacterales;f__Vibrionaceae;g__Vibrio;s__Vibrio cholerae
GCF_002098525.1	d__Bacteria;p__Pseudomonadota;c__Gammaproteobacteria;o__Enterobacterales;f__Vibrionaceae;g__Vibrio;s__Vibrio cholerae
GCF_002098535.1	d__Bacteria;p__Pseudomonadota;c__Gammaproteobacteria;o__Enterobacterales;f__Vibrionaceae;g__Vibrio;s__Vibrio cholerae
GCF_002098555.1	d__Bacteria;p__Pseudomonadota;c__Gammaproteobacteria;o__Enterobacterales;f__Vibrionaceae;g__Vibrio;s__Vibrio cholerae
GCF_002098595.1	d__Bacteria;p__Pseudomonadota;c__Gammaproteobacteria;o__Enterobacterales;f__Vibrionaceae;g__Vibrio;s__Vibrio cholerae
GCF_002098605.1	d__Bacteria;p__Pseudomonadota;c__Gammaproteobacteria;o__Enterobacterales;f__Vibrionaceae;g__Vibrio;s__Vibrio cholerae
GCF_002098625.1	d__Bacteria;p__Pseudomonadota;c__Gammaproteobacteria;o__Enterobacterales;f__Vibrionaceae;g__Vibrio;s__Vibrio cholerae
GCF_002098655.1	d__Bacteria;p__Pseudomonadota;c__Gammaproteobacteria;o__Enterobacterales;f__Vibrionaceae;g__Vibrio;s__Vibrio cholerae
GCF_002098675.1	d__Bacteria;p__Pseudomonadota;c__Gammaproteobacteria;o__Enterobacterales;f__Vibrionaceae;g__Vibrio;s__Vibrio cholerae
GCF_002098695.1	d__Bacteria;p__Pseudomonadota;c__Gammaproteobacteria;o__Enterobacterales;f__Vibrionaceae;g__Vibrio;s__Vibrio cholerae
GCF_002098705.1	d__Bacteria;p__Pseudomonadota;c__Gammaproteobacteria;o__Enterobacterales;f__Vibrionaceae;g__Vibrio;s__Vibrio cholerae
GCF_002098715.1	d__Bacteria;p__Pseudomonadota;c__Gammaproteobacteria;o__Enterobacterales;f__Vibrionaceae;g__Vibrio;s__Vibrio cholerae
GCF_002098755.1	d__Bacteria;p__Pseudomonadota;c__Gammaproteobacteria;o__Enterobacterales;f__Vibrionaceae;g__Vibrio;s__Vibrio cholerae
GCF_002098765.1	d__Bacteria;p__Pseudomonadota;c__Gammaproteobacteria;o__Enterobacterales;f__Vibrionaceae;g__Vibrio;s__Vibrio cholerae
GCF_002098795.1	d__Bacteria;p__Pseudomonadota;c__Gammaproteobacteria;o__Enterobacterales;f__Vibrionaceae;g__Vibrio;s__Vibrio cholerae
GCF_002098805.1	d__Bacteria;p__Pseudomonadota;c__Gammaproteobacteria;o__Enterobacterales;f__Vibrionaceae;g__Vibrio;s__Vibrio cholerae
GCF_002098835.1	d__Bacteria;p__Pseudomonadota;c__Gammaproteobacteria;o__Enterobacterales;f__Vibrionaceae;g__Vibrio;s__Vibrio cholerae
GCF_002098845.1	d__Bacteria;p__Pseudomonadota;c__Gammaproteobacteria;o__Enterobacterales;f__Vibrionaceae;g__Vibrio;s__Vibrio cholerae
GCF_002098875.1	d__Bacteria;p__Pseudomonadota;c__Gammaproteobacteria;o__Enterobacterales;f__Vibrionaceae;g__Vibrio;s__Vibrio cholerae
GCF_002098885.1	d__Bacteria;p__Pseudomonadota;c__Gammaproteobacteria;o__Enterobacterales;f__Vibrionaceae;g__Vibrio;s__Vibrio cholerae
GCF_002098915.1	d__Bacteria;p__Pseudomonadota;c__Gammaproteobacteria;o__Enterobacterales;f__Vibrionaceae;g__Vibrio;s__Vibrio cholerae
GCF_002098935.1	d__Bacteria;p__Pseudomonadota;c__Gammaproteobacteria;o__Enterobacterales;f__Vibrionaceae;g__Vibrio;s__Vibrio cholerae
GCF_002098955.1	d__Bacteria;p__Pseudomonadota;c__Gammaproteobacteria;o__Enterobacterales;f__Vibrionaceae;g__Vibrio;s__Vibrio cholerae
GCF_002098965.1	d__Bacteria;p__Pseudomonadota;c__Gammaproteobacteria;o__Enterobacterales;f__Vibrionaceae;g__Vibrio;s__Vibrio cholerae
GCF_002098995.1	d__Bacteria;p__Pseudomonadota;c__Gammaproteobacteria;o__Enterobacterales;f__Vibrionaceae;g__Vibrio;s__Vibrio cholerae
GCF_002099015.1	d__Bacteria;p__Pseudomonadota;c__Gammaproteobacteria;o__Enterobacterales;f__Vibrionaceae;g__Vibrio;s__Vibrio cholerae
GCF_002099035.1	d__Bacteria;p__Pseudomonadota;c__Gammaproteobacteria;o__Enterobacterales;f__Vibrionaceae;g__Vibrio;s__Vibrio cholerae
GCF_002099055.1	d__Bacteria;p__Pseudomonadota;c__Gammaproteobacteria;o__Enterobacterales;f__Vibrionaceae;g__Vibrio;s__Vibrio cholerae
GCF_002099065.1	d__Bacteria;p__Pseudomonadota;c__Gammaproteobacteria;o__Enterobacterales;f__Vibrionaceae;g__Vibrio;s__Vibrio cholerae
GCF_002099095.1	d__Bacteria;p__Pseudomonadota;c__Gammaproteobacteria;o__Enterobacterales;f__Vibrionaceae;g__Vibrio;s__Vibrio cholerae
GCF_002099115.1	d__Bacteria;p__Pseudomonadota;c__Gammaproteobacteria;o__Enterobacterales;f__Vibrionaceae;g__Vibrio;s__Vibrio cholerae
GCF_002099125.1	d__Bacteria;p__Pseudomonadota;c__Gammaproteobacteria;o__Enterobacterales;f__Vibrionaceae;g__Vibrio;s__Vibrio cholerae
GCF_002100145.1	d__Bacteria;p__Pseudomonadota;c__Gammaproteobacteria;o__Enterobacterales;f__Vibrionaceae;g__Vibrio;s__Vibrio sp002100145
GCF_002102575.1	d__Bacteria;p__Pseudomonadota;c__Gammaproteobacteria;o__Enterobacterales;f__Vibrionaceae;g__Vibrio;s__Vibrio cholerae
GCF_002105235.1	d__Bacteria;p__Pseudomonadota;c__Gammaproteobacteria;o__Enterobacterales;f__Vibrionaceae;g__Vibrio;s__Vibrio harveyi
GCF_002105475.1	d__Bacteria;p__Pseudomonadota;c__Gammaproteobacteria;o__Enterobacterales;f__Vibrionaceae;g__Vibrio;s__Vibrio diabolicus
GCF_002114195.1	d__Bacteria;p__Pseudomonadota;c__Gammaproteobacteria;o__Enterobacterales;f__Vibrionaceae;g__Vibrio;s__Vibrio alginolyticus
GCF_002114205.1	d__Bacteria;p__Pseudomonadota;c__Gammaproteobacteria;o__Enterobacterales;f__Vibrionaceae;g__Vibrio;s__Vibrio cholerae
GCF_002114585.1	d__Bacteria;p__Pseudomonadota;c__Gammaproteobacteria;o__Enterobacterales;f__Vibrionaceae;g__Vibrio;s__Vibrio parahaemolyticus
GCF_002114595.1	d__Bacteria;p__Pseudomonadota;c__Gammaproteobacteria;o__Enterobacterales;f__Vibrionaceae;g__Vibrio;s__Vibrio parahaemolyticus
GCF_002114605.1	d__Bacteria;p__Pseudomonadota;c__Gammaproteobacteria;o__Enterobacterales;f__Vibrionaceae;g__Vibrio;s__Vibrio parahaemolyticus
GCF_002117205.1	d__Bacteria;p__Pseudomonadota;c__Gammaproteobacteria;o__Enterobacterales;f__Vibrionaceae;g__Vibrio;s__Vibrio vulnificus_B
GCF_002119505.2	d__Bacteria;p__Pseudomonadota;c__Gammaproteobacteria;o__Enterobacterales;f__Vibrionaceae;g__Vibrio;s__Vibrio alginolyticus
GCF_002119525.1	d__Bacteria;p__Pseudomonadota;c__Gammaproteobacteria;o__Enterobacterales;f__Vibrionaceae;g__Vibrio;s__Vibrio syngnathi
GCF_002119545.1	d__Bacteria;p__Pseudomonadota;c__Gammaproteobacteria;o__Enterobacterales;f__Vibrionaceae;g__Vibrio;s__Vibrio alginolyticus
GCF_002119565.1	d__Bacteria;p__Pseudomonadota;c__Gammaproteobacteria;o__Enterobacterales;f__Vibrionaceae;g__Vibrio;s__Vibrio alginolyticus
GCF_002119585.1	d__Bacteria;p__Pseudomonadota;c__Gammaproteobacteria;o__Enterobacterales;f__Vibrionaceae;g__Vibrio;s__Vibrio alginolyticus
GCF_002140055.1	d__Bacteria;p__Pseudomonadota;c__Gammaproteobacteria;o__Enterobacterales;f__Vibrionaceae;g__Vibrio;s__Vibrio campbellii
GCF_002142655.1	d__Bacteria;p__Pseudomonadota;c__Gammaproteobacteria;o__Enterobacterales;f__Vibrionaceae;g__Vibrio;s__Vibrio campbellii
GCF_002144515.1	d__Bacteria;p__Pseudomonadota;c__Gammaproteobacteria;o__Enterobacterales;f__Vibrionaceae;g__Vibrio;s__Vibrio parahaemolyticus
GCF_002144535.1	d__Bacteria;p__Pseudomonadota;c__Gammaproteobacteria;o__Enterobacterales;f__Vibrionaceae;g__Vibrio;s__Vibrio parahaemolyticus
GCF_002144555.1	d__Bacteria;p__Pseudomonadota;c__Gammaproteobacteria;o__Enterobacterales;f__Vibrionaceae;g__Vibrio;s__Vibrio parahaemolyticus
GCF_002144575.1	d__Bacteria;p__Pseudomonadota;c__Gammaproteobacteria;o__Enterobacterales;f__Vibrionaceae;g__Vibrio;s__Vibrio parahaemolyticus
GCF_002144585.1	d__Bacteria;p__Pseudomonadota;c__Gammaproteobacteria;o__Enterobacterales;f__Vibrionaceae;g__Vibrio;s__Vibrio parahaemolyticus
GCF_002144625.1	d__Bacteria;p__Pseudomonadota;c__Gammaproteobacteria;o__Enterobacterales;f__Vibrionaceae;g__Vibrio;s__Vibrio parahaemolyticus
GCF_002144645.1	d__Bacteria;p__Pseudomonadota;c__Gammaproteobacteria;o__Enterobacterales;f__Vibrionaceae;g__Vibrio;s__Vibrio parahaemolyticus
GCF_002149065.1	d__Bacteria;p__Pseudomonadota;c__Gammaproteobacteria;o__Enterobacterales;f__Vibrionaceae;g__Vibrio;s__Vibrio alginolyticus
GCF_002149085.1	d__Bacteria;p__Pseudomonadota;c__Gammaproteobacteria;o__Enterobacterales;f__Vibrionaceae;g__Vibrio;s__Vibrio alginolyticus
GCF_002149105.1	d__Bacteria;p__Pseudomonadota;c__Gammaproteobacteria;o__Enterobacterales;f__Vibrionaceae;g__Vibrio;s__Vibrio alginolyticus
GCF_002150155.1	d__Bacteria;p__Pseudomonadota;c__Gammaproteobacteria;o__Enterobacterales;f__Vibrionaceae;g__Vibrio;s__Vibrio parahaemolyticus
GCF_002150175.1	d__Bacteria;p__Pseudomonadota;c__Gammaproteobacteria;o__Enterobacterales;f__Vibrionaceae;g__Vibrio;s__Vibrio parahaemolyticus
GCF_002150185.1	d__Bacteria;p__Pseudomonadota;c__Gammaproteobacteria;o__Enterobacterales;f__Vibrionaceae;g__Vibrio;s__Vibrio parahaemolyticus
GCF_002150315.1	d__Bacteria;p__Pseudomonadota;c__Gammaproteobacteria;o__Enterobacterales;f__Vibrionaceae;g__Vibrio;s__Vibrio parahaemolyticus
GCF_002150335.1	d__Bacteria;p__Pseudomonadota;c__Gammaproteobacteria;o__Enterobacterales;f__Vibrionaceae;g__Vibrio;s__Vibrio parahaemolyticus
GCF_002150465.1	d__Bacteria;p__Pseudomonadota;c__Gammaproteobacteria;o__Enterobacterales;f__Vibrionaceae;g__Vibrio;s__Vibrio parahaemolyticus
GCF_002150885.1	d__Bacteria;p__Pseudomonadota;c__Gammaproteobacteria;o__Enterobacterales;f__Vibrionaceae;g__Vibrio;s__Vibrio vulnificus
GCF_002153875.1	d__Bacteria;p__Pseudomonadota;c__Gammaproteobacteria;o__Enterobacterales;f__Vibrionaceae;g__Vibrio;s__Vibrio parahaemolyticus
[truncated: 4,856 more rows]

## Sheet: Table S4
Supplementary Table S4. Overview of reference sequences used in this study. SQ, sulfoquinovose; SF, 6-deoxy-6-sulphofructose; SFP, 6-deoxy-6-sulphofructose-1-phosphate; SLA, 3-sulpholactaldehyde; SG, 6-deoxy-6-sulfogluconate; SGL, 6-deoxy-6-sulfogluconolactone; KDSG, 2-keto-3,6-dideoxy-6-sulfogluconate; SE, 4-deoxy-4-sulfoerythrose; SQDG, sulfoquinovosyl diacylglycerol; DHPS, 2,3-dihydroxypropane…
Pathway	Function	Accession number
sulfo-EMP pathway for SQ degradation	SQ-SF isomerase (YihS)	AAD13442.2
sulfo-EMP pathway for SQ degradation	SF kinase (YihV)	AAD13445.2
sulfo-EMP pathway for SQ degradation	SFP aldolase (YihT)	AAD13443.1
sulfo-EMP pathway for SQ degradation	SLA reductase (YihU)	AAD13444.1
sulfo-EMP pathway for SQ degradation	SQ-SF isomerase (SqvD)	WP_105958947.1
sulfo-EMP pathway for SQ degradation	SF kinase (SqiK)	WP_105958948.1
sulfo-EMP pathway for SQ degradation	SFP aldolase (SqiA)	WP_105958949.1
sulfo-EMP pathway for SQ degradation	SLA dehydrogenase (SlaB)	WP_105958950.1
sulfo-EMP pathway for SQ degradation	SLA dehydrogenase (GadD)	WP_231338410.1
sulfo-ED pathway for SQ degradation	SQ dehydrogenase	WP_039601086.1
sulfo-ED pathway for SQ degradation	SG dehydratase	WP_039601085.1
sulfo-ED pathway for SQ degradation	SGL lactonase	WP_039601087.1
sulfo-ED pathway for SQ degradation	KDSG aldolase	WP_052326102.1
sulfo-TAL pathway for SQ degradation	SQ-SF isomerase (SftI)	Ga0111075_10031323
sulfo-TAL pathway for SQ degradation	SF transaldolase (SftT)	Ga0111075_10031320
sulfo-TAL pathway for SQ degradation	SLA dehydrogenase (SftD)	Ga0111075_10031325
sulfo-TAL pathway for SQ degradation	SLA reductase (SftR)	WP_150028475.1
sulfo-TK pathway for SQ degradation	SQ-SF isomerase (SqvD)	WP_009065217.1
sulfo-TK pathway for SQ degradation	SF transketolase (SqwG)	WP_009065245.1
sulfo-TK pathway for SQ degradation	SF transketolase (SqwH)	WP_009065220.1
sulfo-TK pathway for SQ degradation	SE isomerase (SqwI)	WP_009065218.1
sulfo-SMO pathway for SQ degradation	Flavin reductase (SmoA)	WP_010972905.1
sulfo-SMO pathway for SQ degradation	oxidoreductase (SmoB)	WP_010972906.1
sulfo-SMO pathway for SQ degradation	SQ monooxygenase (SmoC)	WP_006314866.1
sulfo-SDO pathway for SQ degradation	alkanesulfonate dioxygenase (SqoD)	ANG62941.1
sulfo-SDO pathway for SQ degradation	alkanesulfonate dioxygenase (SqoD)	WP_014951130.1
sulfo-SDO pathway for SQ degradation	oxidoreductase (SquF)	ANG62938.1
sulfo-SDO pathway for SQ degradation	oxidoreductase (SquF)	WP_014951131.1
SQDG	sulfoquinovosidase (YihQ)	AAB03011.1
SQDG	sulfoquinovosidase (SqgA)	WP_069696446.1
DHPS	DHPS 2-dehydrogenase (HpsO)	WP_011046351.1
DHPS	DHPS 2-dehydrogenase (HpsP)	WP_011046352.1
DHPS	DHPS 3-dehydrogenase (HpsN)	WP_011046350.1
sulfolactate	(R)-sulfolactate sulfo-lyase (SuyA)	WP_011507063.1
sulfolactate	(R)-sulfolactate sulfo-lyase (SuyB)	WP_011507064.1
sulfolactate	sulfopyruvate decarboxylase (ComC)	WP_011507069.1
sulfolactate	(S)-sulfolactate dehydrogenase (SlcC)	WP_011507068.1

## Sheet: Table S5
Supplementary Table S5. Density of each fraction and corresponding 16S rRNA gene copy number determined by qPCR. Fractions used for 16S rRNA gene amplicon sequencing are highlighted in green.
Sample name	13C6-SQ-treatment		12C6-SQ-control
	Density (g mL-1)	Number of qPCR copies	Density (g mL-1)	Number of qPCR copies
JR1-FL	1.7599	9119	1.76	4820
	1.7533	544686	1.7535	7624
	1.7452	4646464	1.7457	66260
	1.7373	2039531	1.7369	239576
	1.7291	1842568	1.7285	824685
	1.7198	16180224	1.7201	1384105
	1.7127	15086203	1.7128	2195003
	1.7048	5344160	1.705	8874764
	1.6973	36765	1.6988	1795015
	1.6895	166924	1.6922	1003895
	1.6859	37593	1.6869	116432
JR1-PA	1.7545	14187230	1.7538	2262820
	1.7482	22239365	1.7468	1248235
	1.7416	6688191	1.739	5998770
	1.7353	11284780	1.7311	8790442
	1.7297	5449612	1.7239	24219565
	1.7239	17652790	1.7169	33546625
	1.7167	13841402	1.7109	24820702
	1.7128	12602082	1.7047	26561351
	1.7058	7649132	1.6979	19215221
	1.6992	11723487	1.6931	13247096
	1.6941	5307972	1.6893	9663859
JR2-FL	1.7581	15684	1.757	9255
	1.7533	37620	1.7516	18148
	1.7464	614917	1.7448	19413
	1.7394	1011144	1.7377	9621
	1.7326	738605	1.7309	19187
	1.7248	572176	1.7237	90700
	1.7174	338735	1.7165	232594
	1.7104	335988	1.7097	1428785
	1.7038	165238	1.7028	990210
	1.6977	72684	1.6963	401950
	1.6911	29844	1.6897	7244
JR2-PA	1.753	27022880	1.7543	226582
	1.7467	248488935	1.7487	278509
	1.7394	104029706	1.7409	1427654
	1.7324	75007430	1.7326	1514733
	1.7261	81913005	1.7252	3498001
	1.7193	216326915	1.7179	15360614
	1.7133	35680134	1.7108	17464698
	1.7083	72487647	1.7041	11102382
	1.7029	32758831	1.6976	3682157
	1.6974	17974737	1.6925	1564261
	1.6921	9516921	1.6885	1105398
JR3-FL	1.7581	80777	1.7586	11722
	1.7529	306083	1.754	23430
	1.7461	14080352	1.7479	24877
	1.7388	44491094	1.7409	10391
	1.731	17697253	1.7335	168976
	1.723	1664696	1.7259	283787
	1.7154	1163487	1.7185	272818
	1.7087	673031	1.712	1762691
	1.7029	269840	1.7058	4552101
	1.6966	51788	1.7004	3076459
	1.6903	40513	1.6944	1140591
JR3-PA	1.7523	18585795	1.7491	894110
	1.7467	38607822	1.7421	5459400
	1.7388	54748897	1.7361	12498050
	1.7314	7402450	1.7303	14248533
	1.7262	32351563	1.7237	19253275
	1.7177	29718262	1.7177	49011489
	1.7116	30057923	1.713	51258384
	1.7049	24409817	1.7071	70148409
	1.6999	16651889	1.7027	42951248
	1.6956	16725943	1.6982	29190131
	1.6918	6851066	1.6941	9149029
MF-FL	1.7555	4138990	1.752	117625
	1.7489	14401926	1.7456	252084
	1.7422	7130187	1.7378	714591
	1.7347	1697816	1.7307	2290597
	1.7281	1705483	1.7238	5798460
	1.7206	2607087	1.717	23306293
	1.7134	1091239	1.7118	25941458
	1.7072	320890	1.7062	12117282
	1.7009	122218	1.7003	3500143
	1.6949	80263	1.6939	656863
	1.6904	39432	1.6891	405790
MF-PA	1.7565	1617664	1.7533	141264
	1.7512	5702252	1.7474	238455
	1.7463	9097277	1.7411	503629
	1.7405	3849066	1.7348	1172652
	1.7342	4260233	1.7283	3122697
	1.7273	8447835	1.721	8651392
	1.7213	8876691	1.7147	19361522
	1.7157	8869229	1.709	15695607
	1.7103	4978860	1.7032	8601931
	1.7037	8025917	1.6972	6367191
	1.6964	5414533	1.6914	2464823
FRL-FL	1.7568	585224	1.7513	14225
	1.752	1519458	1.7448	53593
	1.746	3309362	1.7374	162051
	1.7393	1138039	1.7295	967227
	1.7328	899178	1.722	1844160
	1.727	2358226	1.7152	4092465
	1.7218	5101783	1.7098	4457970
	1.7173	5716586	1.704	2382066
	1.7111	3780639	1.6979	974797
	1.7056	1905405	1.6919	363178
	1.6996	885331	1.688	71592

## Sheet: Table S6
Supplementary Table S6. The weighted average density and atom fraction excess of ¹³C for taxon in the 13C6-SQ treatment relative to the 12C6-SQ control. WLABi represents the mean observed weighted avg density for taxon in the 13C6-SQ treatment (g mL-1). WLIGHTi represents the mean observed weighted avg density for taxon in the 12C-SQ treatment (g mL-1). ACARBONi represents the atom fraction exces…
Sample	Taxonomy - ASV	WLABi (g mL-1)	WLIGHTi (g mL-1)	ACARBONi
JR1-FL	Comamonadaceae - ASV4	1.74355	1.70927	0.643869
JR1-FL	Novosphingobium - ASV33	1.73787	1.70726	0.574738
JR1-PA	Vibrio - ASV2	1.7396	1.70626	0.626102
JR1-PA	Comamonadaceae - ASV4	1.74877	1.7162	0.611921
JR1-PA	Agrobacterium - ASV7	1.74759	1.71237	0.661469
JR1-PA	Zoogloeaceae - ASV8	1.74609	1.71813	0.525418
JR1-PA	Gemmobacter - ASV9	1.74725	1.72143	0.485118
JR1-PA	Micrococcaceae - ASV14	1.7497	1.72156	0.528957
JR1-PA	Shinella - ASV15	1.74322	1.71977	0.440712
JR2-FL	Cognatishimia - ASV5	1.73986	1.70568	0.641738
JR2-FL	Limimaricola - ASV107	1.7398	1.71875	0.395474
JR2-PA	Vibrio - ASV2	1.74148	1.7098	0.594888
JR2-PA	Vibrio - ASV3	1.74043	1.71001	0.571373
JR2-PA	Novosphingobium - ASV30	1.74785	1.71649	0.589177
JR2-PA	Comamonadaceae - ASV38	1.74666	1.71689	0.55932
JR3-FL	Vibrio - ASV3	1.74199	1.70423	0.708891
JR3-PA	Vibrio - ASV2	1.74095	1.70572	0.661618
JR3-PA	Comamonadaceae - ASV4	1.74653	1.71126	0.662364
JR3-PA	Cognatishimia - ASV5	1.73878	1.70896	0.559956
JR3-PA	Agrobacterium - ASV7	1.74677	1.71129	0.666373
JR3-PA	Zoogloeaceae - ASV8	1.74747	1.712	0.666318
JR3-PA	Gemmobacter - ASV9	1.7471	1.71375	0.626397
JR3-PA	Micrococcaceae - ASV14	1.7505	1.713	0.704491
JR3-PA	Shinella - ASV15	1.74036	1.70607	0.643845
MF-FL	Novosphingobium - ASV1	1.74745	1.71306	0.646017
MF-FL	Comamonadaceae - ASV4	1.74603	1.71452	0.592051
MF-PA	Comamonadaceae - ASV4	1.74444	1.71435	0.565146
MF-PA	Zoogloeaceae - ASV8	1.74696	1.71185	0.659517
MF-PA	Gemmobacter - ASV9	1.73944	1.71545	0.450632
MF-PA	Burkholderiaceae - ASV16	1.74835	1.71397	0.645902
MF-PA	Agrobacterium - ASV22	1.7454	1.71187	0.629932
MF-PA	Novosphingobium - ASV35	1.74485	1.71322	0.594127
MF-PA	Micrococcaceae - ASV36	1.75106	1.71546	0.668836
FRL-FL	Gemmobacter - ASV9	1.7475	1.72628	0.398947
FRL-FL	Micrococcaceae - ASV14	1.74718	1.71693	0.568368
FRL-FL	Agrobacterium - ASV22	1.74559	1.70892	0.688605
FRL-FL	Elstera - ASV28	1.74955	1.72185	0.52065

## Sheet: Table S7
Supplementary Table S7. Genomes closely related to the 13C-labeled ASVs and their predicted sulfo-pathways.
13C-labeled ASV	Genome accession	Identity (%)	GTDB taxonomy	Predicted SQ pathway
ASV1	GCF_014196525.1	100	d__Bacteria;p__Pseudomonadota;c__Alphaproteobacteria;o__Sphingomonadales;f__Sphingomonadaceae;g__Novosphingobium;s__Novosphingobium sediminicola	sulfo-SMO
	GCF_012275515.1	100	d__Bacteria;p__Pseudomonadota;c__Alphaproteobacteria;o__Sphingomonadales;f__Sphingomonadaceae;g__Novosphingobium;s__Novosphingobium sp001898925	sulfo-SMO
	GCF_013149295.1	100	d__Bacteria;p__Pseudomonadota;c__Alphaproteobacteria;o__Sphingomonadales;f__Sphingomonadaceae;g__Novosphingobium;s__Novosphingobium sp013149295	sulfo-SMO
ASV2	GCF_024347515.1	100	d__Bacteria;p__Pseudomonadota;c__Gammaproteobacteria;o__Enterobacterales;f__Vibrionaceae;g__Vibrio;s__Vibrio gigantis	sulfo-EMP
	GCF_001557875.1	100	d__Bacteria;p__Pseudomonadota;c__Gammaproteobacteria;o__Enterobacterales;f__Vibrionaceae;g__Vibrio;s__Vibrio splendidus_F	sulfo-EMP
ASV3	GCF_007858795.1	100	d__Bacteria;p__Pseudomonadota;c__Gammaproteobacteria;o__Enterobacterales;f__Vibrionaceae;g__Vibrio;s__Vibrio sp007858795	sulfo-EMP
	JBVLZS000000000.1	100	d__Bacteria;p__Pseudomonadota;c__Gammaproteobacteria;o__Enterobacterales;f__Vibrionaceae;g__Vibrio;s__Vibrio pomeroyi	sulfo-ED
ASV4	GCF_031020795.1	98.826	d__Bacteria;p__Pseudomonadota;c__Gammaproteobacteria;o__Burkholderiales;f__Burkholderiaceae;g__Hydrogenophaga;s__Hydrogenophaga pseudoflava_A	/
ASV5	GCF_026016445.1	99.751	d__Bacteria;p__Pseudomonadota;c__Alphaproteobacteria;o__Rhodobacterales;f__Rhodobacteraceae;g__Cognatishimia;s__Cognatishimia activa_B	sulfo-SMO
ASV7	GCF_017313405.1	100	d__Bacteria;p__Pseudomonadota;c__Alphaproteobacteria;o__Rhizobiales;f__Rhizobiaceae;g__Agrobacterium;s__Agrobacterium burrii	sulfo-SMO
	GCF_030036535.1	100	d__Bacteria;p__Pseudomonadota;c__Alphaproteobacteria;o__Rhizobiales;f__Rhizobiaceae;g__Agrobacterium;s__Agrobacterium cucumeris	sulfo-SMO
	GCF_009649785.1	100	d__Bacteria;p__Pseudomonadota;c__Alphaproteobacteria;o__Rhizobiales;f__Rhizobiaceae;g__Agrobacterium;s__Agrobacterium fabacearum	sulfo-SMO
	GCF_015704895.1	100	d__Bacteria;p__Pseudomonadota;c__Alphaproteobacteria;o__Rhizobiales;f__Rhizobiaceae;g__Agrobacterium;s__Agrobacterium leguminum	sulfo-SMO
	GCF_000949865.1	100	d__Bacteria;p__Pseudomonadota;c__Alphaproteobacteria;o__Rhizobiales;f__Rhizobiaceae;g__Agrobacterium;s__Agrobacterium nepotum	sulfo-SMO
	GCF_010669145.1	100	d__Bacteria;p__Pseudomonadota;c__Alphaproteobacteria;o__Rhizobiales;f__Rhizobiaceae;g__Agrobacterium;s__Agrobacterium oryzihabitans	sulfo-SMO
	GCF_005221385.1	100	d__Bacteria;p__Pseudomonadota;c__Alphaproteobacteria;o__Rhizobiales;f__Rhizobiaceae;g__Agrobacterium;s__Agrobacterium tomkonis	sulfo-SMO
	GCF_001541315.1	100	d__Bacteria;p__Pseudomonadota;c__Alphaproteobacteria;o__Rhizobiales;f__Rhizobiaceae;g__Agrobacterium;s__Agrobacterium tumefaciens	sulfo-SMO
	GCA_000949895.1	100	d__Bacteria;p__Pseudomonadota;c__Alphaproteobacteria;o__Rhizobiales;f__Rhizobiaceae;g__Agrobacterium;s__Agrobacterium arsenijevicii	sulfo-SMO
	GCA_002005205.3	100	d__Bacteria;p__Pseudomonadota;c__Alphaproteobacteria;o__Rhizobiales;f__Rhizobiaceae;g__Agrobacterium;s__Agrobacterium rhizogenes_A	sulfo-SMO
	GCA_025560025.1	100	d__Bacteria;p__Pseudomonadota;c__Alphaproteobacteria;o__Rhizobiales;f__Rhizobiaceae;g__Agrobacterium;s__Agrobacterium sp900012615	sulfo-SMO
ASV8	GCF_003111645.1	100	d__Bacteria;p__Pseudomonadota;c__Gammaproteobacteria;o__Burkholderiales;f__Rhodocyclaceae;g__Parazoarcus;s__Parazoarcus communis_A	/
ASV9	GCF_003570715.1	99.002	d__Bacteria;p__Pseudomonadota;c__Alphaproteobacteria;o__Rhodobacterales;f__Rhodobacteraceae;g__Gemmobacter;s__Gemmobacter lutimaris	sulfo-SMO
ASV14	GCF_049860755.1	99.512	d__Bacteria;p__Actinomycetota;c__Actinomycetes;o__Actinomycetales;f__Micrococcaceae;g__Arthrobacter;s__	sulfo-EMP
ASV15	GCF_001652565.1	100	d__Bacteria;p__Pseudomonadota;c__Alphaproteobacteria;o__Rhizobiales;f__Rhizobiaceae;g__Shinella;s__Shinella granuli	sulfo-ED
	GCF_039540075.1	100	d__Bacteria;p__Pseudomonadota;c__Alphaproteobacteria;o__Rhizobiales;f__Rhizobiaceae;g__Shinella;s__Shinella granuli	sulfo-ED
	GCF_042429445.1	100	d__Bacteria;p__Pseudomonadota;c__Alphaproteobacteria;o__Rhizobiales;f__Rhizobiaceae;g__Shinella;s__Shinella granuli	sulfo-ED
	GCF_004341885.1	100	d__Bacteria;p__Pseudomonadota;c__Alphaproteobacteria;o__Rhizobiales;f__Rhizobiaceae;g__Shinella;s__Shinella granuli	sulfo-ED
ASV16	GCF_964332355.1	100	d__Bacteria;p__Pseudomonadota;c__Gammaproteobacteria;o__Burkholderiales;f__Burkholderiaceae;g__AKCV01;s__AKCV01 sp000272025	/
ASV22	GCF_025559845.1	100	d__Bacteria;p__Pseudomonadota;c__Alphaproteobacteria;o__Rhizobiales;f__Rhizobiaceae;g__Agrobacterium;s__Agrobacterium sp005938205	sulfo-SMO
ASV28	GCF_002251735.1	100	d__Bacteria;p__Pseudomonadota;c__Alphaproteobacteria;o__Elsterales;f__Elsteraceae;g__Elstera;s__Elstera cyanobacteriorum	/
	GCF_000963705.1	100	d__Bacteria;p__Pseudomonadota;c__Alphaproteobacteria;o__Elsterales;f__Elsteraceae;g__Elstera;s__Elstera litoralis	/
ASV30	GCF_002440635.1	99.75	d__Bacteria;p__Pseudomonadota;c__Alphaproteobacteria;o__Sphingomonadales;f__Sphingomonadaceae;g__Novosphingobium;s__Novosphingobium sp002440635	sulfo-SMO
ASV33	GCF_900176395.1	99.252	d__Bacteria;p__Pseudomonadota;c__Alphaproteobacteria;o__Sphingomonadales;f__Sphingomonadaceae;g__Novosphingobium;s__Novosphingobium sp900176395	sulfo-SMO
	GCF_000013325.1	99.252	d__Bacteria;p__Pseudomonadota;c__Alphaproteobacteria;o__Sphingomonadales;f__Sphingomonadaceae;g__Novosphingobium;s__Novosphingobium aromaticivorans	sulfo-SMO
ASV35	GCF_002440635.1	99.75	d__Bacteria;p__Pseudomonadota;c__Alphaproteobacteria;o__Sphingomonadales;f__Sphingomonadaceae;g__Novosphingobium;s__Novosphingobium sp002440635	sulfo-SMO
ASV36	GCF_000189535.1	100	d__Bacteria;p__Actinomycetota;c__Actinomycetes;o__Actinomycetales;f__Micrococcaceae;g__Arthrobacter;s__Arthrobacter phenanthrenivorans	sulfo-EMP
	GCF_000332815.1	100	d__Bacteria;p__Actinomycetota;c__Actinomycetes;o__Actinomycetales;f__Micrococcaceae;g__Arthrobacter;s__Arthrobacter nitrophenolicus	sulfo-EMP
	GCF_001046895.1	100	d__Bacteria;p__Actinomycetota;c__Actinomycetes;o__Actinomycetales;f__Micrococcaceae;g__Arthrobacter;s__Arthrobacter siccitolerans	sulfo-EMP
	GCF_001641125.1	100	d__Bacteria;p__Actinomycetota;c__Actinomycetes;o__Actinomycetales;f__Micrococcaceae;g__Arthrobacter;s__Arthrobacter sp001641125	sulfo-EMP
	GCF_002008315.2	100	d__Bacteria;p__Actinomycetota;c__Actinomycetes;o__Actinomycetales;f__Micrococcaceae;g__Arthrobacter;s__Arthrobacter sp002008315	sulfo-EMP
	GCF_002953935.1	100	d__Bacteria;p__Actinomycetota;c__Actinomycetes;o__Actinomycetales;f__Micrococcaceae;g__Arthrobacter;s__Arthrobacter sp002953935	sulfo-EMP
	GCF_004320525.1	100	d__Bacteria;p__Actinomycetota;c__Actinomycetes;o__Actinomycetales;f__Micrococcaceae;g__Arthrobacter;s__Arthrobacter sp004320525	sulfo-EMP
	GCF_006715165.1	100	d__Bacteria;p__Actinomycetota;c__Actinomycetes;o__Actinomycetales;f__Micrococcaceae;g__Arthrobacter;s__Arthrobacter sp006715165	sulfo-EMP
	GCF_006715225.1	100	d__Bacteria;p__Actinomycetota;c__Actinomycetes;o__Actinomycetales;f__Micrococcaceae;g__Arthrobacter;s__Arthrobacter sp006715225	sulfo-EMP
	GCF_009741265.1	100	d__Bacteria;p__Actinomycetota;c__Actinomycetes;o__Actinomycetales;f__Micrococcaceae;g__Arthrobacter;s__Arthrobacter sp009741265	sulfo-EMP
	GCF_013314975.1	100	d__Bacteria;p__Actinomycetota;c__Actinomycetes;o__Actinomycetales;f__Micrococcaceae;g__Arthrobacter;s__Arthrobacter oxydans_A	sulfo-EMP
	GCF_014644495.1	100	d__Bacteria;p__Actinomycetota;c__Actinomycetes;o__Actinomycetales;f__Micrococcaceae;g__Arthrobacter;s__Arthrobacter polychromogenes	sulfo-EMP
	GCF_019710585.1	100	d__Bacteria;p__Actinomycetota;c__Actinomycetes;o__Actinomycetales;f__Micrococcaceae;g__Arthrobacter;s__Arthrobacter sp019710585	sulfo-EMP
	GCF_020809045.1	100	d__Bacteria;p__Actinomycetota;c__Actinomycetes;o__Actinomycetales;f__Micrococcaceae;g__Arthrobacter;s__Arthrobacter sp006151685	sulfo-EMP
	GCF_021129155.1	100	d__Bacteria;p__Actinomycetota;c__Actinomycetes;o__Actinomycetales;f__Micrococcaceae;g__Arthrobacter;s__Arthrobacter sp021129155	sulfo-EMP
	GCF_030816725.1	100	d__Bacteria;p__Actinomycetota;c__Actinomycetes;o__Actinomycetales;f__Micrococcaceae;g__Arthrobacter;s__Arthrobacter defluvii_A	sulfo-EMP
	GCF_030944625.1	100	d__Bacteria;p__Actinomycetota;c__Actinomycetes;o__Actinomycetales;f__Micrococcaceae;g__Arthrobacter;s__Arthrobacter sp030944625	sulfo-EMP
ASV38	GCF_029211125.1	99.449	d__Bacteria;p__Pseudomonadota;c__Gammaproteobacteria;o__Burkholderiales;f__Burkholderiaceae;g__JARGEN01;s__JARGEN01 sp029211125	/
ASV107	GCF_014195545.1	100	d__Bacteria;p__Pseudomonadota;c__Alphaproteobacteria;o__Rhodobacterales;f__Rhodobacteraceae;g__Limimaricola;s__Limimaricola variabilis	sulfo-SMO

## Sheet: Table S8
Supplementary Table S8. Taxonomic information for Vibrio genomes containing predicted sulfo-pathways. A dash ("-") denotes missing information.
Genome accession	GTDB taxonomy	NCBI isolation source	NCBI lat/lon	NCBI strain identifier	NCBI host	Marine origin	Predicted SQ pathway
GCA_000877625.1	d__Bacteria;p__Pseudomonadota;c__Gammaproteobacteria;o__Enterobacterales;f__Vibrionaceae;g__Vibrio;s__Vibrio parahaemolyticus	Oyster sample	-	49	-	-	sulfo-ED
GCA_002342685.1	d__Bacteria;p__Pseudomonadota;c__Gammaproteobacteria;o__Enterobacterales;f__Vibrionaceae;g__Vibrio;s__Vibrio sp002342685	Bioreactor	-	UBA2441	-	-	sulfo-EMP
GCA_002892785.1	d__Bacteria;p__Pseudomonadota;c__Gammaproteobacteria;o__Enterobacterales;f__Vibrionaceae;g__Vibrio;s__Vibrio plantisponsor	Subseafloor	-	60.6B	-	Yes	sulfo-EMP
GCA_003573805.1	d__Bacteria;p__Pseudomonadota;c__Gammaproteobacteria;o__Enterobacterales;f__Vibrionaceae;g__Vibrio;s__Vibrio splendidus	Hemolymph	-	CAIM 1923	Mytilus edulis	Yes	sulfo-EMP + sulfo-SDO
GCA_018223135.1	d__Bacteria;p__Pseudomonadota;c__Gammaproteobacteria;o__Enterobacterales;f__Vibrionaceae;g__Vibrio;s__Vibrio sp018223135	Oxic surface sediment	31.003 N 123.000 E	P03SST1bin.10	-	Yes	sulfo-EMP
GCA_022397735.1	d__Bacteria;p__Pseudomonadota;c__Gammaproteobacteria;o__Enterobacterales;f__Vibrionaceae;g__Vibrio;s__Vibrio barjaei	-	32.7171 S 152.1049 E	M14-00199	Magallana gigas	-	sulfo-EMP
GCA_023612615.1	d__Bacteria;p__Pseudomonadota;c__Gammaproteobacteria;o__Enterobacterales;f__Vibrionaceae;g__Vibrio;s__Vibrio splendidus	-	51.14 N 3.80 E	ME9-GFP	Blue mussel	-	sulfo-EMP + sulfo-SDO
GCF_000181535.1	d__Bacteria;p__Pseudomonadota;c__Gammaproteobacteria;o__Enterobacterales;f__Vibrionaceae;g__Vibrio;s__Vibrio mediterranei	-	-	AK1	-	-	sulfo-EMP
GCF_000189255.1	d__Bacteria;p__Pseudomonadota;c__Gammaproteobacteria;o__Enterobacterales;f__Vibrionaceae;g__Vibrio;s__Vibrio brasiliensis	-	-	LMG 20546	-	-	sulfo-EMP
GCF_000315135.1	d__Bacteria;p__Pseudomonadota;c__Gammaproteobacteria;o__Enterobacterales;f__Vibrionaceae;g__Vibrio;s__Vibrio parahaemolyticus	Seafood (corb shell)	-	SNUVpS-1	-	Yes	sulfo-ED
GCF_000400385.1	d__Bacteria;p__Pseudomonadota;c__Gammaproteobacteria;o__Enterobacterales;f__Vibrionaceae;g__Vibrio;s__Vibrio owensii	-	-	CAIM 1854;LMG 25443	-	-	sulfo-ED
GCF_000489095.1	d__Bacteria;p__Pseudomonadota;c__Gammaproteobacteria;o__Enterobacterales;f__Vibrionaceae;g__Vibrio;s__Vibrio parahaemolyticus	Environment	-	S170	-	-	sulfo-ED
GCF_000489255.1	d__Bacteria;p__Pseudomonadota;c__Gammaproteobacteria;o__Enterobacterales;f__Vibrionaceae;g__Vibrio;s__Vibrio parahaemolyticus	Seafood	-	S161	-	-	sulfo-ED
GCF_000489375.1	d__Bacteria;p__Pseudomonadota;c__Gammaproteobacteria;o__Enterobacterales;f__Vibrionaceae;g__Vibrio;s__Vibrio parahaemolyticus	Seafood	-	S155	-	-	sulfo-ED
GCF_000489415.1	d__Bacteria;p__Pseudomonadota;c__Gammaproteobacteria;o__Enterobacterales;f__Vibrionaceae;g__Vibrio;s__Vibrio parahaemolyticus	Seafood	-	S153	-	-	sulfo-ED
GCF_000489575.1	d__Bacteria;p__Pseudomonadota;c__Gammaproteobacteria;o__Enterobacterales;f__Vibrionaceae;g__Vibrio;s__Vibrio parahaemolyticus	Seafood	-	S144	-	-	sulfo-ED
GCF_000489595.1	d__Bacteria;p__Pseudomonadota;c__Gammaproteobacteria;o__Enterobacterales;f__Vibrionaceae;g__Vibrio;s__Vibrio parahaemolyticus	Seafood	-	S143	-	-	sulfo-ED
GCF_000733315.1	d__Bacteria;p__Pseudomonadota;c__Gammaproteobacteria;o__Enterobacterales;f__Vibrionaceae;g__Vibrio;s__Vibrio mediterranei	-	-	ER1A	Elysia rufescens	Yes	sulfo-EMP
GCF_000817815.1	d__Bacteria;p__Pseudomonadota;c__Gammaproteobacteria;o__Enterobacterales;f__Vibrionaceae;g__Vibrio;s__Vibrio owensii	Diseased larvae	-	DY05	Panulirus ornatus	-	sulfo-ED
GCF_000818295.1	d__Bacteria;p__Pseudomonadota;c__Gammaproteobacteria;o__Enterobacterales;f__Vibrionaceae;g__Vibrio;s__Vibrio campbellii	-	-	051011E	-	Yes	sulfo-ED
GCF_000827875.1	d__Bacteria;p__Pseudomonadota;c__Gammaproteobacteria;o__Enterobacterales;f__Vibrionaceae;g__Vibrio;s__Vibrio renipiscarius	-	39.86 N 0.03 W	DCR 1-4-12	Sparus aurata	Yes	sulfo-EMP
GCF_000827885.1	d__Bacteria;p__Pseudomonadota;c__Gammaproteobacteria;o__Enterobacterales;f__Vibrionaceae;g__Vibrio;s__Vibrio renipiscarius	-	39.86 N 0.03 W	DCR 1-4-2	Sparus aurata	Yes	sulfo-EMP
GCF_001267965.1	d__Bacteria;p__Pseudomonadota;c__Gammaproteobacteria;o__Enterobacterales;f__Vibrionaceae;g__Vibrio;s__Vibrio parahaemolyticus	Mollusk	-	RM-13-3	-	-	sulfo-ED
GCF_001273575.1	d__Bacteria;p__Pseudomonadota;c__Gammaproteobacteria;o__Enterobacterales;f__Vibrionaceae;g__Vibrio;s__Vibrio parahaemolyticus	Shrimp	-	ISF-29-3	-	-	sulfo-ED
GCF_001557765.1	d__Bacteria;p__Pseudomonadota;c__Gammaproteobacteria;o__Enterobacterales;f__Vibrionaceae;g__Vibrio;s__Vibrio splendidus_F	Shore seawater	29.4469435 N 10.1169459 W	MOR2	not applicable	Yes	sulfo-EMP + sulfo-SDO
GCF_001557875.1	d__Bacteria;p__Pseudomonadota;c__Gammaproteobacteria;o__Enterobacterales;f__Vibrionaceae;g__Vibrio;s__Vibrio splendidus_F	Shore seawater	29.4469435 N 10.1169459 W	MOR1	not applicable	Yes	sulfo-EMP + sulfo-SDO
GCF_001591125.1	d__Bacteria;p__Pseudomonadota;c__Gammaproteobacteria;o__Enterobacterales;f__Vibrionaceae;g__Vibrio;s__Vibrio mediterranei	-	-	NBRC 15635	-	-	sulfo-EMP
GCF_001639065.2	d__Bacteria;p__Pseudomonadota;c__Gammaproteobacteria;o__Enterobacterales;f__Vibrionaceae;g__Vibrio;s__Vibrio barjaei	Shellfish hatchery	-	3062	Ruditapes decussatus	-	sulfo-EMP
GCF_001676015.1	d__Bacteria;p__Pseudomonadota;c__Gammaproteobacteria;o__Enterobacterales;f__Vibrionaceae;g__Vibrio;s__Vibrio splendidus_K	feces	-	UCD-FRSSP16_15	Haliotis rufescens	-	sulfo-ED
GCF_001687805.1	d__Bacteria;p__Pseudomonadota;c__Gammaproteobacteria;o__Enterobacterales;f__Vibrionaceae;g__Vibrio;s__Vibrio scophthalmi	-	-	VS-05	Paralichthys olivaceus	Yes	sulfo-EMP
GCF_001696085.1	d__Bacteria;p__Pseudomonadota;c__Gammaproteobacteria;o__Enterobacterales;f__Vibrionaceae;g__Vibrio;s__Vibrio parahaemolyticus	-	-	CFSAN018760	-	-	sulfo-ED
GCF_001726325.1	d__Bacteria;p__Pseudomonadota;c__Gammaproteobacteria;o__Enterobacterales;f__Vibrionaceae;g__Vibrio;s__Vibrio parahaemolyticus	Oyster	-	GCSL_R29	-	-	sulfo-ED
GCF_001726495.1	d__Bacteria;p__Pseudomonadota;c__Gammaproteobacteria;o__Enterobacterales;f__Vibrionaceae;g__Vibrio;s__Vibrio parahaemolyticus	Oyster	-	CFSAN011113;FDA_R45;GCSL_R45	-	-	sulfo-ED
GCF_001728095.1	d__Bacteria;p__Pseudomonadota;c__Gammaproteobacteria;o__Enterobacterales;f__Vibrionaceae;g__Vibrio;s__Vibrio parahaemolyticus	-	-	CDC_K4859	Homo sapiens	-	sulfo-ED
GCF_001939685.1	d__Bacteria;p__Pseudomonadota;c__Gammaproteobacteria;o__Enterobacterales;f__Vibrionaceae;g__Vibrio;s__Vibrio ponticus	Cultured mussel	-	CAIM 1731	Mussel	Yes	sulfo-EMP
GCF_002100145.1	d__Bacteria;p__Pseudomonadota;c__Gammaproteobacteria;o__Enterobacterales;f__Vibrionaceae;g__Vibrio;s__Vibrio sp002100145	Marine	-	qd031	-	Yes	sulfo-EMP + sulfo-SDO
GCF_002156475.1	d__Bacteria;p__Pseudomonadota;c__Gammaproteobacteria;o__Enterobacterales;f__Vibrionaceae;g__Vibrio;s__Vibrio gigantis	Bultured oysters	-	LGP 13	-	-	sulfo-EMP + sulfo-SDO
GCF_002214345.1	d__Bacteria;p__Pseudomonadota;c__Gammaproteobacteria;o__Enterobacterales;f__Vibrionaceae;g__Vibrio;s__Vibrio mediterranei	Bottom water	26.8957 N 122.0051 E	QT6D1	-	Yes	sulfo-EMP
GCF_002221145.1	d__Bacteria;p__Pseudomonadota;c__Gammaproteobacteria;o__Enterobacterales;f__Vibrionaceae;g__Vibrio;s__Vibrio parahaemolyticus	Stool	-	CTVP43C	Homo sapiens	-	sulfo-ED
GCF_002358135.1	d__Bacteria;p__Pseudomonadota;c__Gammaproteobacteria;o__Enterobacterales;f__Vibrionaceae;g__Vibrio;s__Vibrio mediterranei	Water	-	21LN0615E	-	-	sulfo-EMP
GCF_002563795.1	d__Bacteria;p__Pseudomonadota;c__Gammaproteobacteria;o__Enterobacterales;f__Vibrionaceae;g__Vibrio;s__Vibrio sp002563795	-	36.8100 N 121.7900 W	ES.051	-	-	sulfo-EMP
GCF_002807115.1	d__Bacteria;p__Pseudomonadota;c__Gammaproteobacteria;o__Enterobacterales;f__Vibrionaceae;g__Vibrio;s__Vibrio parahaemolyticus	-	-	MAVP398	Ostreidae	-	sulfo-ED
GCF_002812955.1	d__Bacteria;p__Pseudomonadota;c__Gammaproteobacteria;o__Enterobacterales;f__Vibrionaceae;g__Vibrio;s__Vibrio sp002812955	Marine sediment	-	HA2012	-	Yes	sulfo-EMP
GCF_002873335.1	d__Bacteria;p__Pseudomonadota;c__Gammaproteobacteria;o__Enterobacterales;f__Vibrionaceae;g__Vibrio;s__Vibrio sp002873335	Filtered Seawater; 1-5 micron fraction	-	10N.286.49.B1	-	Yes	sulfo-EMP
GCF_002874415.1	d__Bacteria;p__Pseudomonadota;c__Gammaproteobacteria;o__Enterobacterales;f__Vibrionaceae;g__Vibrio;s__Vibrio sp002873335	Filtered Seawater; 1-5 micron fraction	-	10N.286.49.C2	-	Yes	sulfo-EMP
GCF_002954555.1	d__Bacteria;p__Pseudomonadota;c__Gammaproteobacteria;o__Enterobacterales;f__Vibrionaceae;g__Vibrio;s__Vibrio chagasii_B	Seawater	-	ORI231	-	Yes	sulfo-ED
GCF_002995655.1	d__Bacteria;p__Pseudomonadota;c__Gammaproteobacteria;o__Enterobacterales;f__Vibrionaceae;g__Vibrio;s__Vibrio mediterranei	Water	42.50 N 3.00 E	17LN0615E	-	-	sulfo-EMP
GCF_003030845.1	d__Bacteria;p__Pseudomonadota;c__Gammaproteobacteria;o__Enterobacterales;f__Vibrionaceae;g__Vibrio;s__Vibrio mediterranei	-	12.2356 S 76.1929 W	V7A	Argopecten purpuratus	-	sulfo-EMP
GCF_003415655.1	d__Bacteria;p__Pseudomonadota;c__Gammaproteobacteria;o__Enterobacterales;f__Vibrionaceae;g__Vibrio;s__Vibrio maerlii	-	-	G62	Rhodolith	Yes	sulfo-EMP
GCF_003443775.1	d__Bacteria;p__Pseudomonadota;c__Gammaproteobacteria;o__Enterobacterales;f__Vibrionaceae;g__Vibrio;s__Vibrio natriegens	Ocean	-	dhg	-	Yes	sulfo-EMP
GCF_003605645.1	d__Bacteria;p__Pseudomonadota;c__Gammaproteobacteria;o__Enterobacterales;f__Vibrionaceae;g__Vibrio;s__Vibrio sinensis	Sea water	-	BEI233	-	Yes	sulfo-EMP
GCF_003726935.1	d__Bacteria;p__Pseudomonadota;c__Gammaproteobacteria;o__Enterobacterales;f__Vibrionaceae;g__Vibrio;s__Vibrio mediterranei	Seawater	34.3 N 119.3 E	117-T6	Pyropia yezoensis conchocelis	Yes	sulfo-EMP
GCF_003790425.1	d__Bacteria;p__Pseudomonadota;c__Gammaproteobacteria;o__Enterobacterales;f__Vibrionaceae;g__Vibrio;s__Vibrio ponticus	Kidney	21.1343 N 106.2541 W	CAIM 1751	Hipocampus ingens (seahorse)	-	sulfo-EMP
GCF_004022545.1	d__Bacteria;p__Pseudomonadota;c__Gammaproteobacteria;o__Enterobacterales;f__Vibrionaceae;g__Vibrio;s__Vibrio sp022398115	Natural biofilm	30.43 N 122.46 E	ECSMB14107	-	Yes	sulfo-ED
GCF_004121085.1	d__Bacteria;p__Pseudomonadota;c__Gammaproteobacteria;o__Enterobacterales;f__Vibrionaceae;g__Vibrio;s__Vibrio parahaemolyticus	Aquaculture pond water	-	ML7	-	-	sulfo-ED
GCF_004121095.1	d__Bacteria;p__Pseudomonadota;c__Gammaproteobacteria;o__Enterobacterales;f__Vibrionaceae;g__Vibrio;s__Vibrio parahaemolyticus	Aquaculture pond water	-	ML8	-	-	sulfo-ED
GCF_004121105.1	d__Bacteria;p__Pseudomonadota;c__Gammaproteobacteria;o__Enterobacterales;f__Vibrionaceae;g__Vibrio;s__Vibrio parahaemolyticus	Aquaculture pond water	-	ML6	-	-	sulfo-ED
GCF_004121115.1	d__Bacteria;p__Pseudomonadota;c__Gammaproteobacteria;o__Enterobacterales;f__Vibrionaceae;g__Vibrio;s__Vibrio parahaemolyticus	Aquaculture pond water	-	ML9	-	-	sulfo-ED
GCF_004121175.1	d__Bacteria;p__Pseudomonadota;c__Gammaproteobacteria;o__Enterobacterales;f__Vibrionaceae;g__Vibrio;s__Vibrio parahaemolyticus	Aquaculture pond water	-	ML2	-	-	sulfo-ED
GCF_004121185.1	d__Bacteria;p__Pseudomonadota;c__Gammaproteobacteria;o__Enterobacterales;f__Vibrionaceae;g__Vibrio;s__Vibrio parahaemolyticus	Aquaculture pond water	-	ML4	-	-	sulfo-ED
GCF_004121225.1	d__Bacteria;p__Pseudomonadota;c__Gammaproteobacteria;o__Enterobacterales;f__Vibrionaceae;g__Vibrio;s__Vibrio parahaemolyticus	Aquaculture pond water	-	ML3	-	-	sulfo-ED
GCF_004121285.1	d__Bacteria;p__Pseudomonadota;c__Gammaproteobacteria;o__Enterobacterales;f__Vibrionaceae;g__Vibrio;s__Vibrio parahaemolyticus	Aquaculture pond water	-	ML1	-	-	sulfo-ED
GCF_004194515.1	d__Bacteria;p__Pseudomonadota;c__Gammaproteobacteria;o__Enterobacterales;f__Vibrionaceae;g__Vibrio;s__Vibrio parahaemolyticus	Seawater	-	D3112	not collected	Yes	sulfo-ED
GCF_005145785.1	d__Bacteria;p__Pseudomonadota;c__Gammaproteobacteria;o__Enterobacterales;f__Vibrionaceae;g__Vibrio;s__Vibrio kanaloae	0.2-1 micron	-	10N.286.45.A9	-	Yes	sulfo-SDO
GCF_005146415.1	d__Bacteria;p__Pseudomonadota;c__Gammaproteobacteria;o__Enterobacterales;f__Vibrionaceae;g__Vibrio;s__Vibrio kanaloae	0.2-1 micron	-	10N.261.46.E4	-	Yes	sulfo-SDO
GCF_005146445.1	d__Bacteria;p__Pseudomonadota;c__Gammaproteobacteria;o__Enterobacterales;f__Vibrionaceae;g__Vibrio;s__Vibrio kanaloae	1-5 micron	-	10N.261.48.E7	-	Yes	sulfo-SDO
GCF_005146515.1	d__Bacteria;p__Pseudomonadota;c__Gammaproteobacteria;o__Enterobacterales;f__Vibrionaceae;g__Vibrio;s__Vibrio kanaloae	0.2-1 micron	-	10N.261.46.F4	-	Yes	sulfo-SDO
GCF_005146725.1	d__Bacteria;p__Pseudomonadota;c__Gammaproteobacteria;o__Enterobacterales;f__Vibrionaceae;g__Vibrio;s__Vibrio kanaloae	5-63 micron	-	10N.222.51.B7	-	Yes	sulfo-SDO
GCF_006369315.1	d__Bacteria;p__Pseudomonadota;c__Gammaproteobacteria;o__Enterobacterales;f__Vibrionaceae;g__Vibrio;s__Vibrio parahaemolyticus	Fish	-	F7_8	-	-	sulfo-ED
GCF_006369325.1	d__Bacteria;p__Pseudomonadota;c__Gammaproteobacteria;o__Enterobacterales;f__Vibrionaceae;g__Vibrio;s__Vibrio parahaemolyticus	Fish	-	F7_2	-	-	sulfo-ED
GCF_006369525.1	d__Bacteria;p__Pseudomonadota;c__Gammaproteobacteria;o__Enterobacterales;f__Vibrionaceae;g__Vibrio;s__Vibrio parahaemolyticus	Fish	-	F7_4	-	-	sulfo-ED
GCF_006371305.1	d__Bacteria;p__Pseudomonadota;c__Gammaproteobacteria;o__Enterobacterales;f__Vibrionaceae;g__Vibrio;s__Vibrio parahaemolyticus	Fish	-	F10_1	-	-	sulfo-ED
GCF_006371655.1	d__Bacteria;p__Pseudomonadota;c__Gammaproteobacteria;o__Enterobacterales;f__Vibrionaceae;g__Vibrio;s__Vibrio parahaemolyticus	Water	-	E3_1	-	-	sulfo-ED
GCF_006371805.1	d__Bacteria;p__Pseudomonadota;c__Gammaproteobacteria;o__Enterobacterales;f__Vibrionaceae;g__Vibrio;s__Vibrio parahaemolyticus	Fish	-	E3_6	-	-	sulfo-ED
GCF_006371825.1	d__Bacteria;p__Pseudomonadota;c__Gammaproteobacteria;o__Enterobacterales;f__Vibrionaceae;g__Vibrio;s__Vibrio parahaemolyticus	Fish	-	E2_10	-	-	sulfo-ED
GCF_006372395.1	d__Bacteria;p__Pseudomonadota;c__Gammaproteobacteria;o__Enterobacterales;f__Vibrionaceae;g__Vibrio;s__Vibrio parahaemolyticus	Water	-	D6_6	-	-	sulfo-ED
GCF_006373285.1	d__Bacteria;p__Pseudomonadota;c__Gammaproteobacteria;o__Enterobacterales;f__Vibrionaceae;g__Vibrio;s__Vibrio parahaemolyticus	Water	-	C7_2	-	-	sulfo-ED
GCF_006373635.1	d__Bacteria;p__Pseudomonadota;c__Gammaproteobacteria;o__Enterobacterales;f__Vibrionaceae;g__Vibrio;s__Vibrio parahaemolyticus	Fish	-	C4_6	-	-	sulfo-ED
GCF_006373735.1	d__Bacteria;p__Pseudomonadota;c__Gammaproteobacteria;o__Enterobacterales;f__Vibrionaceae;g__Vibrio;s__Vibrio parahaemolyticus	Water	-	C1_8	-	-	sulfo-ED
GCF_006373845.1	d__Bacteria;p__Pseudomonadota;c__Gammaproteobacteria;o__Enterobacterales;f__Vibrionaceae;g__Vibrio;s__Vibrio parahaemolyticus	Water	-	C3_9	-	-	sulfo-ED
GCF_006374135.1	d__Bacteria;p__Pseudomonadota;c__Gammaproteobacteria;o__Enterobacterales;f__Vibrionaceae;g__Vibrio;s__Vibrio parahaemolyticus	Fish	-	C2_4	-	-	sulfo-ED
GCF_006374415.1	d__Bacteria;p__Pseudomonadota;c__Gammaproteobacteria;o__Enterobacterales;f__Vibrionaceae;g__Vibrio;s__Vibrio parahaemolyticus	Fish	-	B6_6	-	-	sulfo-ED
GCF_006374465.1	d__Bacteria;p__Pseudomonadota;c__Gammaproteobacteria;o__Enterobacterales;f__Vibrionaceae;g__Vibrio;s__Vibrio parahaemolyticus	Water	-	B6_1	-	-	sulfo-ED
GCF_006374545.1	d__Bacteria;p__Pseudomonadota;c__Gammaproteobacteria;o__Enterobacterales;f__Vibrionaceae;g__Vibrio;s__Vibrio parahaemolyticus	Water	-	B9_7	-	-	sulfo-ED
GCF_006374735.1	d__Bacteria;p__Pseudomonadota;c__Gammaproteobacteria;o__Enterobacterales;f__Vibrionaceae;g__Vibrio;s__Vibrio parahaemolyticus	Water	-	B6_8	-	-	sulfo-ED
GCF_006374775.1	d__Bacteria;p__Pseudomonadota;c__Gammaproteobacteria;o__Enterobacterales;f__Vibrionaceae;g__Vibrio;s__Vibrio parahaemolyticus	Water	-	C1_7	-	-	sulfo-ED
GCF_006375195.1	d__Bacteria;p__Pseudomonadota;c__Gammaproteobacteria;o__Enterobacterales;f__Vibrionaceae;g__Vibrio;s__Vibrio parahaemolyticus	Fish	-	B4_9	-	-	sulfo-ED
GCF_006377475.1	d__Bacteria;p__Pseudomonadota;c__Gammaproteobacteria;o__Enterobacterales;f__Vibrionaceae;g__Vibrio;s__Vibrio parahaemolyticus	Fish	-	A5_7	-	-	sulfo-ED
GCF_007858795.1	d__Bacteria;p__Pseudomonadota;c__Gammaproteobacteria;o__Enterobacterales;f__Vibrionaceae;g__Vibrio;s__Vibrio sp007858795	HemolympH	-	T20	Oyste	-	sulfo-EMP + sulfo-SDO
GCF_008692745.1	d__Bacteria;p__Pseudomonadota;c__Gammaproteobacteria;o__Enterobacterales;f__Vibrionaceae;g__Vibrio;s__Vibrio gigantis	Haemolymph of oyster	-	CCUG 56969T	Magallana gigas	-	sulfo-EMP + sulfo-SDO
GCF_009763545.1	d__Bacteria;p__Pseudomonadota;c__Gammaproteobacteria;o__Enterobacterales;f__Vibrionaceae;g__Vibrio;s__Vibrio parahaemolyticus	Oral Swab	-	2013V-1244	-	-	sulfo-ED
GCF_009763925.1	d__Bacteria;p__Pseudomonadota;c__Gammaproteobacteria;o__Enterobacterales;f__Vibrionaceae;g__Vibrio;s__Vibrio metschnikovii	Blood	-	07-2421	-	-	sulfo-ED
GCF_009859285.1	d__Bacteria;p__Pseudomonadota;c__Gammaproteobacteria;o__Enterobacterales;f__Vibrionaceae;g__Vibrio;s__Vibrio parahaemolyticus	Seawater	-	WY3	-	Yes	sulfo-ED
GCF_009859325.1	d__Bacteria;p__Pseudomonadota;c__Gammaproteobacteria;o__Enterobacterales;f__Vibrionaceae;g__Vibrio;s__Vibrio parahaemolyticus	Seawater	-	WC15	-	Yes	sulfo-ED
GCF_009859385.1	d__Bacteria;p__Pseudomonadota;c__Gammaproteobacteria;o__Enterobacterales;f__Vibrionaceae;g__Vibrio;s__Vibrio parahaemolyticus	-	-	SK	Penaeus vannamei	-	sulfo-ED
GCF_009859405.1	d__Bacteria;p__Pseudomonadota;c__Gammaproteobacteria;o__Enterobacterales;f__Vibrionaceae;g__Vibrio;s__Vibrio parahaemolyticus	-	-	SC4	Penaeus vannamei	-	sulfo-ED
GCF_009938225.1	d__Bacteria;p__Pseudomonadota;c__Gammaproteobacteria;o__Enterobacterales;f__Vibrionaceae;g__Vibrio;s__Vibrio ponticus	-	-	DSM 16217	-	Yes	sulfo-EMP
GCF_013114225.1	d__Bacteria;p__Pseudomonadota;c__Gammaproteobacteria;o__Enterobacterales;f__Vibrionaceae;g__Vibrio;s__Vibrio mediterranei	Surface seawater into aquaculture facility	-	00-90-15	-	Yes	sulfo-EMP
GCF_013114235.1	d__Bacteria;p__Pseudomonadota;c__Gammaproteobacteria;o__Enterobacterales;f__Vibrionaceae;g__Vibrio;s__Vibrio sp022398115	Surface seawater into aquaculture facility	-	00-90-10	-	Yes	sulfo-ED
GCF_013114285.1	d__Bacteria;p__Pseudomonadota;c__Gammaproteobacteria;o__Enterobacterales;f__Vibrionaceae;g__Vibrio;s__Vibrio mediterranei	Algal culture	-	71105	-	-	sulfo-EMP
GCF_013114585.1	d__Bacteria;p__Pseudomonadota;c__Gammaproteobacteria;o__Enterobacterales;f__Vibrionaceae;g__Vibrio;s__Vibrio chagasii_B	Pacific oyster seed	-	99K-1	Magallana gigas	-	sulfo-ED
GCF_013114595.1	d__Bacteria;p__Pseudomonadota;c__Gammaproteobacteria;o__Enterobacterales;f__Vibrionaceae;g__Vibrio;s__Vibrio sp013114595	Healthy pacfiic oyster larvae	-	1999-08-01	Magallana gigas	-	sulfo-EMP
GCF_013364395.1	d__Bacteria;p__Pseudomonadota;c__Gammaproteobacteria;o__Enterobacterales;f__Vibrionaceae;g__Vibrio;s__Vibrio mediterranei	-	-	Vic-OC-097	Coral	-	sulfo-EMP
GCF_014083925.1	d__Bacteria;p__Pseudomonadota;c__Gammaproteobacteria;o__Enterobacterales;f__Vibrionaceae;g__Vibrio;s__Vibrio spartinae	Marine sediments from the Ria Formosa lagoon (Faro; Portugal)	36.991510 N 7.909170 W	3.6	-	Yes	sulfo-EMP
GCF_014164465.1	d__Bacteria;p__Pseudomonadota;c__Gammaproteobacteria;o__Enterobacterales;f__Vibrionaceae;g__Vibrio;s__Vibrio splendidus	Surface seawater	38.988883 N 76.481891 W	SG41-7	-	Yes	sulfo-SDO
GCF_015163615.1	d__Bacteria;p__Pseudomonadota;c__Gammaproteobacteria;o__Enterobacterales;f__Vibrionaceae;g__Vibrio;s__Vibrio coralliirubri	Marine sponge	-	OPT18	Ophlitaspongia papilla	Yes	sulfo-EMP + sulfo-SDO
GCF_015278125.1	d__Bacteria;p__Pseudomonadota;c__Gammaproteobacteria;o__Enterobacterales;f__Vibrionaceae;g__Vibrio;s__Vibrio fluminensis	Skin	22.58 S 42.02 W	A621	Sphoeroides spengleri	Yes	sulfo-EMP
GCF_015594925.2	d__Bacteria;p__Pseudomonadota;c__Gammaproteobacteria;o__Enterobacterales;f__Vibrionaceae;g__Vibrio;s__Vibrio sp002342735	Marine sediment	36.85 N 75.96 W	VB16	-	Yes	sulfo-EMP
GCF_016900875.1	d__Bacteria;p__Pseudomonadota;c__Gammaproteobacteria;o__Enterobacterales;f__Vibrionaceae;g__Vibrio;s__Vibrio ulleungensis	-	-	188UL20-2	mussel	-	sulfo-EMP + sulfo-SDO
GCF_018682735.1	d__Bacteria;p__Pseudomonadota;c__Gammaproteobacteria;o__Enterobacterales;f__Vibrionaceae;g__Vibrio;s__Vibrio gigantis	Seawater	-	43_P_281	-	Yes	sulfo-EMP + sulfo-SDO
GCF_019780985.1	d__Bacteria;p__Pseudomonadota;c__Gammaproteobacteria;o__Enterobacterales;f__Vibrionaceae;g__Vibrio;s__Vibrio parahaemolyticus	Hepatopancreas	34.8273 N 126.1011 E	CAVP11	Penaeus monodon	-	sulfo-ED
GCF_019780995.1	d__Bacteria;p__Pseudomonadota;c__Gammaproteobacteria;o__Enterobacterales;f__Vibrionaceae;g__Vibrio;s__Vibrio parahaemolyticus	Hepatopancreas	37.7467 N 126.4879 E	CGVP18	Penaeus monodon	-	sulfo-ED
GCF_019781025.1	d__Bacteria;p__Pseudomonadota;c__Gammaproteobacteria;o__Enterobacterales;f__Vibrionaceae;g__Vibrio;s__Vibrio parahaemolyticus	Hepatopancreas	34.8273 N 126.1011 E	CGVP10	Penaeus monodon	-	sulfo-ED
GCF_019781045.1	d__Bacteria;p__Pseudomonadota;c__Gammaproteobacteria;o__Enterobacterales;f__Vibrionaceae;g__Vibrio;s__Vibrio parahaemolyticus	Hepatopancreas	34.8273 N 126.1011 E	CGVP8	Penaeus monodon	-	sulfo-ED
GCF_019781065.1	d__Bacteria;p__Pseudomonadota;c__Gammaproteobacteria;o__Enterobacterales;f__Vibrionaceae;g__Vibrio;s__Vibrio parahaemolyticus	Hepatopancreas	34.8273 N 126.1011 E	CGVP3	Penaeus monodon	-	sulfo-ED
GCF_019800855.1	d__Bacteria;p__Pseudomonadota;c__Gammaproteobacteria;o__Enterobacterales;f__Vibrionaceae;g__Vibrio;s__Vibrio hangzhouensis	Sediment	22.572 N 114.508 E	DP3N7-4	-	Yes	sulfo-EMP
GCF_021568915.1	d__Bacteria;p__Pseudomonadota;c__Gammaproteobacteria;o__Enterobacterales;f__Vibrionaceae;g__Vibrio;s__Vibrio mediterranei	Surface mucus layer	24.45 N 81.88 W	McD22-P3	Montastraea cavernosa	Yes	sulfo-EMP
GCF_021726515.1	d__Bacteria;p__Pseudomonadota;c__Gammaproteobacteria;o__Enterobacterales;f__Vibrionaceae;g__Vibrio;s__Vibrio sp021726515	-	-	CK2-1	Shrimp	Yes	sulfo-SDO
GCF_022371215.1	d__Bacteria;p__Pseudomonadota;c__Gammaproteobacteria;o__Enterobacterales;f__Vibrionaceae;g__Vibrio;s__Vibrio gigantis	Seawater	-	ACE001	-	Yes	sulfo-EMP + sulfo-SDO
GCF_022397535.1	d__Bacteria;p__Pseudomonadota;c__Gammaproteobacteria;o__Enterobacterales;f__Vibrionaceae;g__Vibrio;s__Vibrio chagasii_B	-	32.7171 S 152.1049 E	M14-00606b	Magallana gigas	-	sulfo-ED
GCF_022397715.1	d__Bacteria;p__Pseudomonadota;c__Gammaproteobacteria;o__Enterobacterales;f__Vibrionaceae;g__Vibrio;s__Vibrio mediterranei	-	32.7171 S 152.1049 E	M14-00201c	Magallana gigas	-	sulfo-EMP
GCF_022397755.1	d__Bacteria;p__Pseudomonadota;c__Gammaproteobacteria;o__Enterobacterales;f__Vibrionaceae;g__Vibrio;s__Vibrio mediterranei	-	32.7171 S 152.1049 E	M14-00201b	Magallana gigas	-	sulfo-EMP
GCF_022397775.1	d__Bacteria;p__Pseudomonadota;c__Gammaproteobacteria;o__Enterobacterales;f__Vibrionaceae;g__Vibrio;s__Vibrio mediterranei	-	32.7171 S 152.1049 E	M14-00201	Magallana gigas	-	sulfo-EMP
GCF_022398115.1	d__Bacteria;p__Pseudomonadota;c__Gammaproteobacteria;o__Enterobacterales;f__Vibrionaceae;g__Vibrio;s__Vibrio sp022398115	-	32.7171 S 152.1049 E	M14-01152	Magallana gigas	-	sulfo-ED
GCF_022398175.1	d__Bacteria;p__Pseudomonadota;c__Gammaproteobacteria;o__Enterobacterales;f__Vibrionaceae;g__Vibrio;s__Vibrio brasiliensis	-	32.7171 S 152.1049 E	M14-00197	Magallana gigas	-	sulfo-EMP
GCF_022432925.1	d__Bacteria;p__Pseudomonadota;c__Gammaproteobacteria;o__Enterobacterales;f__Vibrionaceae;g__Vibrio;s__Vibrio mediterranei	Marine broth agar medium with sodium arsenite as selective compound	23.550706 N 119.640786 E	CyArs1	Cinachyrella sp.	Yes	sulfo-EMP
GCF_022802125.1	d__Bacteria;p__Pseudomonadota;c__Gammaproteobacteria;o__Enterobacterales;f__Vibrionaceae;g__Vibrio;s__Vibrio parahaemolyticus	-	-	18-VB00011	Shrimp	-	sulfo-ED
GCF_023161755.1	d__Bacteria;p__Pseudomonadota;c__Gammaproteobacteria;o__Enterobacterales;f__Vibrionaceae;g__Vibrio;s__Vibrio coralliirubri	Sea cave	-	1CM23M	Tunicata	Yes	sulfo-EMP + sulfo-SDO
GCF_023195835.1	d__Bacteria;p__Pseudomonadota;c__Gammaproteobacteria;o__Enterobacterales;f__Vibrionaceae;g__Vibrio;s__Vibrio sinaloensis_C	Aquaculture ponds	21.72 N 109.51 E	YA2	-	Yes	sulfo-EMP
GCF_023221655.1	d__Bacteria;p__Pseudomonadota;c__Gammaproteobacteria;o__Enterobacterales;f__Vibrionaceae;g__Vibrio;s__Vibrio coralliirubri	Marine water	-	ED395	-	Yes	sulfo-EMP + sulfo-SDO
GCF_023716565.1	d__Bacteria;p__Pseudomonadota;c__Gammaproteobacteria;o__Enterobacterales;f__Vibrionaceae;g__Vibrio;s__Vibrio sp023716565	ENVO:00000150	18.24 N 109.36 E	SCSIO 43136	Galaxea fascicularis	Yes	sulfo-EMP
GCF_023716845.1	d__Bacteria;p__Pseudomonadota;c__Gammaproteobacteria;o__Enterobacterales;f__Vibrionaceae;g__Vibrio;s__Vibrio mediterranei	ENVO:00000150	18.24 N 109.36 E	SCSIO 43133	Galaxea fascicularis	Yes	sulfo-EMP
GCF_023920225.1	d__Bacteria;p__Pseudomonadota;c__Gammaproteobacteria;o__Enterobacterales;f__Vibrionaceae;g__Vibrio;s__Vibrio gazogenes	Saltwater marsh; near Woods Hole; Massachusetts; USA	-	PB1	not applicable	Yes	sulfo-EMP
GCF_024346915.1	d__Bacteria;p__Pseudomonadota;c__Gammaproteobacteria;o__Enterobacterales;f__Vibrionaceae;g__Vibrio;s__Vibrio gazogenes	-	-	ATCC 29988	-	Yes	sulfo-EMP
GCF_024347115.1	d__Bacteria;p__Pseudomonadota;c__Gammaproteobacteria;o__Enterobacterales;f__Vibrionaceae;g__Vibrio;s__Vibrio ruber	-	-	LMG 23124	-	Yes	sulfo-EMP
GCF_024347135.1	d__Bacteria;p__Pseudomonadota;c__Gammaproteobacteria;o__Enterobacterales;f__Vibrionaceae;g__Vibrio;s__Vibrio spartinae	-	-	CECT 9026	-	-	sulfo-EMP
GCF_024347515.1	d__Bacteria;p__Pseudomonadota;c__Gammaproteobacteria;o__Enterobacterales;f__Vibrionaceae;g__Vibrio;s__Vibrio gigantis	-	-	LMG 22741	-	-	sulfo-EMP + sulfo-SDO
GCF_024745715.1	d__Bacteria;p__Pseudomonadota;c__Gammaproteobacteria;o__Enterobacterales;f__Vibrionaceae;g__Vibrio;s__Vibrio parahaemolyticus	raw shrimp	-	ISF-199-5	-	-	sulfo-ED
GCF_024745755.1	d__Bacteria;p__Pseudomonadota;c__Gammaproteobacteria;o__Enterobacterales;f__Vibrionaceae;g__Vibrio;s__Vibrio parahaemolyticus	raw shrimp	-	ISF-199-2	-	-	sulfo-ED
GCF_024746635.1	d__Bacteria;p__Pseudomonadota;c__Gammaproteobacteria;o__Enterobacterales;f__Vibrionaceae;g__Vibrio;s__Vibrio parahaemolyticus	raw shrimp	-	ISF-29-3	-	-	sulfo-ED
GCF_026191655.1	d__Bacteria;p__Pseudomonadota;c__Gammaproteobacteria;o__Enterobacterales;f__Vibrionaceae;g__Vibrio;s__Vibrio paucivorans	Seawater	-	DBSS07	-	Yes	sulfo-EMP
GCF_026191675.1	d__Bacteria;p__Pseudomonadota;c__Gammaproteobacteria;o__Enterobacterales;f__Vibrionaceae;g__Vibrio;s__Vibrio qingdaonensis	Seawater	-	ZSDZ65	-	Yes	sulfo-EMP
GCF_026650865.1	d__Bacteria;p__Pseudomonadota;c__Gammaproteobacteria;o__Enterobacterales;f__Vibrionaceae;g__Vibrio;s__Vibrio parahaemolyticus	Shrimp pond	40.41 N 122.22 E	LH214	-	-	sulfo-ED
GCF_026798015.1	d__Bacteria;p__Pseudomonadota;c__Gammaproteobacteria;o__Enterobacterales;f__Vibrionaceae;g__Vibrio;s__Vibrio mediterranei	Mucilage in the Sea of Marmara	-	Mu-109	-	Yes	sulfo-EMP
GCF_026798155.1	d__Bacteria;p__Pseudomonadota;c__Gammaproteobacteria;o__Enterobacterales;f__Vibrionaceae;g__Vibrio;s__Vibrio barjaei	Mucilage in the Sea of Marmara	-	Mu-121	-	Yes	sulfo-EMP
GCF_027586995.1	d__Bacteria;p__Pseudomonadota;c__Gammaproteobacteria;o__Enterobacterales;f__Vibrionaceae;g__Vibrio;s__Vibrio mediterranei	Artemia live feed	38.56966097 N 23.28790968 E	La 4.2.2	-	-	sulfo-EMP
GCF_028201475.1	d__Bacteria;p__Pseudomonadota;c__Gammaproteobacteria;o__Enterobacterales;f__Vibrionaceae;g__Vibrio;s__Vibrio sp028201475	ENVO:00000150	18.24 N 109.36 E	SCSIO 43137	Galaxea fascicularis	Yes	sulfo-EMP
GCF_028204155.1	d__Bacteria;p__Pseudomonadota;c__Gammaproteobacteria;o__Enterobacterales;f__Vibrionaceae;g__Vibrio;s__Vibrio sp028204155	Sea	-	kj40-1	Marine algae	Yes	sulfo-EMP
GCF_028615095.1	d__Bacteria;p__Pseudomonadota;c__Gammaproteobacteria;o__Enterobacterales;f__Vibrionaceae;g__Vibrio;s__Vibrio parahaemolyticus	feces	-	FT2-1	Mallard	-	sulfo-ED
GCF_028617875.1	d__Bacteria;p__Pseudomonadota;c__Gammaproteobacteria;o__Enterobacterales;f__Vibrionaceae;g__Vibrio;s__Vibrio parahaemolyticus	feces	-	F7-1	Charadriiformes	-	sulfo-ED
GCF_028617905.1	d__Bacteria;p__Pseudomonadota;c__Gammaproteobacteria;o__Enterobacterales;f__Vibrionaceae;g__Vibrio;s__Vibrio parahaemolyticus	feces	-	F14-1	Charadriiformes	-	sulfo-ED
GCF_028617935.1	d__Bacteria;p__Pseudomonadota;c__Gammaproteobacteria;o__Enterobacterales;f__Vibrionaceae;g__Vibrio;s__Vibrio parahaemolyticus	feces	-	F14-2	Charadriiformes	-	sulfo-ED
GCF_029016285.1	d__Bacteria;p__Pseudomonadota;c__Gammaproteobacteria;o__Enterobacterales;f__Vibrionaceae;g__Vibrio;s__Vibrio sp029016285	Sea ice	-	DW001	-	Yes	sulfo-EMP
GCF_029016485.1	d__Bacteria;p__Pseudomonadota;c__Gammaproteobacteria;o__Enterobacterales;f__Vibrionaceae;g__Vibrio;s__Vibrio sp029016485	Sea water	-	JC009	-	Yes	sulfo-EMP
GCF_029589055.1	d__Bacteria;p__Pseudomonadota;c__Gammaproteobacteria;o__Enterobacterales;f__Vibrionaceae;g__Vibrio;s__Vibrio hannami	Seawater	-	KACC 19277	-	Yes	sulfo-EMP
GCF_029890615.1	d__Bacteria;p__Pseudomonadota;c__Gammaproteobacteria;o__Enterobacterales;f__Vibrionaceae;g__Vibrio;s__Vibrio splendidus	Haemolymph	-	14;S;14 B	Magallana gigas	-	sulfo-EMP + sulfo-SDO
GCF_029891115.1	d__Bacteria;p__Pseudomonadota;c__Gammaproteobacteria;o__Enterobacterales;f__Vibrionaceae;g__Vibrio;s__Vibrio splendidus	Gill	-	13 A;S;31	Magallana gigas	-	sulfo-EMP + sulfo-SDO
GCF_030248625.1	d__Bacteria;p__Pseudomonadota;c__Gammaproteobacteria;o__Enterobacterales;f__Vibrionaceae;g__Vibrio;s__Vibrio fortis_A	Plastic	23.6686 N 64.5186 W	D420a	-	Yes	sulfo-ED
GCF_900088415.1	d__Bacteria;p__Pseudomonadota;c__Gammaproteobacteria;o__Enterobacterales;f__Vibrionaceae;g__Vibrio;s__Vibrio mediterranei	Sediment	-	50	-	Yes	sulfo-EMP
GCF_900089835.1	d__Bacteria;p__Pseudomonadota;c__Gammaproteobacteria;o__Enterobacterales;f__Vibrionaceae;g__Vibrio;s__Vibrio thalassae	Sea water	-	CECT8203	-	Yes	sulfo-SMO
GCF_900107935.1	d__Bacteria;p__Pseudomonadota;c__Gammaproteobacteria;o__Enterobacterales;f__Vibrionaceae;g__Vibrio;s__Vibrio hangzhouensis	-	-	CGMCC 1.7062	-	-	sulfo-EMP
GCF_900129185.1	d__Bacteria;p__Pseudomonadota;c__Gammaproteobacteria;o__Enterobacterales;f__Vibrionaceae;g__Vibrio;s__Vibrio gazogenes	-	-	DSM 21264	-	-	sulfo-EMP
GCF_900149295.1	d__Bacteria;p__Pseudomonadota;c__Gammaproteobacteria;o__Enterobacterales;f__Vibrionaceae;g__Vibrio;s__Vibrio spartinae	Plant root	-	CECT 9026T	Plant-associated	Yes	sulfo-EMP
GCF_900163965.1	d__Bacteria;p__Pseudomonadota;c__Gammaproteobacteria;o__Enterobacterales;f__Vibrionaceae;g__Vibrio;s__Vibrio ruber	Seawater	-	CECT 7878T	-	Yes	sulfo-EMP
GCF_902751245.1	d__Bacteria;p__Pseudomonadota;c__Gammaproteobacteria;o__Enterobacterales;f__Vibrionaceae;g__Vibrio;s__Vibrio coralliirubri	-	-	Vibrio sp. strain Vb339	Sargotragus spinosulus	Yes	sulfo-EMP + sulfo-SDO
GCF_903986745.1	d__Bacteria;p__Pseudomonadota;c__Gammaproteobacteria;o__Enterobacterales;f__Vibrionaceae;g__Vibrio;s__Vibrio parahaemolyticus	ENVO:01000905	-	BET14	-	Yes	sulfo-ED
GCF_945952135.1	d__Bacteria;p__Pseudomonadota;c__Gammaproteobacteria;o__Enterobacterales;f__Vibrionaceae;g__Vibrio;s__Vibrio parahaemolyticus	Macerated stomach and hepatopancreas samples from shrimp. Samples were grown in TCBS and colonies purified on TSA plates according to morphology. Isolate was cultured in TCBS.	-	4	Penaeus (Litopenaeus) vannamei	-	sulfo-ED
GCF_945952165.1	d__Bacteria;p__Pseudomonadota;c__Gammaproteobacteria;o__Enterobacterales;f__Vibrionaceae;g__Vibrio;s__Vibrio parahaemolyticus	Macerated stomach and hepatopancreas samples from shrimp. Samples were grown in TCBS and colonies purified on TSA plates according to morphology. Isolate was cultured in TCBS.	-	2	Penaeus (Litopenaeus) vannamei	-	sulfo-ED
GCF_948193305.1	d__Bacteria;p__Pseudomonadota;c__Gammaproteobacteria;o__Enterobacterales;f__Vibrionaceae;g__Vibrio;s__Vibrio parahaemolyticus	Human	-	VP162132	-	-	sulfo-ED
GCF_948193765.1	d__Bacteria;p__Pseudomonadota;c__Gammaproteobacteria;o__Enterobacterales;f__Vibrionaceae;g__Vibrio;s__Vibrio parahaemolyticus	Human	-	VP910015	-	-	sulfo-ED

## Sheet: Table S9
Supplementary Table S9. Taxonomic information of bacteria containing predicted sulfo-pathways in aquatic environments.
Genome accession	Domain	Phylum	Class	Order	Family	Genus	Species	Predicted SQ pathway
GCA_000013005.1	Bacteria	Pseudomonadota	Alphaproteobacteria	Sphingomonadales	Sphingomonadaceae	Altererythrobacter_D	Altererythrobacter_D litoralis_A	sulfo-SDO
GCA_000013325.1	Bacteria	Pseudomonadota	Alphaproteobacteria	Sphingomonadales	Sphingomonadaceae	Novosphingobium	Novosphingobium aromaticivorans	sulfo-SMO
GCA_000013565.1	Bacteria	Pseudomonadota	Alphaproteobacteria	Rhodobacterales	Rhodobacteraceae	Gymnodinialimonas	Gymnodinialimonas sp000013565	sulfo-SMO
GCA_000013985.1	Bacteria	Pseudomonadota	Alphaproteobacteria	Sphingomonadales	Sphingomonadaceae	Sphingopyxis	Sphingopyxis alaskensis	sulfo-SMO
GCA_000014225.1	Bacteria	Pseudomonadota	Gammaproteobacteria	Enterobacterales	Alteromonadaceae	Paraglaciecola	Paraglaciecola atlantica_A	sulfo-SDO
GCA_000019645.1	Bacteria	Pseudomonadota	Gammaproteobacteria	Enterobacterales	Enterobacteriaceae	Escherichia	Escherichia coli	sulfo-EMP
GCA_000024465.1	Bacteria	Pseudomonadota	Alphaproteobacteria	Puniceispirillales	Puniceispirillaceae	Puniceispirillum	Puniceispirillum marinum	sulfo-SMO
GCA_000148725.1	Bacteria	Pseudomonadota	Alphaproteobacteria	Rhizobiales	Stappiaceae	Roseibium	Roseibium sp000148725	sulfo-SMO
GCA_000152785.1	Bacteria	Pseudomonadota	Alphaproteobacteria	Rhodobacterales	Rhodobacteraceae	Yoonia	Yoonia vestfoldensis_A	sulfo-SMO
GCA_000152865.1	Bacteria	Pseudomonadota	Alphaproteobacteria	Sphingomonadales	Sphingomonadaceae	Erythrobacter	Erythrobacter sp000152865	sulfo-SDO
GCA_000153025.1	Bacteria	Pseudomonadota	Gammaproteobacteria	Pseudomonadales	Marinomonadaceae	Marinomonas	Marinomonas sp000153025	sulfo-SDO
GCA_000153445.1	Bacteria	Pseudomonadota	Gammaproteobacteria	Pseudomonadales	Porticoccaceae	HTCC2207	HTCC2207 sp000153445	sulfo-SDO
GCA_000153745.1	Bacteria	Pseudomonadota	Alphaproteobacteria	Rhodobacterales	Rhodobacteraceae	Amylibacter	Amylibacter sp000153745	sulfo-SMO
GCA_000154745.2	Bacteria	Pseudomonadota	Alphaproteobacteria	Rhodobacterales	Rhodobacteraceae	Phaeobacter	Phaeobacter inhibens	sulfo-SMO
GCA_000154785.2	Bacteria	Pseudomonadota	Alphaproteobacteria	Rhodobacterales	Rhodobacteraceae	Roseobacter	Roseobacter litoralis	sulfo-SMO
GCA_000155675.2	Bacteria	Pseudomonadota	Alphaproteobacteria	Rhodobacterales	Rhodobacteraceae	Octadecabacter	Octadecabacter antarcticus	sulfo-SMO
GCA_000155735.2	Bacteria	Pseudomonadota	Alphaproteobacteria	Rhodobacterales	Rhodobacteraceae	Octadecabacter	Octadecabacter arcticus	sulfo-SMO
GCA_000156115.1	Bacteria	Pseudomonadota	Alphaproteobacteria	Rhodobacterales	Rhodobacteraceae	Planktotalea	Planktotalea sp000156115	sulfo-SMO
GCA_000156255.1	Bacteria	Pseudomonadota	Alphaproteobacteria	Rhodobacterales	Rhodobacteraceae	Phaeobacter	Phaeobacter italicus	sulfo-SMO
GCA_000161775.1	Bacteria	Pseudomonadota	Alphaproteobacteria	Rhodobacterales	Rhodobacteraceae	Ruegeria	Ruegeria lacuscaerulensis	sulfo-SMO
GCA_000161835.1	Bacteria	Pseudomonadota	Alphaproteobacteria	Rhodobacterales	Rhodobacteraceae	Thalassobium	Thalassobium sp000161835	sulfo-SMO
GCA_000169115.1	Bacteria	Pseudomonadota	Gammaproteobacteria	Pseudomonadales	Halieaceae	Luminiphilus	Luminiphilus sp000169115	sulfo-SDO
GCA_000169395.1	Bacteria	Pseudomonadota	Alphaproteobacteria	Rhodobacterales	Rhodobacteraceae	HTCC2150	HTCC2150 sp000169395	sulfo-SMO
GCA_000169415.1	Bacteria	Pseudomonadota	Alphaproteobacteria	Rhodobacterales	Rhodobacteraceae	Sagittula	Sagittula stellata	sulfo-SMO
GCA_000169435.1	Bacteria	Pseudomonadota	Alphaproteobacteria	Rhodobacterales	Rhodobacteraceae	Yoonia	Yoonia sp000169435	sulfo-SMO
GCA_000175075.1	Bacteria	Bacillota	Bacilli	Bacillales	Bacillaceae_I	Sutcliffiella_A	Sutcliffiella_A horikoshii_C	sulfo-TAL
GCA_000181535.1	Bacteria	Pseudomonadota	Gammaproteobacteria	Enterobacterales	Vibrionaceae	Vibrio	Vibrio mediterranei	sulfo-EMP
[truncated: 2,023 more rows]

## Sheet: Table S10
Supplementary Table S10. Results of environmental parameters and SQ concentration in sampling stations. JR: Jiulong River estuary (including JR1, JR2, and JR3); MF: Shenzhen Futian mangrove forest; FRL: Furong Lake.
[truncated: 6 more rows]

[truncated: 2 more sheets: Table S11, Table S12]
